# Supplementary material for: Identification of MAP3K4 as a novel regulation factor of hepatic lipid metabolism in non-alcoholic fatty liver disease
Source: J Transl Med. 2022 Nov 14;20:529. doi: 10.1186/s12967-022-03734-8 (PMC9664664; doi:10.1186/s12967-022-03734-8)
Supplement: Supplementary file 2 — Additional file 2: Table S2. RNA-seq data of liver tissues of NAFLD patients and controls. [file 12967_2022_3734_MOESM2_ESM.xls]

## Sheet: Sheet1
Gene_ID	Symbol	Patient 1	Patient 2	Patient 3	Patient 4	Patient 5	Patient 6	Patient 7	Control 1	Control 2	Control 3	Control 4	Control 5	Control 6	Control 7	Control 8	Control 9
ENSG00000135220	UGT2A3	11.3847	11.295	11.2427	11.5066	10.4652	10.6193	9.6459	7.40451	9.20806	8.17983	10.2017	8.6589	9.93569	8.11374	9.37702	8.60369
ENSG00000273888	FRMD6-AS1	0	0	0	0	1.67975	0	0	3.55899	3.61312	3.07208	2.6735	2.86788	2.96489	2	1.73532	3.64438
ENSG00000165682	CLEC1B	10.3873	9.22982	10.2758	10.2057	9.34918	10.1348	11.6078	8.10222	8.78551	8.04467	9.72517	9.33704	8.71478	7.87652	6.87622	8.24936
ENSG00000142197	DOPEY2	9.46623	10.6546	9.32564	9.45512	9.42051	9.2697	8.76513	8.2313	8.95841	8.47846	8.95401	8.28445	7.61106	8.17991	7.94699	8.29331
ENSG00000173156	RHOD	9.23658	9.48886	9.34107	10.0615	9.8506	10.084	9.03501	11.2014	10.183	11.2371	9.87675	10.7621	10.8248	11.7432	10.5429	10.2778
ENSG00000154080	CHST9	8.87849	9.67285	9.88287	9.75238	8.95664	7.83996	8.18478	6.39177	7.65259	6.51996	6.86146	6.7279	7.77377	5.52356	8.87774	6.45627
ENSG00000248383	PCDHAC1	4.61731	3.89193	3.99569	3.22575	3.44848	4.10576	6.2343	2.11061	2.02308	1.91789	2.2758	2.37849	1.96996	2.58496	0	3.38029
ENSG00000134042	MRO	8.27981	9.74309	6.928	9.10966	7.50546	7.08897	9.60834	5.98245	5.9844	7.74792	6.5065	7.63225	6.4197	6.26679	7.306	6.72229
ENSG00000169252	ADRB2	6.90641	6.67227	7.26654	7.07341	7.03365	6.78391	6.89652	8.4387	7.35243	9.07947	7.44864	8.21987	7.78653	9.02237	7.51335	7.48219
ENSG00000276019	HULC	9.72259	10.8814	11.1509	10.3936	10.3554	9.08961	9.48764	9.32347	7.37923	6.97775	8.77829	8.83508	7.66044	7.04439	9.84366	8.40436
ENSG00000251164	HULC	8.86705	9.93655	10.3578	9.57586	9.3246	8.2821	7.85185	8.1868	6.37017	6.02037	8.08085	8.21478	6.84279	6	8.67066	7.76484
ENSG00000099284	H2AFY2	7.39479	8.82339	8.585	8.39686	7.03365	6.74081	8.04999	5.82245	6.37017	6.44525	6.86146	7.41867	7.05813	6.6865	7.01261	6.76453
ENSG00000262003	AC087392.1	2.84716	4.5229	2.48561	2.49613	4.59331	3.42361	3.02857	2.36413	7.20041	5.44648	5.87381	4.15378	4.28377	5.90689	6.77245	6.81901
ENSG00000152779	SLC16A12	3.98823	6.60143	7.88744	2.90658	2.43495	2.90435	4.70377	3.55899	3.48736	2.90374	1.72491	2.37849	2.28986	0	3.52141	2.63908
ENSG00000243135	UGT1A3	7.18965	12.807	7.90831	7.48576	6.36699	7.59576	12.6608	7.19175	7.74479	7.88425	7.46128	7.06983	7.42764	7.5157	7.77354	6.69342
ENSG00000135750	KCNK1	6.861	7.40587	6.26513	7.58675	8.23749	8.22068	7.97499	9.94277	8.13387	9.30324	7.91159	9.85982	8.02065	10.8765	7.84105	9.21688
ENSG00000274021	AC024909.3	2.23802	2.34259	2.48561	3.98673	2.70251	3.09895	5.05399	6.22577	6.15954	5.44648	4.6337	6.33626	2.96489	6.24793	3.78789	6.75059
ENSG00000139926	FRMD6	8.49824	7.39195	7.85197	8.23737	8.44787	8.46094	7.6545	8.66493	8.83798	8.41332	8.86645	9.30627	9.19349	8.94837	8.62031	9.2886
ENSG00000136237	RAPGEF5	9.53291	10.0671	9.64453	9.66435	10.144	9.87895	10.5688	8.28984	8.51442	9.30957	9.50634	8.62093	8.45577	9.47776	8.85615	9.57043
ENSG00000131791	PRKAB2	11.1834	12.1333	11.7356	10.2798	10.2339	10.2249	9.46406	8.52572	9.61185	9.73976	10.2498	9.28942	9.68947	9.35975	10.1162	9.72462
ENSG00000197062	ZSCAN26	8.1847	8.95232	7.97578	7.66802	7.68613	8.14556	8.55118	7.33948	7.42283	7.49736	7.98782	7.11424	7.30878	7	7.2519	7.40416
ENSG00000137947	GTF2B	9.49872	9.56064	9.69345	9.57761	9.31464	9.40239	9.53714	10.1371	10.0419	9.96503	9.59216	9.98618	9.83636	10.446	9.77818	10.2093
ENSG00000257524	AL157935.2	4.61731	4.47087	4.83816	4.29034	4.5259	6.87974	4.49058	7.53286	7.56969	7.58349	6.65692	6.96461	4.81919	6.93074	5.30148	7.90992
ENSG00000135218	CD36	12.0919	9.83729	11.573	11.4445	11.1904	11.6805	13.0766	9.54635	10.4538	7.77257	10.5015	10.4201	10.7453	7.77479	8.57256	10.7841
ENSG00000125962	ARMCX5	6.66352	5.85822	6.82931	6.95965	6.76796	8.20491	6.07104	8.48954	9.07229	7.51208	8.35929	8.6849	8.2314	9.41363	7.69462	6.72229
ENSG00000166435	XRRA1	8.83609	9.60356	9.53919	8.87309	9.06152	9.45446	8.39116	8.62	7.23016	8.49707	8.13707	8.32281	7.97119	8.85487	8.03931	7.5642
ENSG00000148344	PTGES	4.29186	3.05829	2.98205	3.60171	4.83525	3.80463	4.75249	7.20803	4.27702	4.28722	6.58944	5.79699	5.93773	7.53916	3.78789	5.34848
ENSG00000149646	CNBD2	0	1.39443	2.48561	1.9203	2.92812	0	2.45286	2.9331	6.33409	3.5987	3.11858	2.05309	4.48514	4.64386	4.37858	4.06074
ENSG00000279108	AC008537.3	5.88852	6.94444	8.00837	3.98673	3.12318	3.91215	4.01926	3.34007	4.48874	3.48395	3.81405	3.06176	1.96996	2	4.45718	4.23111
ENSG00000280734	LINC01232	7.13982	7.47355	8.58067	7.31964	7.17235	6.72615	5.90858	5.46413	5.64478	6.21281	6.57788	6.7279	5.84314	5.93074	6.55736	5.5227
ENSG00000189298	ZKSCAN3	7.40537	6.93486	7.31944	7.33631	7.52286	6.98199	7.17193	5.43676	6.15954	6.51996	7.20741	6.29827	6.71507	6.18982	6.04934	6.29268
ENSG00000172478	C2orf54	7.24962	7.26019	0	6.23395	6.97167	4.35477	5.70086	4.26701	4.19893	4.28722	2.83759	5.23838	3.66337	3	2.16809	4.14844
ENSG00000171747	LGALS4	12.7059	10.9975	8.72098	9.21933	10.3638	8.75613	10.3508	7.94109	9.30909	8.23409	9.27177	9.05892	8.77367	10.1523	8.70731	8.10338
ENSG00000156113	KCNMA1	9.36955	9.93535	8.75978	7.92106	6.38612	8.14004	8.83182	6.19343	7.76526	7.26518	8.39266	6.40937	7.30878	7.50779	6.64392	6.52342
ENSG00000135111	TBX3	9.46876	9.97325	10.4075	10.0195	10.094	9.94532	9.4289	9.61512	10.8941	11.0278	10.8219	10.5359	10.2885	11.4594	10.887	10.8526
ENSG00000232310	AL078590.3	4.75609	3.81053	3.3507	4.06883	3.5872	3.91215	4.43196	2.76719	2.61058	0	3.11858	2.37849	3.13425	2.32193	2.16809	0
ENSG00000130222	GADD45G	6.99317	6.87606	7.43901	6.49379	8.96938	7.62766	8.63151	10.1686	7.93143	9.38146	8.43813	8.81504	8.19834	10.4888	9.87621	9.04757
ENSG00000166199	ALKBH3	7.9446	7.88986	7.46742	7.63472	8.49709	8.24144	8.01048	8.09348	8.83798	8.94223	8.80084	8.9375	8.29532	9.09276	8.21924	8.87834
ENSG00000187017	ESPN	9.67964	9.9087	9.18733	9.12893	9.46167	9.22088	7.92274	8.05799	7.95538	7.42145	9.03233	8.72841	8.31307	8.26679	8.57256	7.33108
ENSG00000110841	PPFIBP1	10.4791	10.3012	10.3666	10.4778	10.2206	10.4013	10.6745	9.56701	9.80874	9.13043	10.4213	9.88887	9.26136	9.13186	8.58574	9.9195
ENSG00000280710	AL139035.1	3.07639	2.90985	4.83816	1.51434	3.5872	0	2.19535	0	0	0.945781	1.72491	0	0	0	0	0
ENSG00000115457	IGFBP2	10.8885	10.9012	11.2102	10.054	11.8264	11.2072	10.5697	12.4305	11.8852	11.8891	11.947	11.7024	12.1934	14.0364	12.1022	10.9625
ENSG00000182612	TSPAN10	2.57451	5.46482	4.94975	4.48232	4.71934	4.63139	3.7581	1.80284	2.8337	0	4.33724	2.05309	1.96996	2	2.16809	2.63908
ENSG00000006715	VPS41	10.4576	10.3086	10.4825	10.2091	10.0255	10.317	10.0904	9.68803	9.35257	10.0557	10.1113	9.90792	9.57088	8.9571	9.55287	9.66081
ENSG00000140157	NIPA2	9.48132	8.7434	9.42795	9.84267	9.82804	9.68226	9.34005	10.154	10.3033	10.5795	10.1645	10.1444	9.92563	10.0688	9.92542	9.72818
ENSG00000181036	FCRL6	4.75609	3.6325	4.2782	4.8962	5.38436	9.25701	7.69868	4.64736	4.55293	0	4.28131	4.23647	5.57534	3	2.77058	4.58551
ENSG00000278918	AC080112.4	3.27414	3.81053	2.15398	1.9203	3.93775	3.27039	3.3147	4.38629	5.27782	6.83289	4.16251	4.15378	4.28377	4.85798	4.45718	4.64703
ENSG00000079950	STX7	10.2575	10.2768	10.0828	10.3522	10.365	10.4321	10.6753	9.90955	9.95547	10.057	10.0891	9.87765	10.0138	9.66534	10.1856	9.64958
ENSG00000163449	TMEM169	6.32745	6.32192	6.15301	6.63524	5.78114	5.78285	5.6244	3.74903	5.31532	3.89661	5.85478	5.35401	4.96108	3.16993	4.79647	4.64703
ENSG00000196141	SPATS2L	11.5684	11.8591	11.8484	11.1508	11.0941	10.75	11.0031	10.4041	10.8055	10.3874	10.8139	9.97418	11.2083	10.2773	10.7907	10.597
ENSG00000237054	PRMT5-AS1	1.7984	3.19287	0	0	2.70251	2.08522	1.48027	4.26701	4.3511	3.48395	3.55575	2.86788	4.28377	4	3.1943	3.05677
ENSG00000196208	GREB1	8.30263	9.02855	7.6684	6.4175	5.45854	4.10576	5.72548	2.9331	4.55293	5.21424	6.5065	4.38886	6.24573	4.52356	5.8598	4.76271
ENSG00000147872	PLIN2	11.825	14.6487	14.0682	13.2763	13.3284	14.5307	12.5463	12.9897	11.6991	12.7251	11.6623	12.8837	12.0578	12.2201	12.154	12.954
ENSG00000213930	GALT	9.84816	10.1839	9.88988	9.63769	9.60124	9.55118	9.08342	8.57677	8.59667	7.74792	9.37557	9.12823	9.21017	8.51175	9.43886	8.75455
ENSG00000135838	NPL	9.88076	9.04866	9.02481	9.65939	9.69819	9.53445	10.3899	8.81333	9.09941	9.19796	9.23912	9.10366	8.78644	8.61471	7.97398	8.11431
ENSG00000150893	FREM2	10.1902	9.01271	7.78584	9.17136	7.11617	6.68126	7.95952	6.74415	6.87592	5.86855	6.81298	6.39144	8.34794	7.53138	7.40846	5.31096
ENSG00000181827	RFX7	9.47128	7.60005	8.25643	8.89576	8.12811	8.47854	9.01269	6.46135	8.12334	8.13775	7.43589	6.52902	8.35224	6.52356	7.07625	6.72229
ENSG00000131759	RARA	8.94167	8.56565	9.31526	8.90696	9.1565	8.57577	8.58855	8.91105	9.50233	10.1703	9.93227	9.59775	9.04469	10.5878	9.33601	9.56247
ENSG00000242515	UGT1A10	0	3.89193	5.36654	0.947361	0	5.63375	0.922201	0.871594	1.01543	0.945781	0	1.03561	0	1	1.11421	0
ENSG00000092068	SLC7A8	8.30828	7.89973	8.28331	9.48159	8.18384	8.50883	10.0125	6.55343	7.76526	8.08459	8.44132	7.90927	7.97119	6.49185	6.90455	6.60318
ENSG00000262558	AC129507.3	0	5.46482	0	1.9203	0	0	0.922201	2.9331	3.19724	3.70498	2.6735	2.05309	3.42294	2	4.01274	2.37392
ENSG00000112096	SOD2	12.5172	11.6454	11.5795	12.1398	13.3994	13.1299	10.7035	14.4954	13.8407	14.499	12.3714	13.9094	13.2602	14.9907	11.8791	13.5878
ENSG00000174827	PDZK1	11.1069	12.2479	11.86	11.13	10.4719	11.0171	9.61988	9.76983	10.1128	7.56243	10.6627	9.67019	10.3272	8.23362	10.5763	9.22698
ENSG00000272279	AL512329.2	3.44802	2.34259	2.75508	3.22575	2.10621	0	1.48027	0	0	0	0	0	1.55829	0	0	0
ENSG00000153234	NR4A2	5.51128	5.9749	5.75243	6.90482	6.61418	6.81195	6.8525	8.26282	6.25911	9.04446	6.28269	8.41888	8.98225	9.79442	6.04934	5.31096
ENSG00000109758	HGFAC	9.99903	10.5729	11.2165	9.73677	9.71153	10.0535	10.7341	9.03488	9.45271	8.99294	9.37557	8.93441	9.84402	9.68475	9.97802	9.98499
ENSG00000065534	MYLK	12.0898	12.4577	12.3314	11.2721	11.4714	11.4169	12.1732	10.3908	11.4496	10.9126	11.8841	10.9174	10.6792	9.97871	11.3167	10.9443
ENSG00000075240	GRAMD4	9.34501	9.74583	9.83824	9.82062	10.2678	11.2837	9.81311	13.2285	9.22293	13.9866	10.1053	13.0195	9.49513	14.5979	9.75309	11.2264
ENSG00000107518	ATRNL1	7.04823	6.10008	6.70758	7.66142	6.30802	5.75424	7.46288	4.64736	5.23933	4.53789	6.33856	5.6539	5.48425	4.45943	5.34347	6.66396
ENSG00000102575	ACP5	9.55447	9.09666	9.79594	9.07283	9.07337	8.75252	10.7529	7.82975	9.45061	7.38992	9.24095	8.24506	8.39871	7.43463	8.1965	8.18342
ENSG00000136842	TMOD1	9.24249	10.1114	8.71704	8.3235	9.79263	10.1852	10.2335	12.0602	9.63983	11.3199	10.6197	11.2182	10.0124	12.4719	9.12047	10.4719
ENSG00000099860	GADD45B	9.84816	8.6558	9.42554	10.2393	9.94877	9.62415	10.7855	11.657	10.3424	11.628	9.23728	10.9166	10.9191	12.2527	11.3735	10.0675
ENSG00000135476	ESPL1	6.47542	6.73979	6.22132	5.48001	6.76796	4.27644	4.5469	3.08188	3.19724	1.91789	5.92945	0	3.66337	4.45943	3.52141	2.63908
ENSG00000158292	GPR153	7.74239	10.6079	8.45863	6.60803	5.52909	5.72505	7.01107	5.92451	6.29708	7.09967	7.59346	5.42624	6.16981	6.30378	6.42673	5.4895
ENSG00000219607	PPP1R3G	2.57451	3.6325	4.19003	4.80333	5.49424	5.01582	4.65335	6.77727	4.11637	7.65152	4.67768	5.85048	7.10984	6.96578	5.8598	4.23111
ENSG00000151623	NR3C2	8.5081	8.98051	9.04694	9.19211	8.73579	8.84361	8.57507	7.89657	8.1854	7.5765	8.77323	7.65497	8.22203	7.2854	8.58574	8.35452
ENSG00000235363	SNRPGP10	5.51128	5.75322	5.89867	5.91681	5.56311	5.53629	5.95094	6.56612	6.40537	6.69782	5.32895	6.15682	6.56014	7.07682	6.5751	6.94681
ENSG00000115540	MOB4	9.64433	9.74034	9.76576	9.67912	9.77641	9.91656	10.0641	9.04625	9.03906	9.04952	9.011	8.7567	9.66721	9.40514	9.70558	9.52405
ENSG00000170006	TMEM154	6.60962	8.0223	6.52143	9.666	6.59786	8.23628	7.4031	6.91258	5.8115	7.01955	6.06811	6.51252	7.21746	6.78136	5.21364	6.5718
ENSG00000197785	ATAD3A	8.65725	8.57184	8.41554	7.90439	8.70945	8.32163	8.6477	9.11909	9.15992	9.37945	8.43813	9.13363	8.82717	9.42417	8.62031	9.88641
ENSG00000205362	MT1A	9.93838	8.29342	6.73899	8.77255	5.83782	8.1943	9.24536	11.4389	11.471	11.9376	8.28659	10.2907	9.29526	13.6721	8.58136	9.06176
ENSG00000108639	SYNGR2	9.71197	10.1366	9.84367	10.0311	9.87111	10.3195	9.88997	10.9163	10.0051	10.2058	10.2111	10.9825	10.4765	10.5536	10.4487	10.597
ENSG00000173926	2021-03-03	5.76246	4.8425	4.89503	5.35469	5.83782	5.35762	6.1819	7.74301	6.2201	7.51938	5.91114	6.37328	5.68849	7.7879	6.19407	5.70729
ENSG00000283342	AC241584.2	8.47833	9.65838	9.8255	6.71389	5.89237	4.27644	6.03211	3.34007	6.82483	3.35928	6.72138	3.38541	5.63303	3.70044	6.70962	4.76271
ENSG00000254198	AC113191.1	4.54257	3.72426	3.17812	4.29034	4.6577	4.63139	3.43896	1.80284	3.19724	2.49343	3.24091	2.86788	2.28986	2.80735	2.77058	3.76027
ENSG00000224597	SVIL-AS1	7.49729	9.83986	7.64372	9.41644	6.69312	6.82576	6.4564	6.39177	6.60023	7.5765	7.26621	6.8511	6.99354	6.70044	6.17093	6.64901
ENSG00000137338	PGBD1	6.89143	7.11518	6.91431	6.82438	6.73849	6.82576	7.38003	6.25741	6.2002	6.49054	6.4819	6.51252	6.84279	6.47573	5.77027	6.15124
ENSG00000105677	TMEM147	9.36955	9.54813	8.99585	9.28306	8.93081	9.18112	9.06425	10.0093	9.41219	10.1075	9.19061	9.62102	9.80063	9.86264	9.90102	9.41775
ENSG00000013016	EHD3	10.3245	8.96649	10.0995	10.5537	9.10258	9.30219	11.4942	8.53865	8.13911	7.59735	10.4628	9.01274	8.70809	7.02237	6.98634	8.1886
ENSG00000272869	AC008575.2	1.16296	2.34259	2.15398	3.98673	1.07167	1.05737	0.922201	1.80284	5.15911	5.7494	3.64709	4.38886	5.17036	5.85798	2.16809	2.0488
ENSG00000158156	XKR8	8.17855	8.2439	8.23456	8.65786	8.28414	8.02499	7.77729	8.7199	8.40998	8.49707	9.03445	8.79813	8.83333	10.1357	9.48649	8.49915
ENSG00000167632	TRAPPC9	8.34723	8.30833	8.36611	8.6038	7.73172	8.1943	8.29578	7.81919	7.29728	7.49736	8.13312	8.19424	7.60386	7.60733	7.1491	7.49897
ENSG00000257065	AL049844.1	3.07639	1.78378	2.98205	1.51434	4.59331	3.27039	2.86097	5.16377	3.19724	5.67289	5.64922	5.35401	1.96996	6.32193	2.16809	6.36768
ENSG00000141030	COPS3	9.47881	9.00129	9.08104	9.29591	9.55338	9.23906	9.4289	9.65575	9.68708	9.73976	9.4488	9.73384	9.89795	9.91886	9.39461	10.1758
ENSG00000178537	SLC25A20	11.3433	11.8374	12.1844	11.2716	10.5931	11.1603	10.0422	11.0345	9.87144	10.1315	10.6316	10.6017	10.4274	10.0182	10.7945	10.2483
ENSG00000167671	UBXN6	10.5259	9.9148	10.6037	10.6921	10.2755	10.132	9.71973	10.5597	10.1101	11.2338	11.2998	10.9491	11.735	11.1013	10.4269	11.6669
ENSG00000258813	AL442663.3	0	0	0	0	0	0	0	2.36413	2.02308	1.91789	0	0	2.28986	3.32193	2.16809	3.96737
ENSG00000182077	PTCHD3	2.57451	0	2.75508	3.36225	2.10621	0	1.88167	0	0	0	0	0	0	0	0	0
ENSG00000268903	AL627309.7	1.7984	2.34259	2.48561	3.36225	2.43495	3.09895	3.65936	5.32175	3.93556	3.80397	3.24091	3.87281	5.13086	4.90689	3.3671	3.51837
ENSG00000145555	MYO10	9.97436	9.72376	9.3308	9.77396	9.53636	8.93568	10.5612	8.99321	9.19806	9.07699	9.66772	8.89358	8.73797	8.75822	8.71132	9.23201
ENSG00000197635	DPP4	9.61271	11.0399	10.9954	10.5872	9.42282	9.69172	9.70897	8.36074	8.53045	8.99818	10.1922	9.67946	9.69117	9.24079	8.98775	8.97447
ENSG00000225972	MTND1P23	9.20057	8.70731	10.2984	9.55998	9.2004	9.47213	15.5619	14.0865	10.6472	9.73819	13.0387	9.62486	10.3174	10.1228	11.5351	10.4462
ENSG00000114315	HES1	8.33621	7.80834	8.53666	8.92361	9.49068	9.23129	9.28315	9.97167	11.1798	9.67257	8.33202	9.92516	9.58007	10.3934	9.31242	9.75637
ENSG00000145506	NKD2	4.75609	3.89193	0	2.90658	4.6577	5.23873	4.43196	6.19343	4.67333	7.63145	5.5343	6.39144	4.20987	7.65105	4.20722	5.55515
ENSG00000198074	AKR1B10	7.26132	9.09666	7.16613	7.97529	11.8559	10.2723	7.57547	3.91692	6.56952	6.73593	7.4924	6.6395	4.7162	3.80735	5.07096	9.10624
ENSG00000132329	RAMP1	6.96482	7.21345	7.96254	8.27244	7.41521	7.4338	7.02104	8.22331	9.17784	7.60424	7.98782	9.38087	7.89071	9.14466	9.57507	7.05289
ENSG00000255986	MT1JP	6.55363	4.96041	4.2782	6.04404	3.12318	5.19682	5.6244	8.808	6.33409	7.61109	5.5343	6.40937	6.76752	8.43045	8.5901	1.62842
ENSG00000112984	KIF20A	8.0154	3.05829	3.88773	4.35721	7.56544	3.27039	4.97408	2.9331	3.02689	0	5.67114	2.37849	3.13425	0	2.16809	2.0488
ENSG00000134716	CYP2J2	11.2251	12.2506	11.3755	11.3253	11.052	10.911	10.101	10.1135	10.2267	9.53705	10.662	10.5389	10.8832	10.1898	10.7973	10.6904
ENSG00000281655	AP000851.2	4.82078	3.5345	2.15398	5.41871	4.5259	4.27644	1.88167	7.19175	4.19893	5.17779	5.12166	7.02401	4.42109	5.24793	6.86185	5.89648
ENSG00000223459	TCAF1P1	8.34173	8.19662	8.41067	8.61751	7.96591	7.33099	6.49985	6.05626	7.6599	6.61845	7.90698	6.7562	7.21746	6.59991	6.04934	6.79203
ENSG00000164237	CMBL	12.1235	12.7715	12.8509	9.96429	10.0024	8.74527	10.7011	8.43525	9.5205	8.24735	10.8772	8.20455	10.7338	7.93074	10.2778	9.61921
ENSG00000072694	FCGR2B	9.55684	9.37845	10.1486	10.1977	8.8191	9.05777	11.5832	8.91105	9.27143	8.89529	9.50328	9.35566	8.9933	8.86109	9.00421	8.55237
ENSG00000269001	AC092070.2	1.7984	1.78378	1.72262	2.90658	2.10621	3.27039	2.6713	5.73525	3.48736	1.51221	2.02649	5.90205	1.96996	4.16993	4.8557	4.52126
ENSG00000144136	SLC20A1	10.1308	8.5343	9.06873	9.84267	9.69628	9.19981	9.59505	10.2544	9.96288	11.998	9.56314	10.2663	9.81783	12.6223	9.21681	10.5485
ENSG00000089127	OAS1	10.1435	10.7606	9.87935	9.84413	9.99155	9.17034	9.7753	8.95513	9.18546	7.29951	9.85056	9.40342	9.47556	8.78463	9.00093	8.64574
ENSG00000228327	AL669831.1	5.15772	6.35099	6.03144	6.30343	6.51338	6.39656	6.4116	6.99934	7.17003	6.97775	6.89911	6.91526	6.38654	8.04985	6.757	6.63389
ENSG00000158716	DUSP23	9.14797	9.2259	9.64867	10.4378	9.69628	9.2697	9.12101	10.4596	9.29743	10.466	9.62342	10.9275	10.686	10.3912	10.8456	10.1172
ENSG00000088179	PTPN4	8.83218	9.1285	9.17302	9.11692	8.67875	8.77049	8.90637	8.13665	8.58903	8.18443	8.86407	8.45387	8.9024	8.0607	8.21359	8.42206
ENSG00000124615	MOCS1	9.74568	9.67573	9.17302	9.62926	9.82278	9.75446	9.70433	10.0862	10.1115	10.199	10.0911	10.1853	9.37982	10.8796	10.2297	10.3593
ENSG00000109436	TBC1D9	10.0838	9.7783	9.76956	9.98427	9.55972	9.72343	10.3005	8.96953	9.72414	9.4112	9.82022	8.96807	9.25219	9.43254	9.47473	9.37749
ENSG00000103066	PLA2G15	8.16615	7.95286	8.1611	7.66142	8.15066	7.88023	8.20242	7.2868	7.68875	7.4825	7.25899	7.72108	6.53009	6.58496	7.61114	7.8126
ENSG00000125844	RRBP1	13.3653	13.3537	13.2226	13.147	13.2047	13.389	13.1113	13.836	13.7865	13.9211	13.296	13.7951	13.058	13.8609	13.7194	14.1214
ENSG00000118939	UCHL3	9.05356	8.63231	8.96297	9.23941	9.01925	9.47652	9.32402	9.92687	10.0503	9.35721	8.87119	9.70146	9.41519	9.86264	9.65019	10.322
ENSG00000163092	XIRP2	0	0	2.15398	2.49613	2.10621	2.67935	2.19535	0	0	0	0	0	0	0	0	0
ENSG00000166856	GPR182	8.36361	5.203	7.48605	7.68765	7.62302	7.57136	9.64912	7.58989	6.33409	4.06574	7.64422	6.23934	6.54519	5.97728	5.16763	6.17231
ENSG00000072422	RHOBTB1	8.73483	8.81036	9.06254	9.4513	8.71325	8.76691	9.30577	7.41156	8.91021	7.3739	8.65168	8.02429	8.78007	7.99435	8.00701	8.38192
ENSG00000105810	CDK6	9.80284	10.2692	10.6196	9.98955	9.73223	9.67465	9.19116	8.83708	9.59099	9.50246	9.54841	9.18399	9.22431	9.36851	9.55957	9.34537
ENSG00000162194	LBHD1	10.4601	8.52476	7.87336	7.99117	7.26828	8.76333	7.24185	7.08999	7.55409	7.54822	7.92534	7.22976	6.54519	7.05528	8.34859	6.70793
ENSG00000138315	OIT3	11.9724	10.7124	11.5511	11.9656	11.4731	10.7409	12.7891	10.046	9.97903	8.86981	11.7024	11.3894	9.82558	10.3945	10.4463	10.8419
ENSG00000274736	CCL23	6.53447	6.13394	6.26513	6.49379	4.38084	7.16702	8.37181	5.88455	5.02974	5.35148	5.94753	5.95185	5.13086	5.88264	5.42396	5.67812
ENSG00000185634	SHC4	2.23802	1.78378	2.75508	2.23676	2.10621	2.67935	2.6713	4.06729	5.48943	4.64858	4.28131	2.05309	4.42109	2.58496	2.16809	2.63908
ENSG00000182944	EWSR1	11.5631	11.6972	11.2652	11.367	12.0056	11.5377	11.9667	12.0537	12.2948	12.3068	12.0002	12.1058	11.6336	12.5421	11.8638	12.7433
ENSG00000279035	AC022211.4	0	0	0	0	0	0	0	2.9331	2.02308	1.91789	2.6735	0	0	2	1.73532	2.0488
ENSG00000159899	NPR2	8.89361	9.89149	8.60644	9.3767	9.13687	8.71218	7.33276	7.99369	7.139	8.27349	8.65168	7.75653	8.13985	7.37504	8.69924	6.93453
ENSG00000120942	UBIAD1	8.58925	8.56254	8.48665	8.25501	8.65922	8.95466	8.52337	9.02343	9.09941	9.85245	8.54292	9.34638	8.87577	9.65284	8.45298	9.90226
ENSG00000173898	SPTBN2	9.92924	10.4192	9.98136	10.7146	9.82629	9.77953	8.25831	8.21528	8.63053	7.83828	10.2054	8.83508	8.86678	8.53916	9.18252	8.99826
ENSG00000207425	Y_RNA	0	5.85822	5.10245	0	3.5872	1.05737	0.922201	1.41108	0	1.51221	0	0	0.980041	0	0	0
ENSG00000227066	Z98257.1	5.62432	4.75818	5.24053	5.44969	6.24654	5.35762	4.75249	7.96044	7.08575	8.45199	2.98492	6.59318	4.81919	8.31288	4.79647	6.92214
ENSG00000262481	TMEM256-PLSCR3	1.7984	1.78378	3.17812	0	3.83009	3.09895	4.17033	0.871594	0	1.91789	1.72491	0	0	1.58496	0	1.03271
ENSG00000151470	C4orf33	9.06361	8.52795	7.73222	6.80055	8.49709	7.61975	8.09791	7.27911	7.37923	6.42984	7.74586	6.81119	7.36943	7.34873	7.46662	7.64934
ENSG00000187048	CYP4A11	12.8768	12.2	13.137	11.1759	11.3061	9.95478	11.1341	6.27297	10.8202	9.54064	11.745	9.28214	10.713	10.6644	10.391	10.3753
ENSG00000115970	THADA	9.48382	9.58379	9.72712	9.36456	9.06449	9.6593	9.55441	10.1264	11.0044	11.0675	9.51697	11.044	8.97111	11.0593	8.87058	10.6477
ENSG00000120341	SEC16B	9.56158	9.96739	10.2474	9.61396	9.6094	9.73446	8.93303	7.7148	9.05577	8.38162	9.61496	8.60934	9.02597	9.50779	8.71132	8.97146
ENSG00000229267	AC016708.1	1.7984	2.34259	0	2.49613	3.12318	2.08522	2.6713	0	0	0	1.72491	0	0	0	0	0
ENSG00000183570	PCBP3	4.29186	2.74437	3.50482	4.65174	4.71934	5.27946	4.5469	6.24168	6.03022	6.02037	4.84133	4.65247	5.63303	6.88264	3.90469	5.55515
ENSG00000166922	SCG5	5.05391	7.83431	8.74825	5.77726	5.80976	5.19682	6.16401	4.44242	4.83696	5.14039	5.46067	3.52354	5.71544	5.45943	6.66063	3.05677
ENSG00000258498	DIO3OS	4.38036	3.31596	3.17812	2.71591	5.80976	4.96679	4.9324	6.39177	7.08575	3.70498	5.8926	7.34605	4.48514	5.9542	5.21364	6.3118
ENSG00000198203	SULT1C2	5.91839	3.89193	4.19003	3.48694	2.92812	4.19363	5.95094	2.11061	3.02689	3.48395	4.28131	3.06176	3.13425	3.58496	1.11421	2.86299
ENSG00000119125	GDA	9.22168	9.31345	10.0009	11.1413	8.59078	9.57796	7.72333	7.7148	8.40564	9.64446	8.95177	8.60546	7.16953	8.08215	7.81143	8.1886
ENSG00000158710	TAGLN2	11.4033	11.2137	11.0488	11.4011	12.3518	12.7492	12.2093	13.5096	12.7324	13.2669	11.6578	13.5212	12.3529	13.4351	11.2534	13.4093
ENSG00000233559	LINC00513	3.27414	2.09008	3.50482	2.49613	0	2.90435	3.55337	4.73986	4.67333	4.53789	2.2758	2.64384	4.04966	6	5.07096	3.76027
ENSG00000225792	AC004540.2	5.38862	5.77484	6.4473	3.89967	3.12318	4.75207	4.79961	3.34007	4.27702	3.07208	3.11858	3.23264	3.42294	2.80735	5.25823	2.86299
ENSG00000069122	ADGRF5	10.3779	10.0056	10.7563	10.7469	9.62559	10.1812	12.2777	8.91105	10.3276	9.73506	10.2679	9.98019	9.75426	9.77314	9.50279	9.8061
ENSG00000244161	FLNB-AS1	4.29186	4.17815	4.43984	2.71591	5.38436	5.35762	4.37087	6.3036	5.88815	8.47471	4.03304	5.68367	4.60529	6.04439	4.67016	5.84491
ENSG00000187091	PLCD1	8.0154	8.05359	8.32012	8.15048	7.72422	7.92585	8.50216	6.6638	7.85074	6.64539	7.93443	7.5538	7.56734	7.26679	7.40846	7.7855
ENSG00000261618	AC083837.1	4.0967	2.55742	3.99569	3.48694	4.13159	3.42361	3.17872	7.87634	3.34958	0	3.73298	5.76949	5.51526	6.84549	4.79647	4.58551
ENSG00000154864	PIEZO2	9.47379	9.59142	9.70939	10.1276	9.40183	9.84713	9.12564	9.68513	8.38815	7.26518	8.64338	8.87111	8.85167	7.09803	9.09304	8.87192
ENSG00000169239	CA5B	5.85802	5.29565	6.1295	6.40175	7.88752	7.34064	7.16295	9.11694	7.56969	6.46051	7.37708	8.75319	6.54519	8.86728	7.06375	9.08695
ENSG00000108515	ENO3	10.0706	11.7582	11.0706	12.2051	9.28946	10.9247	9.67935	9.06425	8.66724	9.51712	9.60503	9.5256	10.8271	7.56224	10.7385	8.30767
ENSG00000177485	ZBTB33	9.93107	10.145	10.0074	10.3086	10.1608	9.92941	9.66033	9.47245	9.56203	9.32006	9.79673	9.71233	9.8022	9.90539	9.39211	9.77026
ENSG00000249007	AL691482.3	5.69504	4.24164	6.32845	5.93881	5.91888	5.31907	6.55582	6.98996	6.48978	7.30797	5.38309	6.92776	6.35261	8.2854	7.35814	6.34929
ENSG00000164512	ANKRD55	6.39273	5.61621	6.87243	6.08408	5.49424	4.56705	8.20242	4.38629	5.67394	3.5987	6.4442	5.42624	4.81919	3.70044	3.1943	4.38346
ENSG00000134107	BHLHE40	12.1323	10.2928	11.8087	11.1931	11.7505	11.8531	11.4816	12.5787	13.6618	12.1285	11.4417	12.6206	11.9552	13.0185	11.453	12.8585
ENSG00000135870	RC3H1	9.56866	10.2394	9.65074	9.9235	9.25865	7.28172	9.82598	6.95179	6.70282	9.79495	9.26818	7.68473	8.12485	6.67243	7.08865	7.35892
ENSG00000153208	MERTK	9.52079	10.0147	9.87582	10.2613	8.82613	9.88886	10.4839	9.02573	9.42296	9.41512	9.27714	9.62294	9.25219	8.98299	9.11745	7.87178
ENSG00000104728	ARHGEF10	6.05909	4.57313	2.48561	5.38705	4.21955	5.66483	5.67582	7.88649	5.23933	7.83243	6.31089	6.40937	5.63303	8.22882	3.78789	6.06371
ENSG00000143994	ABHD1	5.05391	6.27717	5.40621	4.06883	4.03792	5.15366	4.17033	4.32788	3.72879	1.91789	4.54148	3.76551	2.55154	4.16993	3.52141	3.86753
ENSG00000101204	CHRNA4	8.53726	10.7019	10.5032	7.25973	5.6917	7.0424	7.01107	4.94807	4.78445	5.95725	7.28766	6.91526	7.0262	7.32193	8.43852	4.70603
ENSG00000184990	SIVA1	8.52275	8.4925	8.5277	8.48173	9.15928	9.03119	9.07147	9.50411	10.4379	8.73518	8.81814	8.92197	9.43357	9.40727	9.55063	9.97453
ENSG00000198105	ZNF248	8.29696	8.94041	8.99259	8.68088	7.56544	8.48291	8.60191	7.85582	7.48995	8.31184	7.48003	7.80475	7.81796	5.90689	8.24162	6.55585
ENSG00000183853	KIRREL1	7.02096	8.00868	7.20038	8.94822	8.13378	7.03052	7.46288	9.4623	6.6886	9.06706	9.34861	8.03588	9.05263	9.47573	8.59446	9.03899
ENSG00000142875	PRKACB	10.181	10.4217	10.2488	10.3274	10.0377	10.0695	10.68	9.87045	9.64904	9.58829	10.2544	9.35566	9.99189	9.31967	10.0223	9.99833
ENSG00000188613	NANOS1	3.07639	4.11174	3.77104	2.23676	2.70251	2.41266	2.6713	5.54327	2.61058	4.80016	4.28131	3.06176	4.54646	4.85798	4.29544	4.58551
ENSG00000108448	TRIM16L	6.55363	7.37081	7.58443	7.28571	8.22692	6.93177	5.88692	6.99934	6.87592	5.21424	6.05149	5.99998	6.31785	6	6.21684	6.42148
ENSG00000242114	MTFP1	7.44695	7.22135	6.28655	7.16024	7.06959	7.25133	7.80643	7.95563	8.50228	9.27763	6.75256	7.66247	7.78653	7.65821	7.89146	8.54431
ENSG00000203907	OOEP	2.23802	1.78378	3.17812	1.51434	2.10621	2.90435	3.7581	0	0	0	0	0	2.55154	0	0	0
ENSG00000115155	OTOF	4.68837	2.34259	0	2.90658	0	2.67935	4.17033	0	0	0	0	0	0	0	0	2.0488
ENSG00000165195	PIGA	7.52667	7.99031	8.05279	8.03778	8.13378	8.40682	8.19803	9.45379	9.08592	10.2081	8.08085	8.77411	8.57462	10.3608	6.40706	8.84919
ENSG00000155659	VSIG4	10.7344	10.8827	11.2886	11.5919	9.95358	11.0754	11.6466	9.46569	10.7363	10.4209	10.7032	10.9368	9.63404	9.31515	8.30143	9.38653
ENSG00000115758	ODC1	11.1358	10.5558	10.7621	10.432	11.3223	11.1314	10.6033	11.6191	11.3045	13.3715	10.5862	12.2353	10.4745	13.7366	9.43401	12.766
ENSG00000058673	ZC3H11A	8.90111	8.15188	11.5248	9.35845	11.7565	8.79176	7.94387	8.97667	9.01077	5.91358	8.48839	8.5337	8.89358	7.27612	8.42391	8.48658
ENSG00000163874	ZC3H12A	7.43666	6.91553	6.78486	7.64144	7.94671	7.17783	8.19803	9.4892	9.21055	8.05475	6.84226	8.49223	7.46782	11.1098	6.46527	8.3999
ENSG00000215483	LINC00598	4.82078	5.10398	4.83816	4.59745	3.5872	3.68846	4.75249	5.491	4.27702	7.53387	5.2727	6.06929	5.04846	5.24793	6.72558	4.64703
ENSG00000060971	ACAA1	12.6759	13.7431	13.2891	12.1851	11.87	11.7627	11.8112	11.0817	11.2162	10.8379	12.3257	11.4174	12.0246	11.0485	12.4596	11.644
ENSG00000054938	CHRDL2	8.07628	7.89481	7.95587	8.24622	8.42492	8.42054	6.56948	9.31786	8.39254	9.29049	8.07263	8.47956	8.45577	8.91886	9.57507	8.43955
ENSG00000249852	AC145676.1	3.27414	4.04213	2.98205	1.51434	3.93775	2.41266	3.02857	5.73525	3.19724	4.53789	3.96367	4.97497	3.66337	3.16993	5.53685	4.8698
ENSG00000227719	AC006042.1	1.7984	0	1.72262	0	2.10621	0	0	2.57969	2.8337	2.23417	2.6735	2.86788	2.28986	3.16993	1.73532	2.37392
ENSG00000135521	LTV1	10.0336	9.29674	9.71533	9.70021	9.83676	9.96418	9.81024	10.3007	10.4548	10.6225	9.67452	10.5988	9.91549	11.06	9.62061	10.8028
ENSG00000121274	PAPD5	8.20302	10.3756	10.8302	10.2393	8.50587	9.28729	8.44773	7.08999	7.86976	9.22724	8.82304	9.18659	8.4397	8.7039	8.45776	8.56835
ENSG00000125148	MT2A	14.0458	12.9717	11.7327	12.74	12.6255	14.3189	13.4343	15.1217	14.1771	15.6495	13.6682	13.8535	13.633	16.3744	14.3091	12.5218
ENSG00000104369	JPH1	4.0967	3.05829	2.48561	4.75455	4.6577	3.5621	0	4.82678	4.48874	6.15772	5.32895	6.94014	3.54816	4.58496	4.11325	6.60318
ENSG00000136011	STAB2	10.5665	8.12267	9.30218	11.3836	8.24799	8.3976	11.3359	7.72615	7.97894	5.28449	10.147	8.00672	7.49918	7.31288	8.57256	7.92862
ENSG00000069399	BCL3	9.09337	9.60205	10.2597	9.78766	9.56812	10.084	9.19558	10.5802	9.74833	11.1309	9.9117	10.4945	9.76559	10.7665	10.386	10.2042
ENSG00000205361	MT1DP	5.91839	2.90985	2.48561	5.06574	2.43495	5.53629	4.75249	7.96044	6.31571	8.27349	5.46067	5.49503	5.24625	11.6569	6.69347	3.22758
ENSG00000131482	G6PC	10.225	11.1038	11.1769	11.3986	9.76	10.0088	10.9725	13.0069	11.9458	12.7108	9.24278	9.38767	12.7046	13.8092	11.2739	10.8856
ENSG00000162068	NTN3	2.84716	1.78378	0	0	2.10621	2.08522	1.88167	0	0	0	0	0	0	0	0	0
ENSG00000101457	DNTTIP1	8.13469	8.53747	8.84163	8.38889	8.34407	8.00083	8.71377	8.74523	8.67447	9.03175	8.51288	8.8417	9.007	9.21189	8.82684	9.15734
ENSG00000101294	HM13	11.3113	11.2028	11.4027	11.0721	11.3023	11.8632	11.0537	12.097	11.9625	12.1536	10.8065	12.0626	11.3196	12.2264	12.0505	12.545
ENSG00000164182	NDUFAF2	8.41689	8.48924	8.6484	8.31932	8.74323	8.7196	8.38731	9.02113	9.28803	9.71294	8.16824	9.12552	8.39037	9.50581	8.9711	9.72996
ENSG00000143368	SF3B4	9.06027	8.79985	8.97291	8.89857	9.1676	9.08675	9.39861	9.59514	9.61937	9.13281	9.28783	9.46473	9.27048	9.79116	9.17382	9.86876
ENSG00000089101	CFAP61	0	1.78378	0	1.9203	2.70251	2.08522	1.88167	0	0	0	0	0	0	0	0	0
ENSG00000004799	PDK4	10.4216	13.092	11.5898	11.8765	10.6973	11.2039	13.2354	11.1716	10.4653	11.8202	10.0861	10.004	10.9414	11.4707	10.6014	8.91944
ENSG00000095596	CYP26A1	6.32745	5.79614	8.28331	5.89447	4.5259	6.87974	6.63591	5.77951	9.57175	12.5777	8.18357	7.51292	7.26384	8.78463	8.48616	7.65683
ENSG00000166272	WBP1L	10.7645	11.0626	10.3141	10.7201	10.4764	11.1946	10.1921	11.6248	10.9338	11.7537	11.0803	11.7837	11.3097	11.9744	10.2099	11.3067
ENSG00000261114	AC012181.2	4.0967	4.57313	4.36128	3.48694	5.04239	5.27946	4.97408	6.72165	4.98391	5.72435	5.02281	5.74145	4.96108	6.2854	5.12011	5.42071
ENSG00000167470	MIDN	9.03664	9.37491	9.17302	8.74784	9.40652	9.87231	10.3158	10.6027	10.2131	11.9335	9.49101	10.0647	9.13729	12.4297	9.35153	9.88162
ENSG00000149809	TM7SF2	11.2965	9.30047	8.94288	8.96708	8.65922	7.27166	8.06935	7.48689	7.38806	8.41332	8.64061	8.4321	8.08407	8.40088	8.00047	8.60757
ENSG00000163687	DNASE1L3	11.9106	10.9714	11.3259	11.8758	10.6516	9.97662	13.6018	8.93326	11.6768	8.22519	11.0839	10.1431	9.84554	9.85331	10.2953	11.2333
ENSG00000138411	HECW2	9.39367	7.56945	9.87228	9.28306	8.93081	9.37211	10.7774	8.93815	8.11804	7.33305	9.41346	8.83839	7.96559	7.36632	7.17258	8.80939
ENSG00000167107	ACSF2	10.0639	10.2079	10.8803	9.20579	8.41098	8.47854	9.06666	7.41857	8.71712	7.63145	9.58062	8.36936	8.9739	8.74819	9.05248	7.92862
ENSG00000140955	ADAD2	2.57451	2.74437	4.6527	0	0	0	2.6713	0	0	0	0	0	0	0	0	0
ENSG00000145386	CCNA2	7.46729	5.56749	5.51907	5.44969	7.7759	5.72505	5.42845	4.94807	4.27702	5.02201	6.54263	4.31468	4.60529	4.32193	5.64154	3.64438
ENSG00000136770	DNAJC1	10.802	10.509	10.8447	10.7952	10.5869	10.9012	10.4575	11.3809	11.0778	11.4973	10.3017	11.543	10.8493	11.6096	10.8967	11.9019
ENSG00000268738	HSFX2	1.7984	4.75818	2.48561	1.9203	0	2.67935	3.3147	0	1.6055	0	0	1.63225	0	2	0	0
ENSG00000143761	ARF1	12.6751	10.887	12.4976	12.4319	11.3117	11.5182	12.7976	13.0586	12.7244	13.5139	12.4696	12.6374	12.5567	13.6725	12.8294	13.1841
ENSG00000165105	RASEF	7.79163	8.16831	7.85913	6.80055	7.16129	5.94354	7.60893	6.1435	6.55392	7.50474	6.29686	7.05851	5.60447	6.20945	6.46527	5.92159
ENSG00000186088	GSAP	9.60585	9.17802	9.95485	9.28306	9.6828	9.34599	9.23039	8.75911	9.32985	8.50812	9.24826	8.845	9.084	9.02237	9.3308	8.47815
ENSG00000183527	PSMG1	9.7928	9.36247	9.38144	9.1503	9.90467	9.50899	9.72432	10.5965	10.0927	9.95699	9.25916	10.2314	9.7214	10.6092	9.80661	10.7832
ENSG00000261241	LINC02128	4.99906	5.0694	2.75508	5.10519	4.77846	6.86643	4.5469	7.66848	3.61312	9.56024	6.164	7.34605	3.54816	7.76155	5.38428	5.70729
ENSG00000136867	SLC31A2	9.2036	9.62007	9.44472	10.4387	6.61418	7.57954	8.22418	7.94595	8.0695	7.96668	7.76127	7.58569	9.01787	7.56224	7.95379	7.46521
ENSG00000138029	HADHB	13.2017	14.2971	13.6834	13.2474	12.809	12.6109	12.3038	11.8307	12.1145	11.6414	12.6436	12.8587	12.8614	12.6974	12.4383	12.7305
ENSG00000095380	NANS	10.2024	9.83857	10.6886	10.4203	10.0911	10.7437	10.5098	11.3934	10.8659	11.3126	9.75371	11.049	10.4048	11.9571	10.802	11.7956
ENSG00000136383	ALPK3	8.44794	8.77056	8.03392	9.27227	8.54043	9.75807	8.16242	10.547	9.75005	11.996	9.41021	8.72483	8.34363	10.2866	9.44369	8.6495
ENSG00000104529	EEF1D	11.5737	11.7521	11.8533	11.8542	11.9657	11.862	12.0664	12.4947	12.4708	12.0962	11.6901	12.131	12.1048	12.1299	12.4554	12.5958
ENSG00000125354	2021-09-06	9.58272	10.7429	10.5471	9.68727	9.798	9.68605	9.92094	9.08644	8.76194	9.76608	9.93567	9.61331	9.22431	9.63481	9.33341	8.92255
ENSG00000253767	PCDHGA8	5.58762	6.33653	5.81272	5.25299	6.36699	5.94354	5.09234	7.22413	6.09633	5.9786	6.11685	7.18881	6.38654	6.32193	7.41832	6.61862
ENSG00000080573	COL5A3	10.499	9.82827	9.10233	9.45512	7.73172	7.97006	9.59338	9.26047	8.33438	7.96133	8.34913	9.07305	8.19834	7.36632	7.97398	6.73651
ENSG00000265735	RN7SL5P	7.02096	7.96702	8.14946	9.31496	5.94492	6.50358	8.57845	7.2868	6.27822	7.08006	5.8926	6.35489	11.2579	7.55459	6.87622	5.79143
ENSG00000157303	SUSD3	7.62956	8.55943	8.0148	4.94049	5.34579	5.27946	7.10785	4.82678	7.14942	5.56412	6.11685	4.76816	5.71544	5.16993	6.02374	3.96737
ENSG00000241592	AC021074.2	3.27414	2.55742	3.77104	4.14651	4.30245	2.90435	1.88167	0.871594	1.6055	0	2.2758	2.64384	1.96996	1.58496	2.50056	2.86299
ENSG00000135549	PKIB	6.11175	5.29565	5.78289	5.59531	6.47815	5.99335	6.63591	4.64736	4.67333	4.21711	5.83549	5.11268	4.54646	6.12928	4.8557	3.96737
ENSG00000084754	HADHA	13.334	14.312	13.3821	13.5011	12.9706	13.0422	12.2172	12.112	12.6088	12.2201	12.9144	13.0656	12.8063	12.4597	12.2207	12.9229
ENSG00000276407	AC024559.2	1.7984	3.31596	4.19003	2.71591	2.70251	2.08522	0	1.41108	1.6055	0.945781	0	2.05309	0	0	0	0
ENSG00000260729	AC009690.1	4.94205	6.7831	5.55481	5.25299	5.75193	4.19363	5.88692	3.99406	4.27702	4.75138	2.48831	4.52667	4.7162	1	5.38428	3.51837
ENSG00000085662	AKR1B1	8.65281	9.15759	8.55883	8.98305	8.37791	8.50883	10.101	7.98427	8.67447	8.05977	8.60688	8.03588	8.71478	8.33092	8.21924	7.90363
ENSG00000280987	MATR3	1.16296	0.859513	2.15398	1.51434	2.43495	11.5398	3.7581	1.41108	0	7.72284	4.8795	2.05309	4.54646	3.80735	2.99794	6.45627
ENSG00000141994	DUS3L	7.20185	7.09813	7.78584	7.28571	8.05229	7.12294	7.95952	7.81919	8.42292	8.39359	7.39695	8.27959	8.05798	9.08746	7.7581	8.45253
ENSG00000140382	HMG20A	9.86551	9.97908	9.86696	9.68239	9.63562	9.70673	9.4289	9.04625	9.41219	9.13993	9.70273	9.43221	9.11469	8.87652	9.63336	9.45478
ENSG00000184378	ACTRT3	6.03203	6.33653	6.00584	6.73919	6.20405	6.46878	4.79961	8.04897	6.61534	7.26518	6.84226	7.62459	6.53009	7.97728	4.9126	7.36808
ENSG00000169715	MT1E	13.1139	11.8789	10.7534	12.2995	11.5354	13.0447	11.5585	14.3289	13.1415	14.4548	12.1028	12.2734	13.1445	15.2106	13.8103	10.0994
ENSG00000139514	SLC7A1	6.99317	7.08953	6.1295	6.40175	8.87773	8.3265	8.23279	9.75329	8.37045	9.80395	7.35015	9.47753	7.47573	10.4157	7.11314	8.99826
ENSG00000117394	SLC2A1	5.43068	6.44839	6.34895	6.50857	6.09199	6.1553	7.50614	6.92249	7.37923	7.98262	6.93579	6.60879	7.23619	8.23362	7.08865	7.05289
ENSG00000176170	SPHK1	4.54257	4.88288	4.09613	5.21744	5.59635	6.52066	4.9324	6.61578	6.23974	7.77867	5.12166	5.52824	5.89121	8.33985	5.50019	5.81842
ENSG00000115267	IFIH1	9.99903	10.0506	9.90899	9.49464	9.77459	9.59218	9.82598	9.47749	9.20806	9.44227	9.8385	9.45828	9.15217	9.67948	9.23923	9.03899
ENSG00000129595	EPB41L4A	8.91228	8.70168	8.23456	8.23737	7.06959	6.53755	9.09291	6.61578	7.39683	7.7603	8.03085	7.90296	7.15975	6.62936	6.89046	5.89648
ENSG00000162695	SLC30A7	10.2354	10.026	9.85088	10.2744	10.5332	10.7059	10.0025	11.2548	10.591	10.8517	9.75628	11.1578	10.6198	11.5565	10.4183	11.3894
ENSG00000276293	PIP4K2B	10.6198	10.3132	10.5326	10.5828	10.2431	9.76705	10.2684	9.75051	10.0778	9.97834	10.2679	9.89207	10.0273	9.57554	10.0207	9.8752
ENSG00000258429	PDF	8.02229	7.98568	8.05903	7.82392	7.86042	8.73798	7.27557	8.61085	8.43148	8.55861	7.92077	8.9861	8.11982	9.49386	8.46253	9.46762
ENSG00000256612	CYP2B7P	8.29696	7.51268	9.43276	5.32158	5.62884	5.10916	6.54203	4.26701	6.60023	6.08084	6.22457	5.52824	5.71544	5.97728	6.44613	6.80558
ENSG00000115616	SLC9A2	3.60318	2.74437	3.99569	3.80702	0	2.08522	2.45286	0	0	0	2.02649	0	0.980041	0	2.50056	0
ENSG00000266173	STRADA	8.31391	8.35572	8.30446	7.85896	8.36351	8.3265	8.21985	7.7816	7.36142	7.67787	7.94796	8.15226	7.6947	7.91289	7.29534	8.1989
ENSG00000073464	CLCN4	8.05627	9.20615	8.96961	8.96975	8.08192	8.0779	7.95952	7.70336	8.22041	7.46747	7.86954	7.29873	8.30866	7.58496	8.14401	8.07008
ENSG00000279186	FP236315.2	4.38036	5.29565	5.00247	3.89967	3.44848	2.67935	2.19535	2.57969	1.6055	3.48395	2.48831	3.76551	1.96996	2.32193	3.1943	2.0488
ENSG00000279967	FP671120.2	4.38036	5.29565	5.00247	3.89967	3.44848	2.67935	2.19535	2.57969	1.6055	3.48395	2.48831	3.76551	1.96996	2.32193	3.1943	2.0488
ENSG00000279303	CU634019.3	4.38036	5.29565	5.00247	3.89967	3.44848	2.67935	2.19535	2.57969	1.6055	3.48395	2.48831	3.76551	1.96996	2.32193	3.1943	2.0488
ENSG00000125459	MSTO1	8.20302	7.53185	8.805	7.88185	8.95664	8.53008	8.35218	9.64383	9.39697	9.12565	8.13312	9.1119	8.20786	9.85798	8.36906	10.1706
ENSG00000111665	CDCA3	6.30501	4.92217	5.32575	5.44969	5.99563	3.27039	4.84525	4.78397	2.34653	4.21711	4.76183	4.45941	4.20987	3.45943	4.37858	4.14844
ENSG00000105609	LILRB5	9.42261	9.10948	9.46834	10.1514	9.17036	9.74541	10.5535	8.26282	9.06681	7.56948	9.25191	9.91735	8.9024	7.22882	8.51859	8.61912
ENSG00000104938	CLEC4M	10.1514	9.39948	9.8634	10.5758	8.76166	8.79528	11.2673	8.1868	7.88231	8.63455	9.11664	9.57012	7.82416	9.43254	9.35153	9.75288
ENSG00000280060	AL512506.2	3.60318	3.81053	4.58518	4.35721	5.1803	5.53629	3.65936	6.83083	4.48874	4.75138	5.15316	6.02346	5.71544	4.75489	5.97114	6.19308
ENSG00000137265	IRF4	6.28222	5.56749	4.2782	5.35469	6.53068	6.37793	7.6023	7.53931	7.04168	9.05204	6.96271	6.52902	6.60407	8.59991	6.87622	6.85855
ENSG00000143845	ETNK2	12.1009	13.5752	12.4709	11.3751	8.96302	9.21826	9.66511	7.9264	9.40786	10.35	11.5029	9.21745	10.4547	9.59991	10.0527	8.31716
ENSG00000132768	DPH2	8.33621	8.20062	8.36611	7.5937	8.28923	8.47854	7.87953	8.93326	7.95538	9.77526	8.09713	9.30866	8.11476	9.42206	8.33304	9.69216
ENSG00000272509	AC087752.4	0	0	0	0	0	0	0	2.36413	3.48736	0	0.822554	2.05309	1.96996	1	2.99794	0
ENSG00000119431	HDHD3	10.0112	9.96974	10.0904	9.82948	9.13404	9.32425	9.01768	8.75911	8.76871	9.27116	9.17918	8.81167	8.86377	8.47573	9.90978	8.41324
ENSG00000180817	PPA1	12.0579	11.7646	12.0493	12.141	11.9673	11.8387	11.1704	12.6104	11.791	12.8806	11.918	13.2367	11.9784	13.4611	11.8031	13.0332
ENSG00000155287	SLC25A28	9.39897	9.24539	9.59389	9.41644	9.45035	9.22088	9.55269	9.91328	9.64168	10.0929	9.3037	9.94681	9.73793	11.0063	9.45571	10.4484
ENSG00000133943	C14orf159	9.51347	9.77428	9.77146	8.73218	9.07632	8.90672	9.14401	8.19091	8.269	8.27349	9.54544	8.6701	8.35653	8.76487	8.88842	8.64574
ENSG00000072315	TRPC5	5.05391	6.64904	7.07061	7.52991	5.59635	4.56705	3.93735	5.32175	4.42156	2.90374	5.73499	4.31468	4.81919	2	5.46258	3.22758
ENSG00000147439	BIN3	8.16615	8.02681	8.28863	8.35657	7.89422	8.47416	8.21116	8.66788	8.25459	8.87266	8.31123	9.06459	8.56353	8.88874	8.43367	8.46112
ENSG00000052795	FNIP2	11.3733	10.8901	10.4778	10.9622	11.1136	11.3705	10.6674	12.4209	11.7207	11.6684	11.1816	11.5241	11.011	11.9091	10.9831	11.6341
ENSG00000134897	BIVM	10.0216	10.0562	9.74657	9.49093	9.17312	9.32668	7.05056	8.73683	8.28798	8.70027	8.70844	9.33938	8.52977	7.99435	8.5094	8.42645
ENSG00000110218	PANX1	8.8439	8.90654	8.79008	8.97774	8.8811	9.54702	8.17588	9.8263	8.99353	10.8567	8.6978	9.87765	9.31301	11.043	8.90954	9.18871
ENSG00000135437	RDH5	8.34723	7.93377	7.88744	7.21535	7.3485	7.03052	7.36445	6.47487	6.88841	6.3985	7.57031	6.65461	6.96012	6.58496	7.60252	6.85855
ENSG00000234292	AC123595.1	0	1.39443	0	1.9203	2.10621	2.41266	0.922201	4.86835	0	3.35928	2.6735	4.76816	2.77297	4.52356	0	3.22758
ENSG00000273604	EPOP	7.13982	7.45358	6.91431	6.8936	7.03365	7.10038	7.05056	8.195	7.66716	8.22072	6.05149	8.00082	7.54498	8.40088	7.26288	8.10338
ENSG00000136271	DDX56	9.61271	9.714	9.64867	9.80573	9.87789	9.56566	10.0163	10.3584	10.1981	10.4603	9.70937	10.1683	9.71641	10.6393	9.7972	10.5323
ENSG00000253676	TAGLN2P1	3.98823	3.31596	1.72262	3.22575	4.03792	4.69299	3.85051	4.94807	5.3875	4.93732	4.72037	5.19769	3.77007	5.20945	2.99794	5.76393
ENSG00000077152	UBE2T	7.03466	6.57703	6.03144	5.91681	7.26828	5.50228	6.36537	5.51737	6.07463	6.46051	5.32895	5.19769	5.63303	4.64386	5.64154	5.42071
ENSG00000111199	TRPV4	8.00151	8.96649	8.78633	9.74927	6.94611	7.36923	7.66726	6.73295	7.60039	6.35018	7.89771	7.41867	8.32187	6.55459	7.61971	7.26395
ENSG00000164308	ERAP2	10.2413	10.9501	6.46619	11.0986	10.8956	7.24106	11.7443	6.60353	6.97296	9.61068	6.79312	9.78109	6.94881	9.11634	6.3669	9.36381
ENSG00000249456	AL731577.2	5.88852	7.02784	5.51907	7.04326	4.30245	4.96679	4.84525	3.99406	4.42156	4.53789	4.39107	5.31649	5.38702	4.39232	0	4.64703
ENSG00000071462	BUD23	9.59895	9.43895	9.27297	9.60195	9.54276	9.8522	10.0544	10.0058	10.188	10.6377	9.46458	10.0885	9.82403	10.5147	9.9306	10.2207
ENSG00000138109	CYP2C9	14.5634	14.3679	15.1449	14.4559	13.4311	12.3764	12.0507	10.2066	13.3899	11.8877	14.0424	12.2447	13.0195	11.1072	13.0442	12.3973
ENSG00000143179	UCK2	8.54207	8.01777	7.32979	8.53325	8.97571	8.49593	8.27091	9.40519	9.12339	9.01118	8.41232	9.27237	8.28636	10.4788	8.25818	9.56844
ENSG00000254154	AL359075.2	10.4124	9.91115	10.6744	9.80274	9.55761	9.63007	8.27091	9.9621	9.37716	7.67787	9.11464	8.02429	9.11975	7.94251	9.17091	8.38643
ENSG00000168016	TRANK1	9.67964	9.93535	9.69745	10.7154	9.70583	9.14025	9.3618	8.90107	8.99353	8.08459	9.93114	8.9375	9.40694	7.98299	9.36942	8.68293
ENSG00000174327	SLC16A13	10.3698	10.106	8.54557	7.87045	9.24037	8.47416	6.34962	8.0262	6.87592	6.04081	8.50984	8.42771	6.76752	5.39232	8.71932	7.90992
ENSG00000163435	ELF3	10.1624	9.37137	10.8063	11.2952	10.9064	10.449	10.3558	11.5945	10.8556	12.2165	10.382	11.741	10.4285	13.1567	11.1705	10.7344
ENSG00000141298	SSH2	9.36413	9.06191	8.79008	9.76013	9.01618	9.14025	9.71513	9.15942	8.22535	8.40939	8.91549	9.05322	9.04999	8.64386	8.65824	8.73697
ENSG00000102390	PBDC1	9.00567	8.98283	8.72882	8.70676	9.23774	9.07812	9.37741	9.59823	9.60619	9.72562	8.83037	9.19695	9.53917	10.4336	9.01074	10.1875
ENSG00000124222	STX16	10.1083	10.7781	10.5908	10.3347	10.3035	10.4025	10.6214	8.5799	9.19051	10.6569	8.98498	9.50281	8.54487	9.45738	10.6282	8.27394
ENSG00000205364	MT1M	11.7574	8.98747	7.20038	10.8722	7.53147	10.0997	10.2173	13.2556	10.9179	12.6686	10.7361	11.5915	11.4661	15.112	11.5323	7.35892
ENSG00000197406	DIO3	3.87094	0	0	0	3.44848	0	4.01926	5.02361	6.07463	3.22282	3.81405	7.00054	2.96489	5.32193	2.77058	5.70729
ENSG00000049323	LTBP1	10.0822	10.2069	10.5146	9.98691	9.89468	9.72343	11.1196	9.19049	9.77381	8.81449	10.1932	8.1362	9.86071	9.67066	9.87263	9.20925
ENSG00000237892	KLF7-IT1	1.16296	0	0	0	0	0	1.88167	1.41108	1.6055	2.23417	1.72491	1.63225	2.28986	3.80735	2.77058	1.62842
ENSG00000138760	SCARB2	13.4018	13.8603	13.8734	13.8795	12.9114	13.6856	12.6022	13.0122	12.8966	12.7363	13.363	13.181	12.0164	12.8929	11.9728	11.3303
ENSG00000175538	KCNE3	7.7086	7.86991	8.09588	7.96996	7.81878	7.99473	8.69208	6.8517	7.28788	7.30797	8.09713	7.1679	7.13999	5.52356	7.7581	5.73589
ENSG00000144120	TMEM177	6.66352	6.84574	7.62703	8.25062	8.24799	7.65886	6.79553	8.17443	8.36152	7.41363	7.62188	8.92509	8.61096	8.10329	8.98775	8.61912
ENSG00000051596	THOC3	8.9952	8.82339	8.24006	9.16204	8.33917	9.22349	8.51281	8.79458	9.14177	9.2093	9.36216	9.57807	9.2078	9.09803	9.51663	9.58229
ENSG00000171848	RRM2	9.09664	4.47087	4.36128	4.85051	9.10835	3.80463	5.4872	4.86835	4.27702	4.7009	6.63477	4.97497	6.00481	4.64386	5.5726	6.17231
ENSG00000139239	AC078814.1	8.87849	8.80249	9.3614	8.48921	9.26383	9.16219	9.35983	9.57173	10.281	9.20477	8.94729	9.37404	9.31742	9.94691	9.57947	10.2582
ENSG00000185219	ZNF445	6.16254	6.85592	7.88744	6.6217	6.46021	7.93862	7.27557	6.65194	6.29708	6.19468	6.22457	6.74212	4.28377	6.52356	4.67016	6.12985
ENSG00000119922	IFIT2	8.94892	9.96033	8.77122	9.22829	9.22717	8.42054	9.27275	7.39031	8.27852	6.35018	9.24278	7.48782	9.16689	7.55459	8.46253	7.58006
ENSG00000082269	FAM135A	8.09601	7.89481	7.72439	8.34426	8.5447	8.87385	8.33629	9.13621	8.51845	9.38546	8.74766	9.21745	8.57093	9.17243	8.33824	8.45253
ENSG00000259803	SLC22A31	0	0	0	0	0	1.66096	0	2.76719	2.61058	2.49343	0	0	1.55829	3.16993	3.78789	2.0488
ENSG00000072571	HMMR	8.22708	3.89193	5.10245	4.48232	7.17235	4.35477	5.67582	3.99406	4.3511	3.07208	6.20966	0	3.96235	4.24793	0	3.38029
ENSG00000122642	FKBP9	9.96724	10.1768	10.1025	10.3614	10.5149	10.2986	10.2653	9.86661	9.8933	9.09665	9.69071	10.0787	9.78798	8.77808	9.8234	10.128
ENSG00000278615	C11orf98	7.60222	8.43934	8.58067	7.53714	8.50587	7.4956	8.29578	8.98851	8.50228	9.56024	7.88369	8.70682	8.82408	9.15987	8.07713	9.19902
ENSG00000055163	CYFIP2	10.337	12.1902	11.3566	9.70182	9.74526	9.32182	10.191	9.35123	10.5044	9.97966	9.46143	9.37404	9.71474	10.2336	9.22526	8.94415
ENSG00000137496	IL18BP	8.15991	7.52549	6.65915	7.44791	9.56182	9.05484	8.75321	10.7413	8.7101	7.73543	8.92008	10.805	9.11469	9.81858	8.66239	9.95338
ENSG00000160818	GPATCH4	10.0336	9.42363	9.56351	9.73205	9.69436	9.63204	9.28522	10.4164	9.92851	11.2797	9.45828	10.7223	9.65508	10.9965	9.23087	10.5107
ENSG00000122378	FAM213A	12.4034	12.3273	11.6494	12.1285	11.4259	10.784	10.7906	10.6286	10.7881	10.4518	11.5339	11.007	11.498	10.7013	11.4838	10.6193
ENSG00000262294	AC129507.2	4.75609	6.83548	4.2782	3.07497	4.03792	4.0122	4.75249	3.99406	3.34958	2.49343	2.98492	4.15378	2.28986	3.32193	4.01274	4.454
ENSG00000100314	CABP7	0	1.39443	2.15398	1.9203	0	2.08522	1.88167	0	0	0	0	0	4.66181	0	0	0
ENSG00000280039	RN7SKP23	0	0	0	0	2.10621	0	0	2.9331	2.61058	2.49343	0	2.64384	1.96996	1.58496	2.77058	2.0488
ENSG00000115361	ACADL	10.1748	10.0606	10.8909	9.67912	9.28946	8.34581	8.63151	7.92147	7.90708	7.291	9.58062	8.31807	9.29078	8.82337	9.42914	8.88155
ENSG00000178104	PDE4DIP	11.5702	12.1401	12.4024	11.308	10.6377	11.0141	10.852	10.1738	11.1082	10.6936	11.3388	11.0055	10.9147	10.1137	10.9047	10.7022
ENSG00000171681	ATF7IP	9.36142	9.29487	10.452	10.1144	10.3309	9.33153	10.632	8.70564	9.43579	9.51164	9.65814	9.55005	9.37771	9.04166	9.30447	9.75288
ENSG00000188153	COL4A5	7.92266	7.34213	6.81464	7.20631	6.49587	7.30163	7.49902	5.491	6.09633	3.89661	7.39695	5.71285	6.98248	3.32193	6.12352	5.31096
ENSG00000173041	ZNF680	8.91968	9.24926	9.54142	8.82959	8.69802	8.5385	8.35218	8.15776	8.2105	7.91225	8.26151	8.34627	8.86377	7.85175	8.84888	8.42645
ENSG00000121691	CAT	13.9651	14.3363	14.4872	13.8485	13.007	12.8385	12.5033	11.3496	11.9629	10.8128	13.8942	12.3635	13.4635	11.7356	12.9187	12.0728
ENSG00000076043	REXO2	9.23361	9.80087	9.35634	9.33376	9.70583	9.68226	9.56979	9.63332	9.39259	10.4374	9.71069	10.5672	9.97247	10.115	9.84913	10.1374
ENSG00000213088	ACKR1	0	1.39443	3.17812	3.36225	4.88989	6.065	6.30132	7.48689	8.13387	6.4756	6.10079	7.45366	6.13029	9.18488	3.90469	5.92159
ENSG00000101447	FAM83D	5.94765	7.44686	8.94961	8.04287	6.3476	5.72505	6.48551	4.73986	6.18001	4.64858	6.58944	4.97497	6.91433	6.42626	6.95959	5.19218
ENSG00000128052	KDR	11.2236	9.29487	11.7868	11.4574	11.0897	10.4994	12.8725	9.55592	11.13	9.32006	11.2664	10.0245	9.81627	10.0196	9.20547	11.1213
ENSG00000213553	RPLP0P6	9.22467	9.41849	9.81817	9.27011	9.89635	9.5942	9.28522	10.0562	10.6978	9.81437	9.51999	9.82183	9.70468	10.6751	9.44851	10.817
ENSG00000083814	ZNF671	6.74911	6.21526	6.26513	5.80147	5.78114	6.33992	7.57547	6.01983	5.86305	5.5356	6.11685	5.27796	5.93773	4.85798	5.67482	5.79143
ENSG00000168172	HOOK3	10.4841	10.3587	10.3754	10.2819	9.95198	10.0178	10.0075	10.084	9.49622	9.35925	9.93454	9.69233	10.0042	9.5411	10.2574	9.3661
ENSG00000242193	AL359075.1	9.87886	10.1625	8.87735	9.69375	9.83153	9.85894	9.34601	8.58302	9.39478	7.43695	9.60929	8.4233	9.46765	7.50779	9.1265	8.79926
ENSG00000242522	KLHL6-AS1	5.62432	6.61348	5.19596	4.65174	5.94492	3.27039	0	1.80284	4.19893	0	3.11858	2.64384	3.54816	2.32193	4.67016	0
ENSG00000186222	BLOC1S4	6.92124	7.29053	6.81464	6.88229	7.13891	7.0424	7.42581	7.52638	7.58512	7.96133	7.04057	7.32731	7.10984	8.36194	7.76584	7.67171
ENSG00000123739	PLA2G12A	10.6378	11.1619	10.1442	10.4242	10.4573	10.508	10.0213	9.85243	9.94205	9.42682	10.0942	10.0519	10.2499	10.1636	10.1609	10.309
ENSG00000198901	PRC1	8.2151	4.75818	5.05333	5.93881	8.36832	5.96866	6.58301	5.35137	5.31532	5.5065	6.61228	4.52667	5.54561	6.06609	5.67482	5.76393
ENSG00000128951	DUT	9.02639	9.17599	9.22663	8.55834	9.07041	8.08366	8.92774	8.55147	8.05848	8.54794	8.56651	8.31807	8.63233	8.43463	8.64989	8.18342
ENSG00000064115	TM7SF3	10.4765	11.2192	11.5632	10.3766	10.3173	10.1582	10.0496	9.26242	9.96877	10.2449	10.56	10.2465	10.0083	9.57932	9.32819	10.2582
ENSG00000103005	USB1	9.62182	9.89643	9.58312	9.37064	9.56392	9.80765	9.07147	10.389	9.81202	11.0538	9.3739	10.4966	9.82713	10.5038	9.30977	10.3933
ENSG00000255974	CYP2A6	11.9975	12.4104	13.2591	9.12653	8.07604	8.68969	11.4089	6.83083	9.32756	10.3581	8.22121	10.3522	10.0657	8.39232	6.5751	10.9086
ENSG00000102897	LYRM1	10.3273	9.72654	10.7697	10.4203	9.3246	9.42299	8.40266	9.50411	8.81198	8.45199	9.14433	9.61331	9.4028	8.85487	8.8157	9.47824
ENSG00000167232	ZNF91	9.17296	9.44739	9.57878	8.88163	8.72832	9.05777	8.80897	8.75634	8.34801	8.83219	8.89001	8.62861	8.68441	8.0607	9.03336	8.07569
ENSG00000116649	SRM	9.5663	9.28737	9.43756	9.17136	9.77822	9.46773	9.31188	10.1707	10.2118	10.3074	8.89001	10.1644	9.38193	10.6511	9.36433	10.7397
ENSG00000225921	NOL7	9.74776	9.41849	9.63204	9.46841	9.9407	10.0505	10.2346	10.2136	10.2462	10.5352	9.62201	10.2761	9.84096	10.7432	10.2491	10.8053
ENSG00000248590	GLDCP1	6.8141	6.16702	7.50444	6.91595	4.45519	5.69525	4.60111	4.26701	5.19977	5.31838	5.87381	5.02235	4.04966	5.70044	4.7347	5.70729
ENSG00000143570	SLC39A1	11.1987	11.2344	11.1733	11.2293	11.3111	9.97352	10.282	11.9386	11.4321	11.6089	11.1021	11.8821	11.2024	11.7052	11.2643	11.7643
ENSG00000269153	LYPLA2P2	0	0	0	1.51434	1.07167	0	0	2.36413	1.6055	2.23417	0	1.63225	1.55829	3.32193	2.50056	2.37392
ENSG00000263740	RN7SL4P	6.62781	7.84457	7.5316	9.11692	5.22348	5.66483	7.92805	6.71026	5.27782	6.77306	5.05652	5.68367	10.9704	7.2854	6.42673	5.06272
ENSG00000171503	ETFDH	12.8356	13.6612	12.7595	12.7946	11.9905	12.3458	10.9453	11.3133	11.0758	10.9796	12.504	12.2437	12.1347	11.6036	11.6712	11.925
ENSG00000150656	CNDP1	8.93802	10.5074	10.3603	10.004	8.32932	8.92929	8.64125	7.48689	9.20806	7.91779	9.28783	8.27471	8.6464	7.9542	8.87416	9.2067
ENSG00000166128	RAB8B	9.6421	9.38549	9.68541	10.0157	9.98373	10.1999	10.4118	9.74494	9.55617	9.24497	7.46128	7.85796	9.60371	8.73132	9.27764	6.84549
ENSG00000143977	SNRPG	9.61271	9.59295	9.95151	9.4703	9.70392	9.59823	9.5126	10.2671	10.0655	10.2775	9.12659	10.0519	9.66721	10.3421	10.3696	10.4655
ENSG00000225067	RPL23AP2	6.39273	6.13394	6.24339	5.89447	6.44204	6.76969	6.44162	6.86203	7.69588	6.61845	6.20966	6.95243	6.54519	6.97728	6.83266	7.73682
ENSG00000004139	SARM1	7.5837	7.42651	8.38112	7.31123	8.50587	8.42962	7.55502	5.56871	6.07463	6.38257	7.51682	7.47084	7.04757	6.55459	4.6026	8.05881
ENSG00000270392	PFN1P2	3.44802	7.59398	3.99569	2.23676	5.1803	4.75207	0.922201	3.45368	2.34653	3.89661	1.34316	4.59094	0.980041	4.16993	2.50056	2.0488
ENSG00000170631	ZNF16	7.00713	6.88603	6.48484	5.72757	6.76796	6.55425	6.38094	7.01793	7.36142	7.12861	6.94482	7.11424	6.70165	7.49185	6.80287	7.44803
ENSG00000163959	SLC51A	8.58925	7.84967	8.35094	9.00667	9.91458	8.93568	8.11664	9.32347	9.81529	10.0469	9.50938	9.84837	7.74135	10.4625	10.0963	9.37522
ENSG00000272689	AC004832.4	3.07639	6.36532	5.51907	2.23676	1.67975	3.27039	3.65936	2.57969	2.61058	2.90374	2.6735	2.37849	1.55829	3	4.29544	2.37392
ENSG00000152254	G6PC2	1.7984	4.24164	2.15398	0	2.70251	0	0	0	0	0	0	0	0	0	0	0
ENSG00000139626	ITGB7	7.66522	7.2292	8.15529	7.35279	6.95895	6.24028	8.27925	6.42001	6.91308	5.31838	7.30879	6.02346	7.01539	5.20945	7.2519	6.33067
ENSG00000185485	SDHAP1	7.78354	8.00868	8.00191	7.68114	8.31441	7.74136	8.80031	8.68252	8.50634	8.40939	8.08494	8.50896	9.10453	8.77479	9.04931	8.3499
ENSG00000185043	CIB1	10.4032	11.1731	10.5382	10.559	10.781	10.7327	10.7818	11.5926	11.2162	11.4498	10.2064	11.2955	11.0426	12.2592	11.2388	11.0013
ENSG00000089022	MAPKAPK5	9.26591	9.21012	9.49847	9.24163	9.36614	9.33878	9.30169	9.65872	9.55225	10.1434	9.20946	9.47541	9.56903	10.0265	9.50742	9.86391
ENSG00000134324	LPIN1	12.6388	10.9092	11.5817	11.6609	10.251	10.3473	9.19116	10.2456	9.68708	10.596	10.4977	10.1918	10.8225	10.0196	10.4318	10.3161
ENSG00000185010	F8	10.598	9.96033	10.8302	11.0451	10.2484	10.9813	11.7884	9.40342	10.5977	8.53359	10.7367	10.4966	10.121	10.0634	9.99129	9.37975
ENSG00000151364	KCTD14	8.04277	8.91386	8.16689	7.25973	8.2739	8.66301	7.61553	9.20881	9.22047	8.36955	8.96958	9.67391	7.61822	9.75822	8.15584	9.21941
ENSG00000171121	KCNMB3	5.51128	5.29565	5.00247	5.06574	6.53068	5.91797	5.57108	7.38316	6.11771	8.73518	5.83549	6.06929	5.93773	6.35755	7.27378	4.454
ENSG00000165271	NOL6	9.71623	9.13687	9.06254	9.18523	9.49289	9.55534	9.82455	9.84594	10.1008	10.518	9.44084	10.3265	9.51253	10.7515	8.95087	10.6125
ENSG00000179387	ELMOD2	9.69913	10.1387	9.76194	9.28736	9.83676	9.77062	9.24961	9.15313	9.40351	9.41316	9.3435	9.26501	9.18869	9.39017	9.40951	9.5117
ENSG00000105401	CDC37	10.3576	10.6399	10.51	10.3827	10.6477	10.4951	10.7492	10.6682	11.0398	11.3873	10.427	10.794	10.6261	11.0077	11.0184	11.2087
ENSG00000178596	GAPDHP29	1.16296	0	2.15398	1.9203	2.70251	1.66096	0	0	0	0	0	0	0	0	0	0
ENSG00000133321	RARRES3	10.6401	9.87782	9.41829	9.9235	10.3949	9.06653	10.1921	11.2044	9.26186	10.4717	10.8383	11.7343	10.6843	10.5584	10.8719	10.4
ENSG00000143333	RGS16	6.30501	5.10398	6.3891	6.30343	7.5904	6.83945	7.74154	9.89076	8.08043	6.63198	6.26838	8.26489	8.71144	8.85487	5.73915	6.55585
ENSG00000009765	IYD	8.99169	9.1617	10.9782	8.38889	8.57002	7.52977	7.77729	4.69435	8.66724	7.01955	9.23176	7.33671	7.15975	6.97728	7.87007	7.9348
ENSG00000249096	LINC02362	9.60814	11.0817	10.9441	9.5582	8.45694	8.94203	8.08845	9.06425	8.16501	7.51208	9.50023	8.28931	8.42752	8.77149	9.80473	8.15193
ENSG00000125817	CENPB	10.1963	9.78631	10.2115	10.192	10.0117	10.0695	10.1186	10.372	10.1599	11.0953	10.3122	10.7392	10.1197	11.0327	10.0093	10.8145
ENSG00000237949	LINC00844	8.29126	9.05087	10.1354	5.75263	5.38436	4.56705	7.25881	3.08188	7.46515	4.28722	6.77299	5.39058	7.05813	5.85798	6.53941	6.19308
ENSG00000168884	TNIP2	8.84	9.02404	8.97621	9.10724	8.78347	9.34359	8.82898	9.43662	9.20806	9.84666	9.00238	9.73028	9.39865	9.72451	9.11442	9.04472
ENSG00000196187	TMEM63A	10.3535	10.9454	11.0386	10.8346	10.0467	10.9093	10.1092	9.56385	10.5145	9.75839	10.3927	9.76899	10.0178	8.42626	9.76858	10.4645
ENSG00000161800	RACGAP1	7.72559	6.84574	7.09509	7.2771	7.65492	6.853	7.26721	6.62794	6.48978	6.95639	7.22233	6.83792	6.92591	5.55459	5.88845	6.10814
ENSG00000151640	DPYSL4	0	0	0	0	0	0	1.88167	2.57969	0	2.71312	2.48831	3.38541	3.66337	2.32193	0	1.62842
ENSG00000241923	RPL14P3	3.87094	3.72426	4.09613	3.07497	3.83009	3.80463	3.55337	3.99406	5.11726	4.06574	4.22314	4.59094	4.04966	4.70044	4.37858	5.23287
ENSG00000123219	CENPK	6.53447	2.09008	2.98205	2.90658	6.82515	3.27039	6.09012	3.34007	3.83588	2.23417	5.12166	3.23264	3.86941	3	3.3671	3.38029
ENSG00000113318	MSH3	9.12253	8.92599	8.91909	8.82074	8.86073	9.06653	8.64125	8.55783	8.96727	8.14721	8.72426	8.23503	8.49129	7.6865	8.12607	8.712
ENSG00000166349	RAG1	5.82687	6.04776	6.52143	5.89447	5.04239	5.86543	5.79689	4.44242	6.03022	4.47919	5.92945	4.59094	4.81919	4.08746	4.29544	3.38029
ENSG00000196090	PTPRT	5.47154	5.68634	4.89503	6.4175	3.44848	5.46746	5.3672	3.34007	3.02689	4.53789	4.03304	3.06176	4.54646	5.52356	4.79647	2.86299
ENSG00000204852	TCTN1	7.98749	7.9576	8.42039	7.85896	8.08778	7.53818	8.30397	7.49355	7.48173	7.61791	7.89305	7.8316	7.48359	7.9542	7.29534	7.26395
ENSG00000162409	PRKAA2	7.06168	8.43255	7.29851	8.20142	7.26828	7.64334	6.30132	7.13326	5.07417	6.44525	6.81298	6.60879	7.0262	6.14975	7.03841	7.25409
ENSG00000163686	ABHD6	10.7469	10.4531	10.4293	10.3254	9.71531	10.0163	8.92774	9.07094	9.23276	10.2327	9.81038	9.66274	9.44971	9.04985	9.3541	9.59209
ENSG00000187514	PTMA	13.0377	12.7999	13.7378	13.2323	13.4471	13.0047	13.4674	14.1601	13.6534	13.765	13.0569	13.7652	13.4317	14.5933	13.7079	14.0371
ENSG00000128228	SDF2L1	8.3798	8.63822	9.99118	8.1171	8.90119	9.27223	9.22824	10.0471	9.91177	9.92984	8.68977	9.48389	8.63586	10.2408	10.0948	10.7798
ENSG00000100344	PNPLA3	10.9567	8.96883	8.78633	9.00667	8.52757	7.8736	7.49186	7.41857	7.68875	7.91779	8.60118	7.26957	7.90248	9.01402	8.62457	7.70101
ENSG00000119523	ALG2	10.6645	9.85389	10.7735	9.19669	10.4985	10.5811	10.641	11.2602	10.7458	11.0475	10.3669	11.1229	10.5635	11.6457	10.7678	11.3197
ENSG00000111816	FRK	10.2705	11.0947	10.7839	10.4339	10.1829	9.98434	8.75021	8.76737	9.50638	9.62936	9.92431	10.1578	9.55977	9.53138	9.91327	9.43093
ENSG00000137642	SORL1	11.4112	12.0199	12.4453	11.1336	11.6106	12.2305	10.8309	10.9662	10.9555	11.0329	11.6637	10.4113	10.9278	10.8273	10.6535	11.7638
ENSG00000177459	ERICH5	8.77619	9.42534	8.34074	8.13627	8.44331	8.03096	8.0837	6.78814	8.316	7.82065	7.62188	6.91526	8.41113	8.01123	8.09568	7.55621
ENSG00000182566	CLEC4G	10.1671	9.40642	10.0919	10.6326	9.54276	9.31693	11.7499	8.98851	8.84441	9.10153	9.81038	10.001	8.80851	9.83763	9.71361	9.78573
ENSG00000107537	PHYH	12.3693	12.4582	12.9319	12.5729	11.3518	11.41	11.9789	10.1285	11.0607	11.3278	12.1251	11.8753	11.3316	11.2848	12.0576	11.3037
ENSG00000137145	DENND4C	10.1388	9.92693	10.0266	10.4046	9.8506	10.0666	10.5396	9.03944	10.0887	9.40924	10.1645	9.69416	9.82558	8.83289	9.41936	9.67565
ENSG00000182326	C1S	16.1711	16.4061	16.3841	16.9961	15.9726	16.3993	14.6048	15.0605	15.0742	14.7888	16.1846	16.092	15.517	15.4552	15.0326	15.3961
ENSG00000242125	SNHG3	8.13469	7.82398	7.54054	7.30277	7.91413	7.78444	8.70761	9.31222	8.75854	9.66929	6.87096	8.64383	8.02065	9.53916	8.48616	8.29811
ENSG00000104825	NFKBIB	8.72641	8.95232	8.84884	9.32334	8.82962	9.40929	8.70142	10.6248	9.04186	9.57783	8.62384	9.82851	8.97111	10.0307	10.245	9.17833
ENSG00000105835	NAMPT	14.7722	14.0332	13.6619	14.3234	13.9578	14.5541	13.7405	15.772	14.3727	15.95	14.3197	15.1768	14.2492	16.8796	12.763	14.959
ENSG00000136908	DPM2	8.27981	8.57492	8.44441	8.05802	8.43873	8.65142	8.63476	8.89857	8.67447	10.0855	8.52798	9.22506	8.11982	9.48784	9.13549	8.72276
ENSG00000261740	BOLA2-SMG1P6	7.52667	6.95394	6.50325	6.5377	7.66279	7.00646	7.24185	7.01793	7.80534	8.25174	7.22233	7.98895	7.23619	7.83289	7.90554	7.92241
ENSG00000179846	NKPD1	0	1.78378	2.15398	2.23676	0	2.08522	1.88167	0	0	0.945781	0	0	0	0	0	0
ENSG00000179403	VWA1	11.1516	10.3086	9.62575	10.839	11.321	11.223	10.5492	11.8092	10.6445	11.1679	11.3029	12.172	11.0897	11.6142	11.4756	11.5769
ENSG00000068438	FTSJ1	8.22111	7.58177	8.35601	8.07799	8.26359	8.29705	8.65412	8.62607	8.77209	8.9638	8.04771	9.28214	8.17426	9.94251	8.08953	9.55847
ENSG00000197208	SLC22A4	3.60318	3.89193	4.09613	4.48232	4.5259	5.35762	3.65936	6.12647	5.27782	5.77403	4.03304	6.09168	4.7162	5.9542	4.20722	4.70603
ENSG00000154928	EPHB1	7.55547	8.07988	8.15529	5.93881	3.71375	4.69299	6.66164	2.36413	6.29708	5.7494	5.8926	2.05309	5.91466	5.52356	5.83057	3.05677
ENSG00000115687	PASK	6.21161	7.46026	6.79983	7.17885	7.03365	5.91797	7.6221	6.74415	5.73055	6.06096	6.32479	5.6539	6.76752	5	6.46527	6.23375
ENSG00000163866	SMIM12	10.2265	8.8893	8.84524	8.92085	8.89786	9.10102	8.97726	9.90457	10.439	10.9703	8.85931	9.65524	9.21961	10.5897	9.03976	10.2029
ENSG00000124831	LRRFIP1	11.2473	11.2533	11.0996	12.2068	11.6368	12.199	11.4584	12.1273	11.911	12.0405	11.793	12.691	12.2495	12.8305	11.7098	12.3892
ENSG00000114742	WDR48	9.7928	10.1262	10.1974	10.4693	9.78183	9.95635	9.92891	9.45037	9.34579	9.94076	9.71069	9.71053	10.0644	9.20457	9.42181	9.74586
ENSG00000184083	FAM120C	7.7086	8.10571	8.13773	7.50063	7.61493	7.68941	7.48467	7.2161	7.11793	6.92374	7.57031	7.39187	7.66736	6.42626	7.31658	7.43936
ENSG00000215580	BCORP1	2.23802	2.55742	3.3507	1.9203	0	2.67935	5.33558	0	0	0	2.2758	2.05309	1.55829	0	2.16809	0
ENSG00000145014	TMEM44	7.28444	6.95394	6.59193	6.23395	5.80976	7.03052	7.87404	6.28837	6.4566	6.04081	6.20966	6.33626	6.11012	6.26679	6.64392	5.84491
ENSG00000267629	AC138430.1	7.23782	6.97277	7.95587	3.98673	5.45854	5.96866	7.52027	5.3804	6.63029	4.80016	6.23932	4.59094	4.86805	3.58496	6.3256	5.19218
ENSG00000079459	FDFT1	13.8657	11.5297	10.7065	11.9796	11.6019	10.0476	10.0761	10.7427	9.9194	11.031	10.7567	10.4377	10.4696	11.2906	11.5289	10.6571
ENSG00000200087	SNORA73B	3.27414	2.74437	2.98205	1.9203	2.10621	1.66096	4.01926	4.38629	3.93556	3.98365	2.2758	3.64959	4.81919	4.58496	3.66079	3.96737
ENSG00000182810	DDX28	8.20302	7.64183	7.6684	8.01725	7.98486	7.82628	7.56187	8.31261	8.10204	8.07471	8.21749	8.33224	8.18394	9.47776	7.70271	9.32904
ENSG00000144649	FAM198A	7.47736	7.98104	7.57576	6.98101	8.21092	8.84021	8.25831	9.87045	7.4399	8.38162	8.26872	8.87434	8.86075	9.41785	8.35886	8.86869
ENSG00000169612	FAM103A1	8.71369	8.90898	8.95964	8.92911	8.8811	8.81965	8.77989	8.8885	8.98773	9.00859	8.92693	9.11463	9.18146	9.40088	9.37955	9.2886
ENSG00000122035	RASL11A	7.78354	7.41967	6.9815	7.36909	6.83911	7.10038	7.56187	7.97002	7.33428	8.16128	7.26621	9.10366	7.33509	9.60363	7.37848	7.77176
ENSG00000160256	FAM207A	7.53633	7.72193	8.04024	7.55861	7.80463	7.45173	7.47018	8.37883	7.70297	8.76621	7.61624	8.45387	7.72817	8.62936	7.60252	8.55638
ENSG00000136997	MYC	8.71794	7.44686	7.85197	6.70108	9.75265	9.12636	6.81859	10.6973	10.1274	9.17503	8.46033	7.70665	9.24989	10.9285	8.15584	9.97753
ENSG00000198680	TUSC1	7.60222	7.6061	7.92206	7.7134	7.22643	7.34064	7.57547	8.8885	7.48995	7.67133	7.02363	8.18386	8.53734	9.22641	8.4955	7.98926
ENSG00000186198	SLC51B	0	5.38271	2.98205	2.49613	5.38436	5.27946	4.30707	5.73525	4.83696	7.11903	5.15316	5.99998	3.2858	7.5157	5.99768	6.15124
ENSG00000266970	AC061992.1	3.60318	2.90985	1.72262	3.48694	3.12318	3.42361	1.88167	5.46413	2.61058	3.22282	4.09923	6.29827	5.24625	3.16993	2.50056	3.22758
ENSG00000187942	LDLRAD2	0	4.88288	0	5.02519	2.43495	0	6.64883	2.57969	2.61058	2.71312	1.34316	0	2.55154	1.58496	2.77058	2.0488
ENSG00000196743	GM2A	10.6198	10.7082	10.0518	10.0247	10.2896	9.87065	10.3359	9.16569	9.75176	8.93132	10.4729	9.5997	9.96266	10.0647	9.69142	9.06458
ENSG00000154252	GAL3ST2	0	2.34259	3.64406	0	2.10621	0	1.88167	0	0	0	0	0	0	0	0	0
ENSG00000197444	OGDHL	11.1834	11.2866	11.1762	10.6292	10.872	10.8293	9.77678	9.59359	8.71361	9.33462	10.8594	10.1697	10.7247	9.74315	10.7336	9.60184
ENSG00000161649	CD300LG	4.82078	6.79373	3.3507	4.65174	0	3.42361	6.1819	1.80284	4.27702	2.90374	2.02649	0	1.96996	2	3.52141	4.76271
ENSG00000142273	CBLC	5.79502	6.53963	6.0813	7.17885	7.57381	7.67422	6.62286	7.2558	8.0362	6.51996	7.39695	8.14157	7.79287	8.37504	7.96728	7.43936
ENSG00000178896	EXOSC4	6.69837	7.41967	7.47676	7.04326	6.76796	7.47821	7.04079	7.53286	7.48173	8.26048	7.06562	8.14157	7.34375	8.29462	7.43783	7.61896
ENSG00000118894	EEF2KMT	8.06964	8.32308	7.86626	7.68114	8.02813	8.32163	8.30805	8.25891	8.66361	8.92858	7.98782	9.06175	8.02065	9.06609	8.1965	9.08972
ENSG00000172828	CES3	9.82272	10.9322	9.75043	8.84715	8.30941	7.31148	8.52688	4.94807	7.94346	6.78523	9.43765	8.73553	8.60376	8.01681	8.1965	7.02998
ENSG00000113790	EHHADH	14.1082	14.0959	14.0951	13.3973	12.0206	11.8552	12.2694	10.8109	12.1928	10.782	13.044	11.3129	13.2657	11.1491	13.129	11.168
ENSG00000188060	RAB42	6.55363	4.62166	4.83816	6.08408	6.26733	6.065	5.57108	3.55899	4.48874	4.80016	5.46067	5.15581	5.7419	4.39232	2.99794	4.8698
ENSG00000173120	KDM2A	11.1437	11.0038	11.0721	11.7386	10.9047	11.0103	11.26	10.9805	10.4952	10.8386	10.8783	10.9484	10.7911	10.3276	10.9504	10.8872
ENSG00000094916	CBX5	10.5076	10.2394	10.7554	10.6326	10.4974	10.0623	9.69657	10.007	9.9041	9.95564	9.90246	10.0099	10.007	9.68124	10.3543	9.85417
ENSG00000100056	ESS2	7.26132	7.33487	7.65199	7.13187	7.26828	7.14514	7.80643	7.92147	7.50626	8.4558	7.70924	7.87742	7.41125	8.59619	7.48549	7.92862
ENSG00000177508	IRX3	3.98823	6.01179	0	5.82529	2.70251	4.96679	4.75249	7.57113	4.02879	6.41425	5.96539	6.09168	6.60407	4.32193	6.84733	7.32168
ENSG00000138135	CH25H	5.91839	2.55742	2.98205	5.38705	7.10467	6.19842	6.19958	9.85631	3.93556	7.09967	7.51076	8.1994	7.34375	7.9542	5.60748	6.40377
ENSG00000110243	APOA5	11.5952	12.9762	12.717	11.488	10.107	10.8404	11.8435	11.0005	10.7398	10.7256	10.8534	10.8517	11.6389	10.5718	11.7013	10.9242
ENSG00000168140	VASN	8.40639	8.42573	8.63176	8.53686	9.01925	9.35077	8.62498	9.17193	8.34801	9.50981	9.0945	9.70691	8.61454	9.92184	9.68327	9.44399
ENSG00000204390	HSPA1L	5.66012	8.08854	7.95587	6.19792	4.6577	6.11085	6.10895	4.78397	4.67333	6.28313	5.3011	5.46105	4.7162	6	6.69347	3.64438
ENSG00000279010	AL031587.6	9.78674	6.57703	6.955	6.58031	5.72213	6.58706	6.62286	7.14177	7.60039	7.64486	6.72138	10.1944	7.03692	10.0715	7.6618	6.64901
ENSG00000111785	RIC8B	7.98749	8.55943	8.23456	8.46288	8.19473	8.53008	8.77695	7.80855	7.79874	8.62103	8.00086	7.47084	8.22672	7.73471	7.07625	7.31221
ENSG00000167165	UGT1A6	10.2604	11.0877	11.8524	10.1828	9.24037	9.28228	8.17588	8.3461	9.39259	9.93668	9.55136	10.2175	8.94002	7.72792	9.01724	9.31015
ENSG00000164128	NPY1R	9.14165	7.9576	9.68339	9.55108	7.8258	8.46977	10.6082	8.83708	8.14952	6.79729	8.71109	7.69938	8.76402	6.49185	8.9711	7.97133
ENSG00000139291	TMEM19	9.87315	9.87782	9.79594	10.0362	9.37574	8.73066	8.37958	8.55465	9.69065	7.84991	8.97179	8.998	8.97669	7.82018	8.50015	8.8161
ENSG00000250575	AL732372.3	2.23802	3.42936	2.48561	3.07497	3.5872	3.09895	4.09677	4.59879	3.93556	4.14341	3.55575	3.97267	4.13199	5.61471	3.90469	3.76027
ENSG00000140332	TLE3	7.60222	7.26784	7.75544	8.56189	7.43372	8.50024	8.50216	8.82657	7.69588	10.7208	8.4853	7.92182	7.6465	10.5915	8.05835	8.70479
ENSG00000164035	EMCN	9.51835	8.25932	8.79756	9.22606	8.57836	9.97352	10.492	7.6267	9.09673	7.12861	9.20759	8.5048	9.12729	7.3837	8.40916	8.61912
ENSG00000162618	ADGRL4	9.73942	9.25119	9.95986	10.2504	10.0691	10.8598	11.6894	9.03488	10.1208	9.29475	9.75884	10.0404	9.33055	9.61102	8.70731	10.1836
ENSG00000196329	GIMAP5	9.02639	8.11845	9.3308	9.4965	9.3924	9.28729	10.1104	8.72274	8.08043	7.91225	8.55181	9.20724	9.53917	8.20457	8.30675	7.94708
ENSG00000275464	FP565260.1	8.26825	7.69383	7.58443	7.51535	7.97225	8.21018	7.99031	8.28601	8.269	8.36144	7.90698	8.61708	7.83649	8.81057	8.52773	8.48658
ENSG00000180879	SSR4	11.342	11.3987	11.4131	11.0413	11.3699	11.7676	11.3394	12.2407	11.5305	11.4111	11.3307	11.8084	11.7903	12.0921	12.728	11.7428
ENSG00000100575	TIMM9	7.89288	7.77117	7.73222	7.77584	8.02813	8.29208	8.15338	8.54186	7.97894	8.59016	7.79661	8.54591	8.11476	8.81057	8.26365	8.76152
ENSG00000236698	EIF1AXP1	5.54995	4.62166	5.24053	5.44969	4.77846	5.19682	5.23631	5.84344	5.31532	5.61953	5.69274	5.85048	5.51526	6.24793	5.34347	6.3118
ENSG00000196482	ESRRG	6.89143	6.01179	4.6527	3.60171	3.83009	2.90435	5.51571	1.80284	3.61312	2.90374	4.49307	0	4.48514	0	4.20722	0
ENSG00000253626	EIF5AL1	7.39479	6.72875	6.69161	6.38582	7.4245	6.96959	6.69941	7.59609	7.47346	7.7165	6.43141	7.56983	6.83052	8.00562	7.73462	8.56835
ENSG00000114767	RRP9	8.02915	7.44011	7.73222	7.47074	7.73172	7.57954	7.74154	8.05349	8.24491	8.59362	7.73028	8.40107	7.6465	8.76487	7.38854	8.66445
ENSG00000223656	HMGB3P10	2.57451	0	1.72262	3.07497	2.70251	2.67935	2.6713	0	0	1.91789	1.34316	1.63225	0	0	0	0
ENSG00000106244	PDAP1	11.0782	10.7271	11.0251	11.0124	11.0438	11.0164	10.9629	11.4027	11.4046	11.1755	10.9213	11.3517	11.0865	11.6555	11.0473	11.7577
ENSG00000059588	TARBP1	9.14481	9.07286	9.02799	8.34837	9.23774	8.36958	9.23682	8.21124	9.32066	7.73543	8.41558	8.05878	8.08923	7.40939	8.14993	8.58417
ENSG00000149100	EIF3M	10.9629	10.8576	10.9065	10.5447	11.2366	10.9374	11.0646	11.3845	11.3132	11.7652	10.8413	11.1951	10.8742	12.0583	11.1646	11.8312
ENSG00000227117	HORMAD2-AS1	7.03466	9.53869	9.02481	7.36096	5.52909	5.39517	7.89588	6.1435	7.38806	6.13888	6.97157	5.68367	4.76861	7.24793	7.73462	5.55515
ENSG00000228649	SNHG26	3.98823	3.42936	4.51433	4.22021	5.49424	5.01582	5.05399	6.37745	6.11771	4.80016	4.09923	4.38886	5.28275	5.88264	5.67482	7.1517
ENSG00000273611	ZNHIT3	8.67922	8.61443	8.85244	8.526	8.88447	8.51737	8.50927	8.75911	8.97607	9.07947	8.83037	9.01567	9.10453	8.77149	8.73911	9.12798
ENSG00000231181	AL954705.1	1.16296	1.39443	3.17812	0	2.10621	2.08522	0	3.83541	4.02879	2.71312	2.98492	3.38541	2.28986	1.58496	3.78789	2.63908
ENSG00000169499	PLEKHA2	8.91228	8.8643	8.86317	9.48346	9.13969	9.47871	10.1462	7.7816	8.8087	8.22072	9.28071	8.36936	9.39449	8.52356	8.69924	8.35452
ENSG00000006327	TNFRSF12A	6.99317	8.4761	8.27797	7.44022	8.98828	9.42979	8.8682	10.2661	9.7449	11.536	6.68951	8.72125	8.3393	11.4404	8.55925	9.87841
ENSG00000172062	SMN1	9.00914	9.42363	9.38641	8.83547	9.39476	9.09818	9.36767	10.0266	9.13916	9.67093	8.96293	9.68867	9.21726	10.4429	9.97469	10.3114
ENSG00000227615	AP001324.1	7.02096	6.96339	7.42942	6.43308	7.46104	7.23071	7.47018	7.57741	8.15471	7.70374	7.04897	7.62459	7.61106	8.07682	7.13721	8.81944
ENSG00000099783	HNRNPM	11.2108	11.1848	11.1989	11.002	11.4471	10.9635	11.5564	11.7458	11.7835	11.9914	11.3073	11.4416	11.2665	11.842	11.1756	12.1588
ENSG00000149548	CCDC15	5.43068	5.10398	5.81272	5.32158	6.81107	4.86342	5.81993	4.78397	5.42229	4.80016	5.18399	2.64384	4.60529	4.32193	4.37858	5.31096
ENSG00000168904	LRRC28	9.30035	9.03975	10.0424	9.02735	8.80851	8.9765	8.10261	7.99369	8.55417	7.09967	8.60972	8.33693	9.34141	7.33092	8.54132	8.10886
ENSG00000137801	THBS1	10.3833	10.7579	9.91931	10.1419	11.5751	12.7876	11.6859	14.7107	11.6343	14.1627	10.8151	12.1983	11.2148	14.9431	10.1697	11.2662
ENSG00000108691	CCL2	9.01951	7.18951	7.52261	8.91808	10.8052	10.3616	9.16216	13.0824	9.73802	9.16109	9.11264	11.9606	10.0749	13.3819	8.29609	9.99685
ENSG00000058668	ATP2B4	11.7584	11.2537	10.6217	10.5258	12.1612	12.8517	10.2216	9.91576	9.75858	11.3047	10.4931	11.4262	9.54482	9.65642	10.8235	11.1561
ENSG00000264293	RN7SL657P	1.16296	2.09008	3.17812	1.9203	1.07167	1.05737	2.45286	3.21674	3.72879	4.21711	2.48831	4.06607	2.28986	3	3.52141	1.62842
ENSG00000254681	PKD1P5	6.45519	6.9821	7.07061	7.12229	6.98428	7.64334	7.25035	7.63274	7.65259	7.88425	7.39036	7.17839	7.208	7.16993	8.20222	8.54026
ENSG00000105989	WNT2	5.94765	4.92217	5.87058	6.28637	3.29498	4.80882	7.16295	2.76719	5.58464	3.98365	5.83549	2.37849	4.13199	2.80735	3.3671	4.52126
ENSG00000101966	XIAP	8.07628	7.29801	8.12589	8.32768	8.36351	7.86693	7.61553	7.4802	10.0558	7.77257	7.84081	10.3394	9.88466	6.96578	8.86338	8.60757
ENSG00000196704	AMZ2	9.39367	9.63936	9.57878	8.79985	9.15371	9.3815	9.55097	8.81067	8.78551	8.94494	9.09044	8.47956	8.99605	8.33985	9.59041	8.80265
ENSG00000198168	SVIP	8.14104	8.30462	8.43485	8.20142	8.26876	8.63973	8.59525	8.2072	8.43148	9.42098	8.84491	9.04177	8.57462	9.15228	9.13848	8.43955
ENSG00000242372	EIF6	10.6929	10.7532	10.8742	10.5519	10.9097	10.7087	10.3178	11.0448	11.1702	11.1795	10.6545	10.926	10.7222	11.7822	10.8674	11.8992
ENSG00000229644	NAMPTP1	11.2598	10.3649	10.1789	10.641	10.5386	11.0747	9.81311	11.8032	10.9547	12.3481	10.8795	11.3441	10.7453	13.1699	8.95087	11.4836
ENSG00000111110	PPM1H	8.98465	9.6467	8.94288	8.97774	8.73206	8.36486	7.97499	7.82975	8.32522	8.50445	8.44769	8.18906	8.62879	7.65821	8.63306	8.29811
ENSG00000126391	FRMD8	7.26132	5.89818	7.85913	8.38489	8.66315	6.99427	9.25807	9.17814	8.98192	9.83939	8.59546	8.74616	8.73468	10.0265	7.91949	8.81944
ENSG00000159023	EPB41	11.6723	11.2695	11.4895	11.5639	11.2698	11.3915	10.5874	11.2675	10.4057	10.8069	10.8498	11.1749	10.9169	10.599	10.5884	11.2377
ENSG00000165997	ARL5B	10.3576	10.4944	10.3323	11.0072	10.4322	10.8207	10.2303	11.388	10.9156	12.5716	10.0278	11.1762	10.7214	12.6573	10.174	10.8648
ENSG00000105321	CCDC9	7.81564	7.67671	8.00837	7.99642	7.87403	7.75586	7.95432	8.98142	7.96721	8.72575	7.73028	8.574	7.61106	9.16491	7.87007	8.69025
ENSG00000169607	CKAP2L	6.28222	2.74437	3.64406	5.53881	6.83911	4.27644	3.7581	3.08188	3.83588	1.91789	5.5343	2.64384	3.66337	2.58496	4.20722	3.05677
ENSG00000048162	NOP16	9.08352	9.4905	9.24862	8.1171	8.85731	9.06653	9.01019	9.81306	9.78387	10.9676	8.41232	9.38993	8.62879	10.7912	9.00421	10.1267
ENSG00000183729	NPBWR1	4.88269	3.5345	5.58968	6.4175	2.92812	5.8109	2.19535	2.36413	3.61312	4.06574	2.48831	3.87281	0	1.58496	4.01274	4.58551
ENSG00000156298	TSPAN7	10.3453	9.79295	9.75235	10.5321	9.6731	9.73629	11.4409	9.25067	9.97318	7.69086	9.99446	9.65336	9.81627	9.00562	9.79152	9.34073
ENSG00000175416	CLTB	9.03664	9.79427	9.55471	9.45893	9.61347	9.11796	9.73799	10.2515	9.60619	10.7017	9.41509	9.94528	9.54857	10.5546	10.2114	9.53629
ENSG00000169976	SF3B5	10.0921	10.066	10.3335	9.81022	9.88126	10.1704	9.94603	10.2227	10.6536	11.0373	10.0478	10.4786	9.85618	11.5531	9.87799	11.4056
ENSG00000111845	PAK1IP1	9.06027	8.51194	9.14692	8.22399	9.02231	9.09533	9.13256	9.61664	9.45481	10.199	8.65993	9.69964	8.5929	10.5718	8.55479	10.1706
ENSG00000242086	LINC00969	9.10965	8.76517	9.05632	8.5114	8.75432	8.68591	8.94094	9.84073	9.24496	9.42876	8.54589	9.15505	9.98913	8.86109	9.9306	8.86546
ENSG00000089876	DHX32	9.28896	9.53869	9.03116	9.82801	9.62156	9.76346	9.36963	9.99062	9.72762	10.6977	9.50176	10.0143	10.0644	10.6064	9.28305	9.92106
ENSG00000167004	PDIA3	14.5659	14.3518	14.8138	14.4413	15.0033	14.8919	14.0425	15.5062	14.809	15.0274	14.5136	14.9613	14.8815	15.3459	15.2871	15.2741
ENSG00000133858	ZFC3H1	9.57336	10.0033	10.017	10.1023	9.51261	9.54702	9.74101	9.65723	9.39915	8.9148	9.35709	9.57807	9.66548	8.85175	9.6397	8.71918
ENSG00000225580	AL358942.1	3.27414	2.55742	2.48561	2.90658	2.70251	3.27039	2.19535	3.08188	3.02689	4.84734	2.48831	4.15378	3.42294	4.32193	2.99794	5.01686
ENSG00000103811	CTSH	10.5583	12.1598	12.1905	11.7288	10.5931	10.5892	11.1552	10.4252	10.5986	11.1944	10.9817	10.8631	10.8546	10.2021	11.0297	9.91012
ENSG00000128891	CCDC32	8.35817	8.16012	7.88042	8.28538	8.31441	8.43414	8.49502	8.73683	8.55809	8.85257	8.58395	8.80152	8.07369	8.78136	8.65824	8.49078
ENSG00000072736	NFATC3	9.5497	9.02404	9.86696	10.1828	9.88631	9.75987	9.40815	8.06247	9.43366	9.5043	9.66635	9.47328	8.57829	9.00282	8.77791	8.76152
ENSG00000267363	AC092296.3	2.23802	3.31596	0	0	0	2.08522	1.88167	0	0	0	0	0	0	0	0	0
ENSG00000071859	FAM50A	9.85203	10.3434	10.0751	10.1943	9.94554	10.1167	10.0701	10.8767	10.2413	11.1984	9.85775	10.4068	10.1298	10.4315	11.0029	10.4634
ENSG00000178826	TMEM139	6.92124	9.46246	7.68462	6.08408	6.28782	6.11085	5.90858	6.3036	6.23974	6.31704	6.98913	5.85048	5.31835	5.61471	7.2519	4.52126
ENSG00000133302	SLF1	7.10128	7.85983	7.56704	6.46376	7.17235	6.93177	7.79484	6.59117	6.7986	7.4825	6.73185	6.46187	6.91433	6.61471	6.17093	6.19308
ENSG00000149948	HMGA2	0	0	0	2.49613	2.10621	2.08522	2.86097	0	0	0	0	0	0	0	0	0
ENSG00000157765	SLC34A2	5.51128	6.7831	4.94975	4.80333	6.26733	6.1553	7.04079	7.86097	6.58496	6.79729	6.78309	7.33671	5.28275	8.89178	7.07625	6.0861
ENSG00000186654	PRR5	7.87014	8.40161	7.6354	7.3852	8.04628	7.81247	7.53427	7.96044	8.18033	8.61082	8.03508	8.5048	7.76089	8.82972	8.64571	8.25924
ENSG00000104213	PDGFRL	3.98823	4.17815	3.3507	3.98673	5.1803	5.66483	5.45813	5.9634	5.64478	3.89661	6.41851	5.02235	6.71507	6.16993	5.38428	5.61795
ENSG00000146457	WTAP	10.5712	10.3853	10.2227	10.6385	10.6654	10.6594	10.833	11.7734	10.5881	10.9098	10.557	11.1919	10.8577	12.2043	10.5202	11.1395
ENSG00000100401	RANGAP1	10.5701	10.925	10.5865	10.2449	10.1171	10.7849	10.1473	11.0402	10.2998	12.6891	10.1293	11.8676	10.2172	12.5355	10.0825	11.3541
ENSG00000196549	MME	11.3092	11.4289	11.5632	9.88436	8.5447	8.89694	9.40815	6.17698	9.3705	6.13888	10.2778	7.38282	10.0981	6.83289	9.02371	8.33128
ENSG00000135094	SDS	8.5846	12.9441	12.343	10.8871	10.3505	12.1883	12.1463	14.3969	10.0832	16.2484	10.2616	13.2708	10.251	16.5612	9.27764	12.0298
ENSG00000184164	CRELD2	10.0556	10.2909	11.2516	9.60711	10.53	10.6063	10.544	11.8555	10.6034	11.8806	10.6959	10.4691	9.86974	11.6022	11.4714	11.4511
ENSG00000070423	RNF126	8.15991	8.01323	7.85913	8.44377	8.51459	8.59606	8.83748	8.5061	9.46319	8.5692	8.12917	8.44954	9.25678	9.77808	8.90604	9.05326
ENSG00000131876	SNRPA1	8.98465	9.96504	9.33338	8.95633	9.03145	9.28978	9.29142	9.61359	9.93002	11.195	8.82549	9.54398	9.40488	10.7134	9.56623	10.1401
ENSG00000228606	AL139011.1	2.23802	3.42936	2.75508	4.14651	2.92812	3.42361	2.86097	3.91692	3.93556	4.28722	3.11858	4.45941	3.77007	4.58496	4.11325	4.58551
ENSG00000256751	PLBD1-AS1	3.98823	3.42936	3.50482	4.70406	4.5259	3.5621	1.88167	2.11061	2.34653	2.71312	3.45824	3.06176	2.96489	2.58496	2.99794	0
ENSG00000092421	SEMA6A	8.80045	8.00411	9.0749	9.15501	8.09942	8.63189	10.5924	8.55147	8.46106	7.71013	9.10057	8.18386	8.51066	7.80735	8.1965	7.8126
ENSG00000137101	CD72	7.40537	6.71763	5.14996	6.6217	7.49669	7.88684	8.04021	6.62794	5.9844	5.5356	6.99784	6.25925	6.40321	6.22882	4.79647	6.97107
ENSG00000101417	PXMP4	9.37494	9.75401	8.7636	8.45908	7.97857	7.89341	7.6545	7.31714	8.0362	8.10415	8.58972	7.72108	7.78016	7.46761	8.55032	7.55621
ENSG00000176393	RNPEP	10.4903	10.7173	10.4365	10.3786	9.70773	10.1541	10.1541	9.35489	10.0094	9.74755	10.0405	10.2314	10.2313	9.77479	9.89398	9.48035
ENSG00000241119	UGT1A9	11.8382	10.8474	13.1884	9.26358	9.1141	8.11212	9.09291	6.52772	9.51245	9.95429	10.6892	9.24767	9.40694	8.00562	7.54069	9.86553
ENSG00000144134	RABL2A	7.27293	7.29801	7.34007	7.16024	7.22643	7.16702	7.37226	7.24795	6.8506	6.97775	6.62357	6.46187	6.56014	6.45943	6.83266	7.33108
ENSG00000163586	FABP1	16.7892	15.8927	14.5794	15.0462	16.0435	14.4393	14.2664	14.0055	13.1142	10.596	15.3935	14.3872	14.7777	13.7277	14.8343	14.6065
ENSG00000070444	MNT	7.40537	7.2292	7.39039	7.25973	7.95314	7.67422	8.10261	8.30506	8.14952	8.62781	8.03085	8.16287	7.44385	8.53138	7.35814	8.24439
ENSG00000170323	FABP4	7.36256	8.91873	6.73899	6.60803	6.82515	7.32127	8.51986	6.92249	7.58512	6.2484	6.72138	5.74145	7.29097	5.88264	7.02557	6.75059
ENSG00000164776	PHKG1	2.57451	3.19287	2.75508	2.71591	3.29498	3.42361	3.65936	4.73986	2.61058	4.21711	4.09923	4.38886	3.96235	4.39232	4.20722	2.86299
ENSG00000198951	NAGA	10.2205	10.6582	9.86696	10.3927	9.68667	9.45446	9.60005	9.3494	9.32066	9.16343	9.99989	9.30387	9.88762	9.05528	9.92023	8.75804
ENSG00000100029	PES1	9.86359	9.95087	9.89512	9.67749	9.95518	9.96418	10.1174	10.6309	10.0682	11.352	9.81285	10.584	9.82713	11.23	9.3971	11.0087
ENSG00000151490	PTPRO	7.03466	5.32526	6.30765	6.78848	7.00917	6.53755	7.42581	5.09539	5.55359	3.35928	6.64589	6.19867	6.00481	4.08746	4.8557	6.43898
ENSG00000126785	RHOJ	8.54207	6.70642	7.73222	8.57599	8.37791	8.96406	8.50927	7.51988	7.24966	8.21623	7.32962	8.15226	7.63243	7.10852	7.50413	7.75788
ENSG00000278621	AC037198.3	0	2.34259	2.48561	1.51434	4.30245	1.66096	3.43896	5.86414	3.61312	5.14039	3.24091	3.52354	4.60529	4.16993	3.3671	2.0488
ENSG00000241158	ADAMTS9-AS1	2.23802	4.11174	3.50482	2.71591	3.71375	4.42905	5.01458	6.01983	3.72879	5.72435	5.18399	3.97267	4.20987	6.80735	4.37858	3.76027
ENSG00000147124	ZNF41	8.45305	7.95286	8.04024	8.55834	8.05826	8.24659	8.48785	7.66848	8.05294	8.08951	6.45688	8.16815	6.0265	5.32193	7.40846	5.76393
ENSG00000181649	PHLDA2	5.05391	4.92217	2.75508	2.71591	3.83009	5.46746	5.51571	5.46413	6.18001	7.3577	4.6337	5.74145	5.04846	6.84549	4.6026	5.1503
ENSG00000156869	FRRS1	9.77046	10.0406	9.92955	10.0105	8.66315	8.79879	6.07104	8.08027	8.49821	8.01398	9.2132	8.29414	8.93143	7.12928	8.74696	7.97733
ENSG00000105392	CRX	2.23802	2.34259	5.05333	2.71591	2.10621	0	0	0	0	0	0	0	0	0	0	0
ENSG00000164120	HPGD	13.9579	12.5287	11.8587	12.404	12.1147	11.1893	10.226	10.5478	11.1887	10.7576	12.3257	10.5153	11.7276	11.0112	12.2179	10.279
ENSG00000196449	YRDC	8.28555	8.20859	8.33047	7.84155	8.06421	7.90648	8.44403	8.9503	8.23026	9.66929	7.78157	8.76717	8.26371	9.70044	7.95379	9.0702
ENSG00000282851	BISPR	7.99452	8.80249	7.97578	7.95384	7.41521	7.95128	7.49186	7.66258	6.52221	7.0899	8.14884	7.52941	7.58937	6.14975	6.91851	7.02998
ENSG00000038945	MSR1	10.0505	9.68289	9.81264	10.9763	9.95838	11.4645	11.0513	9.14681	10.3959	8.96914	10.1381	9.9095	10.2078	9.07146	7.68649	10.0304
ENSG00000187193	MT1X	13.4805	12.6008	11.7549	12.2239	10.4195	13.3454	12.4707	14.6621	13.6189	14.6417	12.94	12.3339	12.997	15.0845	13.3307	10.9389
ENSG00000171298	GAA	9.98675	9.63493	10.1974	10.2426	10.5322	10.2144	10.452	9.5591	9.95101	9.28836	10.0224	10.1106	9.86222	9.75489	8.91303	9.86229
ENSG00000188906	LRRK2	8.86705	9.15965	10.2731	8.66777	8.81205	8.88379	9.15312	8.33131	8.95841	7.81473	8.79586	7.49623	9.21017	7.20945	8.87416	7.8392
ENSG00000269949	AC069307.1	0	1.39443	1.72262	1.51434	0	1.66096	1.88167	3.21674	1.6055	2.71312	0	3.06176	1.55829	3.58496	3.78789	2.86299
ENSG00000215154	AC141586.1	4.46374	4.8425	5.68952	4.54103	5.45854	5.78285	5.54366	5.73525	5.64478	5.82206	5.40942	6.15682	5.71544	6.74147	5.25823	7.5642
ENSG00000040933	INPP4A	8.63493	8.55632	7.58443	8.16455	7.97225	8.87385	9.37741	8.17028	7.6744	7.56243	8.0266	8.6849	7.45188	7.07682	8.10181	7.42187
ENSG00000078114	NEBL	6.16254	5.81714	5.10245	6.6217	6.61418	6.19842	7.29214	5.61829	5.70252	5.7494	6.17939	6.02346	5.66103	5.35755	4.67016	4.52126
ENSG00000104549	SQLE	14.0974	10.1188	10.0377	11.4579	11.5983	9.22349	8.80609	10.6042	8.35703	10.3924	9.69205	9.79138	9.25449	10.2538	11.3421	10.1587
ENSG00000101210	EEF1A2	3.87094	9.01952	4.19003	4.59745	7.44289	4.42905	4.65335	2.76719	4.61439	4.98028	3.35366	9.86145	6.46805	5.52356	2.16809	0
ENSG00000175283	DOLK	8.14104	8.17646	7.83753	8.33184	8.48384	8.57985	7.90669	8.62	8.50228	9.15642	8.61821	8.87434	8.29085	9.01681	7.84836	9.09801
ENSG00000229119	AC026403.1	8.75151	9.2836	9.30742	8.15988	9.59097	9.12077	9.94734	10.0663	10.5833	9.6209	8.78836	9.22506	9.42543	10.5236	10.2283	10.2959
ENSG00000102699	PARP4	11.5028	10.8223	11.1733	11.4198	11.0355	11.1466	11.2221	10.0707	10.995	10.7866	11.302	11.1147	10.7197	9.97585	10.3923	10.0519
ENSG00000259370	AC103740.1	8.82036	8.21651	7.51355	8.46288	8.98828	9.32911	7.34869	9.20273	9.5285	9.76147	9.20383	9.63823	7.97677	8.24793	9.31769	10.0745
ENSG00000259137	AL109766.1	0	0	1.10446	0	1.67975	0	1.48027	0	2.8337	2.71312	1.72491	1.03561	1.96996	3.16993	2.16809	3.05677
ENSG00000143674	MAP3K21	8.45814	8.578	8.34585	8.30245	8.39218	8.58392	8.27925	9.27406	8.43148	8.57622	7.86954	9.59579	8.78326	9.20945	8.90954	9.18612
ENSG00000235698	PA2G4P2	1.7984	1.39443	3.50482	1.9203	2.10621	2.08522	0	2.36413	3.48736	3.89661	2.98492	3.97267	1.55829	3.80735	2.50056	4.454
ENSG00000167083	GNGT2	5.20695	5.46482	5.32575	4.54103	5.1803	5.43177	6.90732	4.90876	4.72996	4.47919	4.80213	4.52667	5.51526	4.08746	4.96734	3.38029
ENSG00000254054	AC087273.2	3.27414	0	0	3.22575	1.67975	3.09895	1.48027	1.80284	3.34958	6.78523	2.6735	4.23647	3.54816	6.2854	2.99794	3.96737
ENSG00000068078	FGFR3	10.5511	9.89889	9.53248	10.0489	9.97269	9.05484	10.1427	8.36074	9.93605	7.74792	9.61779	8.9498	9.5764	7.76155	9.21964	9.59405
ENSG00000188000	OR7D2	4.54257	4.41688	1.72262	2.90658	0	2.08522	0	1.80284	0	0	0	1.63225	0	2	0	0
ENSG00000175866	BAIAP2	10.2618	10.5928	10.7389	9.18753	9.48182	9.32425	8.94356	8.94788	9.26905	9.45945	9.59072	9.5561	8.80224	8.67596	9.41936	9.47612
ENSG00000010292	NCAPD2	9.22168	8.87685	8.78633	8.96975	9.27157	8.98883	8.97469	8.60778	8.649	8.18443	9.00454	8.23	8.86075	7.30378	8.54583	8.70117
ENSG00000116005	PCYOX1	12.7408	12.8768	13.3875	13.0122	11.5556	11.9975	11.2329	10.7223	11.4664	10.4267	12.6813	11.8194	12.3198	10.3399	11.9329	11.2959
ENSG00000168497	CAVIN2	10.0871	9.60808	9.73103	10.2969	9.1425	8.83339	11.8201	7.70909	10.0819	8.84678	10.0373	8.15758	9.45771	8.59991	9.63125	8.80602
ENSG00000198650	TAT	13.8773	16.9279	16.1177	12.3146	14.8588	13.6863	13.8687	12.7386	14.4759	15.2478	13.2207	13.0013	11.036	14.1684	13.8413	12.2141
ENSG00000187630	DHRS4L2	9.85782	9.19215	9.37895	8.79684	8.82962	8.60009	8.99761	8.43179	8.65632	8.6612	8.87119	8.65139	9.18869	8.16491	8.4955	8.62296
ENSG00000154640	BTG3	7.90785	7.11518	7.21162	7.33631	8.08778	8.29208	8.31618	8.58614	8.29269	9.12565	7.86954	8.58588	7.86686	9.55842	7.48549	8.54834
ENSG00000111335	OAS2	10.6254	10.0181	8.26724	9.68889	10.3578	9.06943	10.5577	9.42969	9.3705	8.96914	10.0779	9.20467	9.22196	8.76818	8.06464	8.84592
ENSG00000118596	SLC16A7	6.62781	8.83373	6.05659	8.67434	8.89453	7.54655	6.71178	6.8413	9.64536	6.77306	9.72386	10.6988	9.61985	10.5333	6.44613	10.6326
ENSG00000108107	RPL28	11.8504	11.7854	12.0442	11.8935	12.3356	11.9501	12.5033	12.7435	13.0377	12.487	11.6413	12.0601	12.4353	12.7698	12.5991	12.8333
ENSG00000277791	PSMB3	10.9763	11.2992	11.1413	11.0227	11.3408	11.0919	10.9295	11.4582	11.8918	11.2012	10.812	11.5471	11.4512	11.2894	11.8457	11.9416
ENSG00000101079	NDRG3	9.49872	9.71819	9.55692	9.70984	8.79425	9.12356	9.6825	8.8527	9.09403	8.14721	9.03233	8.86137	9.48342	7.30378	9.26404	8.20403
ENSG00000106803	SEC61B	11.0346	11.036	11.3928	10.3837	11.5983	11.1307	11.5573	12.0115	11.9647	11.2936	10.7184	11.5195	11.4017	12.0556	12.0548	12.6515
ENSG00000162813	BPNT1	8.98465	10.0737	9.79594	9.42036	9.3829	9.37681	9.1823	7.78703	8.16501	7.96668	8.73471	9.32528	9.36287	8.56224	9.39461	9.24201
ENSG00000198858	R3HDM4	8.67485	8.71572	8.63594	8.77255	9.12268	9.19716	9.28108	9.82894	9.01647	9.24717	8.79835	9.54195	9.53728	10.4062	9.19977	9.1035
ENSG00000163069	SGCB	9.83059	9.3318	9.02481	9.37871	9.28182	8.98576	10.2705	9.05977	9.37272	8.90089	9.30195	8.35092	9.4295	8.38802	8.55479	8.47391
ENSG00000085511	MAP3K4	9.61955	9.55127	9.54808	9.60195	9.26124	9.19716	9.39094	8.90357	8.94949	9.35517	9.3554	9.41899	9.10708	8.82337	9.30447	8.78565
ENSG00000136872	ALDOB	16.9815	17.5689	17.9375	16.0009	15.3333	16.0129	16.1226	14.9517	15.4589	14.0547	15.8484	14.6399	16.4921	16.5885	16.2087	15.9989
ENSG00000154582	ELOC	10.0404	9.92572	9.43276	9.64105	9.48626	10.0432	9.78704	10.5526	9.68887	11.7583	9.56314	10.3638	9.51445	11.1997	9.97134	10.4233
ENSG00000250722	SELENOP	16.5226	15.9019	16.4026	16.3233	14.917	15.0882	14.8101	13.8904	15.1172	13.9555	15.5232	14.4964	15.7419	14.7688	15.537	14.9261
ENSG00000154016	GRAP	7.95904	7.0188	7.48605	7.52265	7.70149	7.31148	8.83748	6.43392	7.92538	7.38194	6.88979	5.27796	6.74153	6.24793	7.11314	7.26395
ENSG00000132952	USPL1	9.16986	9.58837	9.87051	9.26358	9.26124	9.28479	9.39094	9.20069	9.14438	9.15876	9.13055	8.845	8.72145	9.44708	8.96775	8.96845
ENSG00000005882	PDK2	8.42731	8.80249	8.83074	8.89576	9.09968	8.48291	7.6736	7.27911	8.34348	7.88425	8.78836	8.10353	8.30866	7.3837	7.41832	8.14662
ENSG00000102781	KATNAL1	9.22467	9.69712	9.42313	9.23275	8.7208	8.44313	8.83465	8.22731	8.71361	7.30797	8.67899	8.25996	8.98225	8.33092	8.75864	8.99235
ENSG00000135245	HILPDA	7.37338	6.88603	6.57462	6.82438	7.05771	7.03052	5.45813	8.78647	6.97296	7.89552	6.60091	7.90927	7.35236	7.45943	6.99954	7.38624
ENSG00000203666	EFCAB2	6.90641	7.17332	5.97979	7.328	7.76132	6.66598	7.08901	7.55849	7.23994	9.11364	7.6275	7.62459	6.60407	7.97154	7.39853	8.32659
ENSG00000081148	IMPG2	3.60318	2.74437	3.99569	4.22021	3.71375	4.19363	3.65936	1.80284	2.02308	2.49343	3.73298	2.64384	2.96489	2	3.66079	2.37392
ENSG00000269019	AC002985.2	0	0	0	1.9203	2.70251	2.08522	2.45286	0	0	0	0	0	0	0	0	0
ENSG00000091622	PITPNM3	7.21394	6.5522	6.32845	6.70108	5.94492	4.69299	7.86298	4.54853	7.07486	4.5943	6.05149	4.15378	4.86805	4.90689	6.02374	5.45551
ENSG00000107338	SHB	9.23658	8.89177	9.43516	9.87868	9.81044	10.0012	9.12333	9.80103	9.88553	10.5298	9.65264	10.6085	9.2078	11.1941	9.66268	10.2004
ENSG00000157315	TMED6	4.99906	7.61211	5.78289	7.12229	8.64738	6.53755	5.77348	9.8355	8.99063	5.61953	8.43813	8.09801	8.36506	6.61471	8.64571	7.55621
ENSG00000198855	FICD	8.54207	7.99492	9.23492	8.43219	8.47045	9.3885	8.63801	10.0197	8.8855	9.74599	8.76815	10.3289	8.30422	10.584	7.67008	9.98945
ENSG00000085415	SEH1L	9.90706	9.36247	9.23216	9.58809	9.77278	9.81112	9.17115	9.97167	9.94505	10.1703	9.59932	10.1485	9.48146	10.4798	9.86544	9.96097
ENSG00000164398	ACSL6	5.47154	7.29801	7.72439	7.50063	7.66279	6.39656	6.48551	5.61829	6.42265	4.75138	6.99784	5.79699	6.72836	5.52356	6.26133	6.60318
ENSG00000103647	CORO2B	5.10675	4.41688	4.89503	4.80333	4.5259	3.68846	6.2343	5.56871	6.58496	5.93558	6.58944	3.87281	6.48381	5.9542	5.77027	5.61795
ENSG00000124006	OBSL1	10.0404	10.3623	9.71533	9.95892	10.1228	9.7813	9.88725	9.41048	9.72065	9.30324	9.8838	9.85001	9.92129	9.43045	9.7972	9.35
ENSG00000134686	PHC2	11.1618	11.463	11.0628	11.2348	10.9846	11.7951	11.4547	12.3175	11.9103	13.0405	10.8133	11.54	11.4182	13.3821	11.0638	11.7406
ENSG00000278206	AL031320.2	0	2.09008	1.72262	0	2.43495	0	2.19535	1.80284	3.72879	0	3.64709	2.64384	3.66337	3.45943	2.77058	3.22758
ENSG00000197408	CYP2B6	8.41165	9.39774	10.2529	9.49093	9.06152	8.23628	9.91961	5.77951	8.13911	9.25812	9.9013	6.57741	7.46782	7.59246	7.21844	7.6418
ENSG00000115350	POLE4	8.53244	8.42231	8.81976	8.74784	8.59078	8.90347	8.59858	9.30845	9.04465	8.9638	8.18357	8.97711	9.26821	9.25267	9.02371	9.15734
ENSG00000106034	CPED1	11.0036	10.9043	11.1912	11.1077	10.2934	10.9882	10.2249	10.1561	9.83962	8.69383	11.0793	9.91892	10.5937	9.95565	10.5463	9.83447
ENSG00000282508	LINC01002	4.19758	4.80095	2.75508	5.06574	5.08984	5.10916	4.84525	5.64245	6.00749	4.84734	5.3011	5.19769	5.76789	5.12928	5.46258	5.45551
ENSG00000245694	CRNDE	2.23802	2.09008	4.36128	4.06883	4.38084	2.67935	2.6713	5.98245	4.19893	4.80016	2.98492	5.11268	3.42294	4.24793	4.29544	5.31096
ENSG00000084623	EIF3I	11.9045	11.5101	11.3044	11.3685	11.9684	11.7258	11.6945	11.9059	12.0331	12.4138	11.4818	12.1759	11.6766	12.85	11.8715	12.3934
ENSG00000115425	PECR	11.3753	11.2441	11.7346	10.4693	10.3554	9.96105	9.98605	8.93571	10.1431	9.24056	11.0116	9.90318	10.2219	9.02791	10.8049	9.19645
ENSG00000109680	TBC1D19	5.94765	6.64904	6.24339	5.32158	6.22545	6.68126	5.95094	5.46413	5.02974	5.91358	6.32479	5.11268	5.00543	5.90689	4.79647	4.8698
ENSG00000132432	SEC61G	9.73103	9.32266	9.82	8.99884	10.0255	10.0178	10.0447	10.5942	10.5225	10.4441	8.78333	10.0871	9.97386	11.0914	9.98301	11.2772
ENSG00000124145	SDC4	11.7016	11.9128	11.9795	12.3352	12.9467	12.414	11.3384	13.8778	12.2649	13.4322	12.0598	12.5527	11.8344	14.3792	12.2702	12.7322
ENSG00000163754	GYG1	9.29466	9.17193	8.60644	9.2372	9.34429	9.40929	9.89812	9.77394	9.5814	10.6436	9.45828	9.82518	9.50095	10.9901	8.97779	9.99093
ENSG00000260314	MRC1	12.5402	11.5747	12.3285	12.8511	11.536	11.4316	13.3465	10.4451	12.1287	10.2193	12.4185	12.1246	10.8516	11.544	9.80097	11.12
ENSG00000213065	AL009178.1	0	0	3.17812	1.9203	2.10621	0	1.88167	0	0	0	0	0	0	0	0	0
ENSG00000204371	EHMT2	8.96689	9.43556	9.47301	9.21032	8.92755	8.4476	9.29964	8.0714	8.79549	8.84096	8.90165	8.65515	8.89062	7.93664	9.06194	8.29811
ENSG00000166913	YWHAB	10.2487	10.2471	10.465	10.6577	10.8881	10.4568	10.463	10.3855	12.227	10.7009	11.8803	10.4068	12.0192	10.3387	10.256	11.276
ENSG00000125827	TMX4	10.6993	10.4131	10.5427	11.0393	11.2845	11.4962	10.942	11.6736	11.2217	11.3928	11.0159	11.4096	11.4177	11.8971	10.9125	11.6817
ENSG00000118965	WDR35	7.24962	7.09813	6.1295	6.59424	7.71668	7.68183	7.31665	7.46673	8.16501	8.29492	8.141	7.67735	7.22685	7.91289	6.74138	8.61528
ENSG00000092148	HECTD1	11.9208	12.1427	12.403	12.4805	12.0183	12.0344	11.1415	11.4159	11.7514	11.6676	11.8303	11.5516	11.6428	11.5939	11.5424	11.8841
ENSG00000178445	GLDC	12.745	12.187	13.1864	12.8393	10.4775	11.7175	10.6304	10.3953	11.5195	11.2001	11.7805	11.1337	10.8006	12.006	11.4978	11.599
ENSG00000106278	PTPRZ1	4.75609	2.55742	3.17812	3.48694	4.88989	5.43177	5.77348	6.46135	6.86332	6.08084	6.164	4.59094	6.57493	4.90689	4.01274	5.27245
ENSG00000130826	DKC1	9.46876	8.98978	9.17302	9.35027	9.60124	9.58407	9.38129	10.0105	9.78387	10.216	9.183	10.1918	9.33924	11.0355	8.75864	10.5107
ENSG00000236603	RANP1	6.8299	5.93705	6.46619	5.38705	6.405	6.46878	6.36537	6.34836	6.73084	7.54822	6.57788	7.08106	6.2641	7.55459	6.52123	7.48219
ENSG00000240401	AC012358.3	5.20695	5.56749	4.94975	4.94049	4.03792	4.0122	4.09677	3.74903	1.01543	4.93732	3.81405	3.23264	3.2858	4.32193	3.66079	2.63908
ENSG00000275183	LENG9	6.69837	5.56749	4.43984	5.84872	6.405	6.75532	5.84261	7.58366	6.6886	6.68489	6.33856	7.27936	6.54519	8.2854	5.34347	6.85855
ENSG00000166206	GABRB3	9.24249	7.51268	4.43984	7.21535	5.04239	5.89194	7.58895	6.63999	6.00749	5.77403	6.164	6.6395	5.63303	6.24793	6.80287	5.70729
ENSG00000258568	RHOQP1	3.27414	3.72426	3.77104	4.22021	3.44848	3.80463	4.24032	3.34007	3.34958	2.23417	2.83759	2.05309	2.28986	3.45943	3.66079	2.0488
ENSG00000271730	AL390208.1	2.23802	3.6325	2.98205	0	2.10621	3.09895	3.7581	1.80284	2.61058	1.51221	1.72491	0	0	1.58496	0	0
ENSG00000188706	ZDHHC9	10.994	11.3532	10.7716	10.8027	11.2267	11.2986	9.89269	11.3791	11.3424	12.4633	10.7484	11.8793	10.9096	12.4993	10.9756	11.6831
ENSG00000165810	BTNL9	8.22708	8.59329	6.91431	7.29427	6.09199	7.1117	9.33406	5.84344	7.69588	5.21424	6.03468	4.38886	7.4914	6.78136	7.97398	5.01686
ENSG00000134343	ANO3	5.30064	7.91442	4.6527	4.06883	5.34579	6.13325	5.33558	3.34007	5.75804	5.7494	4.76183	4.38886	4.60529	5	3.3671	4.06074
ENSG00000144476	ACKR3	6.8299	7.14869	6.00584	6.17956	7.54004	8.12335	8.18478	7.23211	7.20041	9.62598	6.92671	10.8426	6.92591	10.3276	6.69347	7.7855
ENSG00000242951	AC007182.2	5.05391	5.5425	5.05333	5.21744	5.6917	4.75207	6.03211	6.00126	7.1285	4.84734	5.18399	5.92716	5.96044	6.22882	6.23926	7.07544
ENSG00000141076	UTP4	9.65988	8.97585	9.41099	9.35437	9.63961	9.6593	9.46954	9.93423	9.9194	10.1111	9.3418	10.0968	9.36713	10.5651	9.35153	10.3547
ENSG00000123352	SPATS2	8.20302	8.02681	7.6354	8.70355	7.73917	8.21544	8.62171	7.96524	8.12334	7.12861	7.21489	7.62459	8.09437	7.02237	7.05113	7.94095
ENSG00000273350	AC004832.5	5.3453	7.43333	6.96831	3.70802	2.92812	2.67935	2.45286	2.36413	2.8337	4.47919	4.16251	3.76551	0.980041	3.32193	5.64154	2.0488
ENSG00000155868	MED7	7.57435	7.88986	7.34007	7.21535	8.11096	7.61975	7.9013	8.05799	8.01926	8.85834	8.08494	7.95272	7.97677	8.56986	7.79639	7.87178
ENSG00000175606	TMEM70	10.2662	9.92209	9.983	9.71781	9.3246	9.47213	9.22392	10.4408	10.3761	10.1135	9.28428	10.4966	9.99326	10.6348	9.96967	10.4709
ENSG00000198355	PIM3	10.0284	10.1167	9.6466	10.1886	10.1856	9.97971	10.7767	10.8497	10.4506	11.2672	10.0107	10.6515	9.9542	11.8914	10.7027	10.42
ENSG00000114853	ZBTB47	7.72559	6.96339	6.57462	7.7387	8.22692	8.00083	8.09791	8.59855	8.19549	8.30341	8.54292	8.97109	7.6947	9.03067	6.84733	8.80602
ENSG00000131620	ANO1	12.0248	11.8751	12.3953	10.9005	9.32211	9.40929	10.4911	8.79458	10.0887	8.88402	11.3906	9.28457	10.1862	10.9114	10.6524	8.51985
ENSG00000165507	C10orf10	10.1067	10.3747	9.60459	10.1336	11.5792	10.6043	11.2747	13.0227	9.85084	11.0252	11.6343	11.2565	11.4755	11.9058	10.4354	11.5525
ENSG00000071626	DAZAP1	10.2878	10.6842	10.5382	10.5084	10.5503	10.5575	10.3568	10.9787	10.8055	11.6581	10.2525	10.872	10.3457	11.2234	10.8629	11.0312
ENSG00000132507	EIF5A	12.1735	12.0463	11.9061	11.8071	12.3445	12.1967	12.2272	12.4974	12.7622	12.4688	11.7272	12.7479	12.2054	13.3108	12.0596	13.4902
ENSG00000163938	GNL3	11.1238	10.3325	11.0867	11.0304	11.22	11.0535	11.3439	11.9474	11.4891	12.0104	10.3312	11.7227	10.9563	12.9037	10.8011	12.3277
ENSG00000126934	MAP2K2	10.0129	10.2606	10.1631	10.5732	10.1157	10.4162	10.5422	10.9674	10.6555	10.8069	9.85656	10.9422	10.2556	10.7993	10.8754	11.1015
ENSG00000104472	CHRAC1	7.98043	7.03681	7.40025	7.86472	8.1052	8.29208	6.91803	8.23924	8.64533	6.87903	7.73028	8.92509	8.66726	8.55459	8.73911	8.48658
ENSG00000126749	EMG1	9.4433	9.72515	9.73103	9.22606	9.50825	9.51753	9.46589	9.94399	9.92699	10.35	9.10259	9.71233	9.30638	10.676	10.1009	10.5695
ENSG00000158125	XDH	10.6972	10.8397	11.9357	10.0514	10.5332	10.8765	9.81168	8.73403	10.347	10.0818	10.6316	9.36717	9.39657	10.3934	9.88156	10.6298
ENSG00000258749	AL110504.1	4.68837	5.35427	5.19596	4.98346	4.6577	4.69299	4.5469	5.59371	5.02974	5.86855	5.35628	5.82398	5.13086	6.65821	4.96734	5.23287
ENSG00000140988	RPS2	13.1331	13.3856	13.2637	12.9448	13.7181	13.5413	13.7174	13.548	14.456	13.5383	13.1373	14.0578	13.7437	14.2736	13.613	14.6816
ENSG00000100902	PSMA6	10.5864	11.0157	11.1384	10.8455	11.0225	11.1376	11.1546	11.3773	11.1425	11.434	11.0013	11.188	11.3446	12.3004	11.0646	11.812
ENSG00000165140	FBP1	13.0504	14.8997	12.7543	12.1049	12.3123	11.7478	13.037	10.9999	12.2462	11.5284	12.1048	11.4057	12.3639	13.006	11.8692	13.0489
ENSG00000228716	DHFR	10.499	10.1949	10.7016	10.3347	10.4055	9.61622	9.17562	8.88344	9.63798	9.80395	10.3611	9.3347	9.6446	8.37069	9.74528	9.45907
ENSG00000258484	SPESP1	2.84716	6.15057	5.51907	6.927	6.49587	6.08811	5.23631	4.44242	5.88815	3.98365	4.76183	4.15378	5.09025	5.49185	4.37858	2.0488
ENSG00000251165	F11-AS1	9.23954	10.1481	9.93973	9.88719	8.29935	8.48291	7.885	7.86611	7.3159	7.94516	9.10057	8.46677	8.93143	8.90989	9.03015	7.87178
ENSG00000254473	AL354920.1	5.79502	6.86602	7.09509	5.75263	5.34579	6.1553	4.43196	5.35137	3.93556	5.7494	5.60434	4.76816	5.35309	5.20945	5.70734	4.52126
ENSG00000138069	RAB1A	11.7891	11.2358	11.586	11.3705	11.522	11.6317	11.2752	11.7917	12.2359	11.5257	11.989	12.0249	12.1871	12.0231	11.0337	12.0434
ENSG00000204501	PRAMEF15	0	4.04213	2.15398	0	0	4.91603	2.6713	0	0	1.91789	0	0	0	0	0	0
ENSG00000179431	FJX1	6.34954	5.17074	3.77104	5.89447	7.10467	8.03096	5.88692	9.21889	6.92526	7.60424	6.25392	7.63225	7.18889	9.09803	6.17093	6.97107
ENSG00000115128	SF3B6	10.4448	10.3774	10.3258	10.1096	10.704	10.4612	10.5072	10.7109	10.8691	10.5088	10.2804	10.7612	10.5173	11.0126	10.8994	11.1213
ENSG00000205730	ITPRIPL2	9.63086	9.50026	8.66893	9.76475	10.0809	9.99355	9.08342	10.2136	9.66547	10.5557	9.64712	10.0871	9.96687	10.8138	9.99129	9.94728
ENSG00000134480	CCNH	9.53049	9.22982	9.24862	9.21032	9.6094	9.90684	9.59505	9.80505	10.0668	10.8839	9.12659	9.86795	9.27502	11.2773	9.62061	10.2408
ENSG00000224616	RTCA-AS1	2.57451	4.11174	3.64406	3.48694	1.67975	3.5621	4.30707	0	0	0	3.55575	0	2.55154	1	1.73532	2.63908
ENSG00000152795	HNRNPDL	11.4641	11.2767	11.048	11.2808	11.846	11.6193	12.7001	12.2479	12.5867	12.6574	11.6122	11.9233	11.7	13.3662	11.8715	12.8087
ENSG00000107331	ABCA2	9.49377	9.714	9.39383	9.64941	9.29959	9.64183	9.24748	8.31261	9.23766	8.01398	9.84455	8.91257	9.21961	7.91886	9.00093	8.31716
ENSG00000138468	SENP7	8.63043	8.28591	8.7636	8.43992	8.84699	9.01319	9.43264	8.36437	8.32061	7.40577	9.04078	8.25501	8.58196	7.50779	7.98064	7.90363
ENSG00000081177	EXD2	9.16986	9.57611	9.56351	9.1503	8.54895	9.23389	8.86543	8.69412	8.09667	8.80257	8.68977	9.00981	8.90533	7.40939	9.11442	8.32659
ENSG00000179044	EXOC3L1	6.34954	5.68634	3.99569	5.67611	6.73849	5.91797	7.6023	4.94807	6.05259	5.67289	5.51017	5.02235	5.28275	4.52356	4.67016	5.76393
ENSG00000036448	MYOM2	6.16254	7.27544	6.52143	6.04404	6.20405	6.99427	6.0517	4.64736	5.64478	5.79825	6.25392	6.62423	5.00543	5.08746	6.28307	5.31096
ENSG00000143067	ZNF697	8.14104	7.94811	7.90831	8.28966	8.31441	8.42509	7.41071	8.44558	8.25459	9.04952	8.18738	8.51311	8.28186	8.87652	8.57256	8.32188
ENSG00000152782	PANK1	11.7208	12.3094	11.6053	11.3085	10.9901	11.0565	9.33406	9.80772	10.1918	9.7272	10.6211	10.171	11.2533	7.17991	11.4233	9.37749
ENSG00000147533	GOLGA7	9.81082	9.75129	9.65897	9.85284	9.05854	9.62613	9.37547	9.73514	9.64536	10.4679	9.99772	10.7124	10.4386	10.8903	9.13549	9.75986
ENSG00000074054	CLASP1	10.1018	10.7278	10.4281	10.3867	9.91458	9.91333	10.2378	9.39633	9.79719	10.0818	10.0426	9.99511	10.2693	9.57175	9.90278	9.69033
ENSG00000275392	AL445493.3	2.23802	2.55742	2.75508	4.29034	4.94253	4.19363	0	4.26701	6.29708	1.51221	3.55575	4.71147	4.76861	7.42626	4.37858	5.10718
ENSG00000185022	MAFF	6.28222	7.98104	6.46619	7.40114	7.96591	9.13748	7.91741	10.0595	8.13387	10.5207	6.80308	8.85157	7.95996	11.2906	7.53163	7.46521
ENSG00000003056	M6PR	11.1796	11.2441	11.3051	10.4474	10.948	11.5611	9.62643	9.80237	9.62684	11.4593	10.0572	10.587	9.47556	9.49386	10.4855	10.0174
ENSG00000184205	TSPYL2	8.26244	8.74887	9.47768	7.57977	8.80851	8.47854	10.0569	9.73795	10.0461	10.8001	8.36266	8.83176	8.54487	12.4494	8.73123	10.6058
ENSG00000233013	FAM157B	0	3.31596	0	3.60171	0	3.91215	0	0	0	0	0	0	0	0	0	0
ENSG00000203705	TATDN3	7.59299	6.99136	6.9815	7.12229	7.76863	8.18361	8.16242	8.36074	8.34801	8.47471	7.85045	7.74246	7.7544	9.33092	7.61114	8.3029
ENSG00000230844	ZNF674-AS1	5.69504	5.63997	5.00247	4.8962	6.02033	5.01582	5.59798	5.73525	6.29708	6.17632	5.08945	5.62349	5.9828	7.53916	6.21684	6.34929
ENSG00000185875	THNSL1	9.72047	10.0824	10.3387	9.52949	9.10547	9.42299	7.64808	8.3967	7.73099	8.61082	9.96148	9.05607	8.51833	7.96	8.9269	8.36371
ENSG00000117054	ACADM	12.3068	12.4542	12.3401	12.6117	11.8772	11.544	10.7349	10.7724	10.7475	9.68236	12.1854	11.254	11.9042	10.544	11.3678	11.6766
ENSG00000167536	DHRS13	8.16615	7.53185	8.43485	9.73205	7.47898	10.1306	6.96012	11.508	8.39254	9.90636	6.98913	11.4174	9.39449	10.9278	9.4267	10.1063
ENSG00000223374	AC005104.1	3.07639	3.72426	4.77895	2.23676	3.5872	3.5621	3.3147	3.45368	3.02689	2.71312	2.2758	2.64384	0	1.58496	2.16809	0
ENSG00000265354	TIMM23	10.2457	10.5346	10.2678	9.70984	10.2947	10.1096	10.2527	10.474	10.5175	11.0071	10.147	10.4443	10.203	11.2027	10.5774	10.8295
ENSG00000260534	AC100827.3	3.60318	3.72426	5.95325	3.70802	2.10621	3.42361	2.86097	2.57969	2.8337	3.5987	2.6735	2.64384	3.54816	2.32193	2.99794	1.62842
ENSG00000146070	PLA2G7	7.70003	7.56945	7.13105	8.52237	7.7466	8.46977	7.94387	6.72165	4.98391	6.53445	7.64975	7.64744	7.65349	7.79442	5.8598	5.42071
ENSG00000278175	GLIDR	4.68837	4.47087	4.43984	5.06574	5.13578	5.99335	4.84525	5.9634	6.52221	6.13888	5.12166	4.92598	4.60529	7.81378	5.83057	5.01686
ENSG00000181031	RPH3AL	8.30828	9.32449	7.71653	7.96996	7.88079	8.31675	7.55502	7.76519	7.80534	8.24294	7.77652	7.72824	6.879	6.93074	7.2519	7.63423
ENSG00000266962	AC067852.2	7.61139	7.55077	7.74	7.94843	7.92725	7.68183	7.61553	8.36074	7.85074	8.75697	7.56446	8.55399	7.80547	8.8857	7.69462	8.04173
ENSG00000144158	AL078621.1	4.46374	4.99766	4.58518	4.85051	4.45519	4.42905	5.01458	5.12999	5.75804	6.73593	4.44297	4.71147	4.04966	6.33985	5.42396	5.84491
ENSG00000141026	MED9	8.19694	8.71572	8.61069	8.92636	8.39218	9.08961	8.33629	9.62121	7.97308	11.3773	7.97024	9.24767	8.17911	10.5216	8.43367	9.53426
ENSG00000229108	MEOX2-AS1	0	1.78378	3.17812	1.9203	0	3.09895	2.19535	0	0	1.51221	1.34316	0	0	0	0	0
ENSG00000130810	PPAN	8.66167	8.14774	8.39597	7.86472	8.02203	8.15653	8.88468	8.91849	8.96432	9.75375	7.86002	8.96807	8.02604	9.82337	8.30143	9.33373
ENSG00000133997	MED6	8.45305	8.26315	8.3253	8.09278	8.22161	8.00691	8.21116	8.5322	8.34801	8.65458	8.26512	8.71405	8.33061	8.90388	8.33824	8.56038
ENSG00000167723	TRPV3	6.00445	7.13203	4.94975	5.75263	6.0685	5.63375	6.73621	6.16034	3.48736	5.99963	4.09923	0	4.20987	2.32193	5.30148	3.22758
ENSG00000136854	STXBP1	8.95614	8.35931	8.67706	8.03778	7.85356	7.71932	8.70761	8.03535	7.88231	8.19359	8.42528	7.12513	7.85479	7.20945	7.45709	7.72973
ENSG00000253333	AC146944.3	0	0	0	0	0	0	0	2.9331	2.61058	0	3.24091	0	1.96996	3.70044	0	0
ENSG00000106780	MEGF9	12.0529	12.4015	12.0641	12.0636	11.4969	11.8988	10.3259	11.0022	11.158	10.2471	11.4172	11.1236	11.5814	10.1137	11.8171	11.3838
ENSG00000230673	PABPC1P3	4.88269	4.41688	4.09613	3.89967	4.5259	5.06325	4.30707	5.19678	4.83696	5.02201	4.49307	4.97497	4.66181	6.06609	5.67482	5.34848
ENSG00000203747	FCGR3A	12.3434	11.3159	11.0973	12.6649	11.4328	12.3884	13.0944	11.0806	11.361	10.5379	11.885	12.2471	12.0588	11.0084	10.4097	10.8848
ENSG00000010327	STAB1	11.1896	11.936	11.0566	11.0221	10.7537	10.7716	13.2108	11.2375	11.0475	11.2371	11.1883	11.0703	9.7959	10.1098	10.7735	10.7076
ENSG00000105185	PDCD5	9.69266	9.50512	9.45658	9.31706	9.96158	9.97507	10.3329	10.6444	9.94205	10.4801	9.14433	10.3967	10.0111	10.9837	10.2014	10.5675
ENSG00000263961	C1orf186	4.38036	6.53963	4.77895	4.80333	3.71375	4.56705	6.62286	3.65713	5.42229	3.89661	5.15316	3.76551	4.28377	3.45943	4.01274	2.63908
ENSG00000134240	HMGCS2	14.925	15.4933	14.6734	13.6914	14.5692	14.0087	12.739	11.4531	11.5582	9.02407	14.3064	13.4231	13.6919	13.83	13.7715	13.2261
ENSG00000270872	SRGAP2D	6.11175	5.23455	5.36654	6.21605	5.66061	5.83842	5.84261	5.35137	5.48943	5.28449	4.67768	4.87527	5.79341	3.70044	4.6026	5.19218
ENSG00000244476	ERVFRD-1	2.23802	4.66862	4.43984	4.8962	0	2.67935	3.93735	0	3.02689	1.51221	2.2758	0	2.96489	2.58496	3.1943	2.0488
ENSG00000104524	PYCR3	7.18965	6.16702	6.70758	6.90482	7.56544	7.14514	7.23329	7.67435	7.60796	7.59735	7.1694	8.46677	6.68811	8.12412	6.44613	9.02747
ENSG00000159079	C21orf59	8.61683	8.74614	9.03116	7.73242	8.81205	7.99473	9.23468	9.25851	9.33443	9.53705	8.76815	8.65139	8.70136	9.47371	9.29112	9.63448
ENSG00000247626	MARS2	8.36902	8.27078	8.23456	8.14102	7.92725	8.2871	7.54813	8.49287	8.57364	8.91757	8.21749	8.29896	8.73468	9.44501	7.7812	8.74403
ENSG00000134962	KLB	12.1708	12.1855	12.0955	11.8279	10.8703	10.8472	8.08845	10.0674	9.81202	9.49322	11.4883	9.99807	10.7338	8.80413	11.6299	9.38202
ENSG00000126878	AIF1L	7.42631	6.21526	5.62373	6.82438	3.83009	5.99335	8.79741	6.31868	5.02974	3.5987	4.28131	3.87281	4.96108	6.47573	7.11314	4.23111
ENSG00000224238	WARS2-IT1	2.84716	2.74437	2.15398	2.23676	2.70251	0	4.09677	0	0	2.49343	2.02649	0	0	0	0	0
ENSG00000213203	GIMAP1	8.10902	8.06241	8.10193	8.50404	7.8258	7.59576	9.87767	8.15776	7.68875	6.51996	8.13312	7.45366	8.27734	7.30378	7.87007	7.11951
ENSG00000164163	ABCE1	11.3399	10.4472	10.3679	10.8302	11.482	11.325	11.1771	11.5801	11.6311	11.6972	11.0726	11.6254	11.0955	12.3382	10.7954	12.2074
ENSG00000178385	PLEKHM3	8.20907	8.90654	8.65253	9.1145	8.56583	8.66685	8.4661	7.97954	8.26421	8.64125	8.44132	8.27959	8.38619	8.26679	8.24716	8.4352
ENSG00000131095	GFAP	5.94765	7.55077	7.40025	8.10742	5.83782	5.35762	6.90732	6.3336	4.61439	6.83289	4.95293	4.59094	10.3692	6.84549	5.64154	4.9205
ENSG00000070081	NUCB2	11.8489	11.8026	12.2628	11.677	11.6313	12.2853	11.367	12.4161	12.089	12.0509	11.6146	12.2862	12.3002	12.584	12.674	12.4573
ENSG00000186732	MPPED1	10.4358	7.6995	8.43005	6.70108	8.27903	8.03096	8.09791	7.9264	9.03063	8.62442	8.33202	8.60546	8.2126	8.30834	8.63306	9.69943
ENSG00000263001	GTF2I	11.6267	11.2455	11.6896	12.1113	11.2438	11.0194	11.0075	10.6264	11.1068	10.4996	11.3212	11.3872	11.226	9.92333	10.8039	10.9458
ENSG00000164934	DCAF13	9.67964	9.49213	9.40121	9.26794	9.89134	9.82495	9.78558	10.0116	10.423	10.7049	9.50023	10.0157	9.38613	10.5971	9.41444	10.7229
ENSG00000168894	RNF181	9.47631	9.82179	9.83461	9.36253	9.62961	9.87065	9.29759	10.1328	10.0586	9.78135	9.29667	9.97116	9.703	10.4147	10.1842	10.5645
ENSG00000148291	SURF2	7.26132	7.47355	7.85913	7.75739	7.29889	7.41564	7.89588	7.74301	8.29738	8.19359	7.24444	8.10902	7.66044	8.28077	8.37919	8.05314
ENSG00000115602	IL1RL1	8.2151	9.64083	6.26513	4.54103	7.09307	8.10081	8.58855	11.5296	9.13916	12.1356	4.28131	10.8459	6.31785	13.4432	5.53685	5.45551
ENSG00000274308	AC244093.1	0	1.78378	0	1.9203	1.67975	3.09895	0	0	0	0	0	0	0	0	0	0
ENSG00000137168	PPIL1	9.96724	9.68717	10.257	9.63769	9.79263	10.1334	10.0653	11.1881	10.4046	10.5433	9.47084	10.8873	9.71641	10.6671	9.78582	11.164
ENSG00000259670	AC012379.1	3.74326	6.82516	6.1295	2.49613	0	0	0	0	0	3.80397	2.02649	2.05309	2.28986	0	2.50056	1.62842
ENSG00000272864	AC135803.1	4.19758	5.63997	5.10245	3.70802	4.83525	4.10576	4.30707	3.91692	3.48736	4.06574	4.28131	3.87281	3.2858	3.58496	3.78789	4.38346
ENSG00000115641	FHL2	7.59299	8.20859	7.56704	6.91595	7.21578	7.80551	8.53037	10.0197	7.68159	9.26248	8.10521	7.26957	7.86084	10.1536	8.16172	7.05289
ENSG00000139154	AEBP2	8.61227	8.35213	8.2992	8.72586	8.76532	8.68969	8.7945	8.8527	8.71361	9.03431	8.64338	8.72125	9.04999	9.20945	9.00747	8.87192
ENSG00000163960	UBXN7	9.10965	9.51319	9.70939	10.1047	9.3829	9.4896	9.01768	8.84751	8.96137	8.99294	9.20007	9.06741	9.5106	9.18488	9.3308	8.7156
ENSG00000181619	GPR135	3.07639	4.47087	4.6527	3.60171	4.6577	4.86342	4.97408	5.94408	4.48874	5.72435	4.72037	4.52667	5.35309	6.79442	4.6026	4.76271
ENSG00000183696	UPP1	8.00151	7.9576	8.02757	7.10293	8.21627	8.36958	8.58183	9.15523	8.979	9.89096	7.93896	8.24005	7.96559	9.75822	8.16172	7.94708
ENSG00000175768	TOMM5	9.88644	10.1103	5.95325	9.23941	8.3194	9.3603	8.774	9.94884	10.2303	10.1481	9.34691	9.56413	9.69117	10.9016	10.2269	10.3753
ENSG00000273478	AC099676.1	5.3453	5.10398	5.24053	3.98673	4.13159	4.86342	4.97408	7.72615	4.78445	6.30019	5.05652	5.59244	5.09025	4.80735	6.30449	4.64703
ENSG00000280537	AC068946.1	2.84716	4.04213	5.24053	0	2.10621	3.42361	0	2.9331	0	0	0	0	0	0	0	1.03271
ENSG00000132661	NXT1	7.43666	6.67227	7.47676	7.16957	7.81878	7.65112	7.66726	8.60163	7.59277	7.94516	6.92671	8.1994	7.61106	8.84235	7.67831	8.35912
ENSG00000142856	ITGB3BP	7.9662	7.75494	6.9815	6.63524	8.69418	5.56952	7.53427	5.84344	7.40555	5.95725	5.91114	5.82398	6.08967	7.76818	5.80074	6.89704
ENSG00000144445	KANSL1L	8.94167	9.68289	10.0345	9.43784	8.70184	8.74163	8.88468	8.5061	8.63053	8.3244	8.79586	8.38756	8.58926	7.43463	9.69751	8.03023
ENSG00000105193	RPS16	11.3625	11.6898	11.9679	11.1782	11.9854	11.8293	11.998	12.2657	12.6691	12.1665	11.3294	11.8513	11.9446	12.4719	12.1883	12.7492
ENSG00000141096	DPEP3	0	1.78378	2.15398	2.90658	0	0	2.6713	0	0	0	0	0	0	1	0	0
ENSG00000089351	GRAMD1A	8.43766	8.79721	8.06523	9.12414	9.30714	9.69737	9.1463	10.3702	9.04744	10.5708	9.21133	9.95446	9.06054	10.1886	9.32819	8.66073
ENSG00000134809	TIMM10	8.26244	8.10997	8.77879	7.943	8.53187	8.36012	8.01048	8.47616	8.98773	8.4822	7.80159	9.163	8.55237	9.54496	8.26911	10.4034
ENSG00000101421	CHMP4B	10.5487	10.9649	10.4755	10.5906	10.6176	11.0179	10.8379	11.3938	11.0236	11.7029	10.5563	10.8656	10.8607	12.4014	10.9681	11.0261
ENSG00000137070	IL11RA	8.39581	9.27034	8.8914	7.93207	8.07604	7.88684	8.72907	7.42555	8.09667	6.50533	8.41232	7.18881	8.1547	6.71425	8.62882	7.45664
ENSG00000224032	EPB41L4A-AS1	5.66012	5.77484	6.3891	7.11264	7.63906	7.91296	7.06991	7.87123	9.42296	6.67185	6.41851	6.71354	7.67424	8.633	7.91949	8.30767
ENSG00000173212	MAB21L3	2.23802	4.24164	4.09613	4.42112	5.59635	5.31907	3.3147	5.491	5.96093	4.64858	4.09923	6.7279	3.86941	7.69349	3.90469	5.76393
ENSG00000163661	PTX3	4.68837	3.05829	3.88773	4.85051	5.72213	7.32127	5.84261	9.58893	5.02974	11.2354	5.38309	4.65247	5.31835	12.2186	3.52141	5.42071
ENSG00000214736	TOMM6	4.61731	4.11174	1.72262	4.06883	7.48786	8.00083	7.79484	10.0562	4.72996	10.742	6.40549	4.38886	6.6467	10.825	6.21684	10.7202
ENSG00000237510	GPAT2P1	0	0	0	2.90658	4.30245	3.42361	0	0	0	0	0	0	0	0	0	0
ENSG00000136048	DRAM1	7.11424	6.23099	7.09509	8.37686	7.72422	8.7489	9.26017	8.37883	9.05854	8.78147	8.39596	10.6421	9.55605	8.66888	8.64989	7.92241
ENSG00000161031	PGLYRP2	10.896	9.69144	10.7016	9.56706	9.06152	8.79879	7.98522	7.15022	8.63424	7.91225	10.0224	8.64762	9.23599	7.74147	9.46287	8.45683
ENSG00000260091	AC093752.3	3.44802	1.39443	0	1.51434	0	0	1.88167	0	0	0	0	0	0	0	0	0
ENSG00000173653	RCE1	6.21161	7.35654	6.30765	6.00287	7.19423	6.75532	7.06991	7.89657	6.98464	7.79079	7.65526	7.47084	6.60407	7.57743	6.46527	7.70101
ENSG00000010072	SPRTN	7.85478	7.07217	7.24482	7.7387	7.7466	7.7267	7.48467	7.84023	8.17014	7.72284	7.69326	8.08691	7.95432	8	7.84105	7.8782
ENSG00000157657	ZNF618	8.85552	7.44011	8.38608	6.98101	8.47045	8.91966	8.47339	7.13326	7.18023	7.50474	7.48003	7.10327	7.55993	8.37504	8.45776	6.5718
ENSG00000156284	CLDN8	0	1.78378	0	0	2.10621	1.66096	2.86097	0	0	0	0	0	0	0	0	0
ENSG00000184911	DMRTC1B	0	1.78378	0	0	2.10621	1.66096	2.86097	0	0	0	0	0	0	0	0	0
ENSG00000132846	ZBED3	10.5642	11.5904	9.45894	9.13609	9.10258	8.77049	8.87921	8.61085	9.29977	8.17983	9.18681	8.94366	9.20304	8.48382	10.0762	9.07301
ENSG00000108604	SMARCD2	10.7312	11.3492	10.8944	10.0105	10.1787	9.8215	10.2206	9.83025	10.2316	9.98495	10.5031	10.0703	10.141	9.7879	9.92887	9.71028
ENSG00000228929	RPS13P2	5.54995	5.91774	6.03144	5.10519	6.11511	6.28097	5.88692	6.31868	6.86332	6.11979	5.75566	5.90205	6.30016	6.67243	6.81784	6.87149
ENSG00000012817	KDM5D	9.9052	9.68575	9.85805	9.60882	9.7508	9.59621	10.0761	9.56859	9.20806	9.13281	9.68533	8.99207	9.71974	8.83289	9.78201	9.48246
ENSG00000029993	HMGB3	9.91264	10.8236	10.3729	10.619	10.4674	11.2437	9.94864	10.57	11.4246	13.3909	10.237	11.1485	10.3639	12.242	9.44611	11.315
ENSG00000260404	AC110079.1	5.69504	5.13774	6.76973	5.93881	6.09199	6.68126	6.88564	7.55849	7.3159	6.95639	6.71084	6.33626	6.33533	6.78136	6.99954	7.01839
ENSG00000104671	DCTN6	9.60355	9.73208	9.40121	9.44747	9.75265	9.80938	9.88725	10.0494	9.87458	10.3428	9.55136	9.85329	9.66029	10.8138	9.93404	10.3489
ENSG00000272129	AL359715.4	5.91839	5.75322	5.87058	5.21744	5.89237	3.80463	4.84525	3.45368	4.42156	4.80016	5.38309	4.45941	4.76861	4.32193	5.07096	4.58551
ENSG00000231084	AL136133.1	2.23802	0	2.15398	1.9203	2.10621	2.90435	2.45286	3.45368	2.02308	2.90374	3.45824	2.64384	2.77297	3.45943	3.1943	3.86753
ENSG00000169313	P2RY12	5.97633	3.19287	6.73899	7.86472	5.1803	5.56952	8.44032	4.26701	6.31571	3.48395	6.05149	5.52824	6.75459	3.45943	4.11325	5.10718
ENSG00000158813	EDA	6.861	6.30715	6.78486	7.66802	6.56466	6.32054	7.90669	5.43676	7.00773	5.56412	6.58944	5.68367	6.57493	6.70044	6.14742	6.23375
ENSG00000231767	AL136454.1	6.16254	6.04776	6.52143	6.6751	6.54777	6.6032	7.03095	7.20803	7.71002	6.68489	6.62357	7.0356	6.83052	7.12928	6.44613	7.54008
ENSG00000125144	MT1G	13.3973	11.149	10.6996	12.3263	10.4113	11.9138	10.9993	12.7582	12.0513	13.0288	12.2911	11.8745	12.0376	15.168	13.9731	10.6317
ENSG00000104324	CPQ	10.3521	10.7981	10.832	11.409	10.2059	10.4002	10.1092	10.0774	9.79884	9.96503	10.6912	10.5521	10.0994	9.79442	10.2751	9.89911
ENSG00000106077	ABHD11	6.30501	6.40745	6.28655	5.77726	6.78247	6.43312	7.10785	6.77727	7.1285	7.71013	6.98038	6.33626	6.66063	7.57743	6.90455	7.0067
ENSG00000275097	AC024940.5	1.16296	0.859513	1.10446	1.51434	2.70251	1.05737	3.85051	5.54327	3.19724	1.91789	1.34316	1.03561	1.55829	5.64386	5.70734	1.62842
ENSG00000074527	NTN4	10.5088	10.2806	11.0798	10.8829	9.73597	10.5461	10.6706	8.71706	10.0805	9.37543	10.673	9.81007	9.82248	10.4767	7.21844	9.23702
ENSG00000160961	ZNF333	6.87629	6.80428	6.55711	6.23395	7.22643	5.99335	6.3337	6.92249	7.86976	8.05475	6.54263	6.59318	6.86703	7.71425	6.99954	7.04148
ENSG00000177406	AC021054.1	6.3713	8.94995	7.97578	8.09278	7.89422	8.26191	7.78902	7.36149	8.15987	7.61109	6.97157	6.25925	6.94881	6.76818	7.63669	7.33108
ENSG00000198829	SUCNR1	9.01951	9.0308	9.62365	9.4301	7.90752	7.52977	8.00043	6.69879	7.83146	2.49343	8.50069	8.05309	8.29978	7.9542	7.31658	7.51555
ENSG00000061938	TNK2	10.4032	9.52759	8.44916	9.5741	9.30714	8.79879	9.00768	8.67082	8.55417	8.03451	8.86169	8.7567	9.58007	7.79442	9.09304	8.61143
ENSG00000223960	AC009948.1	5.85802	5.87834	6.00584	5.72757	6.94611	5.50228	6.47103	5.66622	5.96093	5.44648	5.62695	4.97497	5.28275	5.61471	5.60748	5.61795
ENSG00000153982	GDPD1	4.75609	6.21526	4.7172	4.54103	5.49424	6.24028	4.37087	3.83541	5.15911	5.17779	4.28131	4.59094	4.42109	4.32193	4.45718	4.06074
ENSG00000278292	RFPL4AP6	3.87094	0	0	4.29034	2.43495	0	0	0	0	0	0	0	0	0	0	0
ENSG00000273136	NBPF26	9.36955	9.24346	9.31265	9.12173	9.02536	9.19183	9.02017	9.08644	8.75172	8.98241	9.22065	8.998	8.81476	8.98868	8.77408	8.76846
ENSG00000224861	YBX1P1	8.6077	8.31572	8.57633	8.58996	8.27903	8.57577	8.57507	8.8885	9.24253	8.78147	8.19875	8.70319	8.75756	8.98584	8.69924	9.29582
ENSG00000241935	HOGA1	9.30035	10.5258	9.86518	7.55149	8.77986	8.16199	8.35613	6.65194	8.7101	6.61845	9.34521	6.86416	7.45188	8.32643	8.90253	8.09788
ENSG00000152760	TCTEX1D1	5.3453	5.77484	5.55481	5.25299	5.49424	5.60199	4.17033	3.55899	3.19724	6.08084	6.61228	3.38541	3.77007	3.90689	2.99794	3.96737
ENSG00000184344	GDF3	0	0	0	0	0	0	0	2.36413	2.61058	0	2.6735	0	3.54816	0	2.50056	0
ENSG00000075914	EXOSC7	9.1161	8.95232	8.90184	9.03503	8.97886	9.08961	8.68582	9.26242	9.24496	9.30112	8.86169	9.14438	9.38822	9.97441	8.93723	9.77716
ENSG00000138463	DIRC2	7.9662	8.35931	7.85913	8.44761	8.30941	8.43414	8.09319	8.40025	8.40129	9.54064	8.28303	8.49643	8.72145	9.73978	7.85563	8.89111
ENSG00000148225	WDR31	6.68105	6.63728	6.96831	5.96048	6.59786	6.76969	5.23631	5.16377	4.78445	6.64539	5.40942	6.59318	5.13086	5.55459	5.12011	5.70729
ENSG00000164220	F2RL2	7.41588	3.5345	5.51907	8.1315	6.85292	8.06631	7.6545	6.00126	4.93657	5.64646	7.03213	6.21915	6.53009	6.78136	5.5726	5.55515
ENSG00000279970	AC023024.2	7.90785	9.44571	8.54557	8.53686	5.66061	8.0779	6.14589	7.08999	7.34338	6.38257	7.66075	7.85141	6.67444	6.88264	7.63669	7.01839
ENSG00000157992	KRTCAP3	6.08566	5.32526	6.05659	5.44969	6.24654	4.96679	5.42845	5.66622	6.43973	6.35018	6.01766	6.40937	6.4994	6.02237	7.27378	5.92159
ENSG00000189343	AC004448.1	8.31952	8.61143	8.92592	8.79081	9.20848	9.27978	8.95141	9.34756	10.071	9.1423	8.45402	9.78281	9.19109	9.53528	8.90954	9.71388
ENSG00000213598	AL049873.1	4.19758	4.80095	5.05333	3.70802	4.83525	5.31907	4.5469	5.46413	5.67394	4.47919	5.24373	5.42624	4.76861	5.88264	5.50019	5.58689
ENSG00000166938	DIS3L	10.1577	9.93895	10.5393	10.1372	9.74155	9.84374	9.41573	9.28753	9.66728	9.56906	10.1509	9.36717	9.35647	9.32643	9.54164	9.81282
ENSG00000205822	TPTE2P6	3.44802	1.39443	0	0	0	2.08522	2.6713	0	0	0	0	0	0	0	1.11421	0
ENSG00000160214	RRP1	8.67922	8.28967	8.67706	8.73846	9.1425	9.03119	8.8571	9.58738	9.34353	8.82926	8.43813	9.46687	8.94288	9.70736	8.89549	9.70487
ENSG00000170312	CDK1	8.34173	2.74437	4.94975	4.48232	8.23222	3.80463	6.47103	4.54853	3.83588	4.28722	7.28766	4.15378	4.28377	4.52356	4.67016	3.96737
ENSG00000154930	ACSS1	9.21267	8.98747	7.6354	8.15048	7.89422	9.42753	9.56297	9.52213	8.86035	9.29049	10.923	10.4712	8.90533	9.61471	8.99435	9.10898
ENSG00000138668	HNRNPD	11.204	11.0817	10.81	10.8309	11.7356	11.3347	11.9913	11.7513	11.8251	11.967	11.2736	11.8257	11.497	12.1712	11.7322	11.964
ENSG00000174021	GNG5	10.126	10.6891	10.3552	9.78918	10.1732	10.0193	10.4511	11.051	10.4674	11.0013	10.1253	10.6335	9.97247	11.117	11.1033	10.5434
ENSG00000144867	SRPRB	10.9147	10.9555	11.0067	10.588	11.0765	11.3323	11.2542	11.5652	11.2486	11.9256	10.2589	11.7953	10.7728	12.5534	11.215	12.5341
ENSG00000211790	TRAV8-4	3.07639	0	0	0	3.5872	0	3.85051	0	0	0	0	0	0	0	0	0
ENSG00000272774	AC112219.2	2.23802	3.81053	2.75508	0	1.67975	0	2.86097	0	1.6055	0	1.72491	0	0	0	0	1.03271
ENSG00000249353	NPM1P27	8.22708	7.64771	8.18411	7.76972	8.58251	7.78444	8.11664	8.3461	8.53443	9.03939	7.80159	8.45387	8.2314	9.07682	8.01353	9.58032
ENSG00000126860	EVI2A	7.34067	7.89973	7.75544	8.1831	6.73849	8.27708	9.80014	6.971	7.35243	7.10938	7.41655	6.7279	8.48348	7.07682	7.86287	6.72229
ENSG00000211934	IGHV1-2	5.15772	3.19287	6.30765	4.14651	3.12318	8.27204	9.95125	7.4325	5.11726	3.35928	5.8926	3.52354	5.17036	5.32193	5.12011	4.23111
ENSG00000177465	ACOT4	8.55163	8.56254	8.77501	7.55861	8.87095	9.03119	7.78317	9.14892	8.91021	9.98098	8.95624	8.75319	8.49907	9.4818	8.46729	9.36152
ENSG00000139547	RDH16	14.2434	13.9009	14.6764	11.7693	12.2868	12.3443	11.2989	11.5063	10.3838	12.0055	13.5009	12.3869	12.7762	10.8849	12.1156	12.6063
ENSG00000213943	KRT18P17	1.7984	0	2.15398	1.51434	2.43495	2.08522	0	2.57969	3.34958	3.07208	1.72491	3.23264	1.55829	3.32193	2.16809	3.38029
ENSG00000136783	NIPSNAP3A	10.0871	9.68717	10.593	9.39671	9.81044	9.20775	9.30577	8.65606	8.88238	8.88119	9.96037	9.70509	8.85167	9.15987	9.31242	9.23702
ENSG00000251322	SHANK3	9.52079	9.3589	9.43756	8.84132	8.49269	8.89694	9.65714	8.1868	9.41219	9.02407	8.6978	8.16287	8.85773	8.74147	8.04568	8.54026
ENSG00000162840	MT2P1	3.07639	2.09008	0	2.71591	1.07167	2.90435	2.45286	2.57969	3.02689	4.98028	2.6735	2.64384	2.77297	4.75489	3.66079	2.63908
ENSG00000151726	ACSL1	15.8304	16.1557	15.3729	15.6834	14.5914	14.6849	13.729	14.1676	12.6196	14.7301	14.9674	14.5568	14.5499	14.7061	15.1164	13.4034
ENSG00000243955	GSTA1	11.9786	11.6402	14.3436	10.4426	9.15928	7.10038	11.9394	6.8517	10.2571	8.11865	11.4907	7.47935	10.7526	7.19967	8.76252	11.659
ENSG00000266028	SRGAP2	9.24249	9.05309	9.05632	9.40661	8.65134	8.9703	9.39861	9.01651	9.09941	8.55861	8.99153	8.5337	8.69122	7.82018	8.81942	8.10886
ENSG00000174469	CNTNAP2	8.57056	7.95286	9.64453	9.09014	9.03145	8.67068	7.47018	7.73179	6.9493	6.65868	8.94279	7.68473	7.88478	7.07682	8.89549	7.8126
ENSG00000099219	ERMP1	9.38032	10.2529	9.59389	9.16903	8.57002	9.85389	8.84311	9.10829	8.40998	9.56906	9.45828	8.95897	7.45188	7.86419	7.2519	7.71544
ENSG00000260267	AC026471.1	5.47154	4.99766	5.36654	5.50971	6.24654	5.60199	5.4872	5.75755	5.27782	6.49054	6.26838	6.66957	5.04846	7.07682	5.91654	6.98304
ENSG00000244021	AC093591.1	7.41588	7.37081	7.55826	7.25973	7.5904	7.4956	8.18034	8.13239	8.41862	7.9879	7.41005	7.64744	7.85479	8.55842	7.58512	8.68293
ENSG00000169241	SLC50A1	9.37225	9.46412	9.91244	9.26794	9.58684	10.1637	8.50216	10.2406	9.5205	10.614	9.52602	10.4861	9.75589	9.94691	10.4232	9.83612
ENSG00000183520	UTP11	9.47881	9.04866	9.25135	9.38273	9.54276	9.36504	8.8403	10.0058	9.8038	9.65941	8.88767	9.47541	9.58191	10.5784	9.39211	9.97002
ENSG00000267265	AC011476.3	2.23802	3.19287	1.72262	1.51434	2.70251	2.67935	2.45286	2.9331	2.8337	5.06256	3.81405	3.87281	2.96489	4.32193	3.66079	0
ENSG00000218227	AC136632.1	6.25907	6.02989	6.00584	5.89447	6.82515	6.63493	6.6097	6.83083	7.25931	6.44525	6.41851	6.35489	6.80565	7.13955	6.81784	7.67909
ENSG00000198053	SIRPA	11.0217	11.861	11.5004	11.4645	11.0875	11.4019	10.9088	12.2464	10.8259	13.0035	11.8397	12.5927	11.3457	12.5555	11.3034	11.1881
ENSG00000174564	IL20RB	3.07639	6.93486	4.77895	3.48694	5.08984	5.83842	3.93735	5.491	6.7986	8.38562	5.8926	5.02235	3.66337	4.90689	8.83422	5.34848
ENSG00000167720	SRR	7.85478	7.46692	7.39039	7.20631	8.25321	7.30163	7.42581	6.74415	6.96118	7.19395	7.7198	7.14667	6.78034	7.33092	5.91654	6.94681
ENSG00000198774	RASSF9	6.74911	6.27717	7.25572	7.74496	7.16129	8.01296	8.29988	5.80114	6.81178	5.4768	7.23711	6.06929	7.36943	4.85798	7.306	6.63389
ENSG00000144848	ATG3	10.4816	10.3685	10.5449	10.3624	10.5983	10.4378	10.4875	10.7109	10.6297	11.0084	10.4737	10.9735	10.5344	10.888	10.3645	11.1361
ENSG00000177337	DLGAP1-AS1	4.99906	5.63997	4.58518	5.25299	5.26542	6.11085	5.1297	6.4477	4.48874	8.66449	4.95293	5.23838	5.38702	7.53916	5.25823	5.58689
ENSG00000144746	ARL6IP5	11.0749	11.6686	11.4057	11.3316	10.9064	10.6937	11.4893	10.2564	10.9057	10.6369	11.0503	10.4913	11.154	11.0821	11.1238	10.2258
ENSG00000249962	AL157400.5	5.38862	5.66334	1.10446	5.48001	1.07167	1.05737	3.17872	1.41108	1.6055	0.945781	4.49307	2.86788	1.55829	3.16993	1.73532	1.03271
ENSG00000198265	HELZ	10.4652	10.5242	10.9516	11.2085	10.5246	10.3328	10.3107	9.391	10.2462	8.64793	10.4414	10.0289	10.4883	9.49985	10.6762	10.0376
ENSG00000213235	EEF1A1P16	1.16296	3.89193	3.17812	4.98346	2.10621	2.41266	3.02857	3.55899	1.01543	1.51221	1.72491	1.03561	6.70165	2.32193	1.73532	1.62842
ENSG00000246067	RAB30-AS1	5.79502	5.49118	5.48242	5.84872	6.22545	5.72505	5.72548	6.82027	5.91282	6.97775	5.69274	5.85048	5.7419	7.06609	6.09921	6.52342
ENSG00000120314	WDR55	9.68399	9.8205	9.60459	9.73048	9.71342	10.0491	9.57657	10.136	10.174	10.4412	9.57917	10.2737	9.83943	10.4263	9.57287	10.2093
ENSG00000140470	ADAMTS17	7.82355	7.76037	7.35028	7.87616	9.90963	8.12894	7.18973	10.0729	8.14952	10.3063	9.08228	9.69781	6.91433	9.25267	8.97445	9.12528
ENSG00000112081	SRSF3	11.0414	10.7721	10.7331	10.5872	11.3837	10.9681	11.5688	11.8082	11.1753	12.2983	11.4536	11.3973	10.6766	12.3592	10.9299	11.672
ENSG00000162927	PUS10	9.16675	9.41505	9.06873	9.14084	8.50587	8.9765	8.17141	8.19908	8.61933	8.6906	8.91549	8.04737	8.61454	8.02791	8.84523	7.61896
ENSG00000213222	AC093724.1	3.27414	2.74437	2.75508	2.49613	2.43495	2.90435	2.45286	2.76719	3.48736	4.5943	3.55575	4.15378	3.13425	3.58496	3.78789	2.63908
ENSG00000118922	KLF12	9.52565	10.5162	10.3361	10.1132	9.74155	9.60825	9.17562	8.92835	9.26186	8.22965	9.85895	8.89358	9.38193	7.88264	10.2339	8.77536
ENSG00000231683	AL033397.1	7.22593	7.17332	7.30901	5.84872	7.89422	6.96959	4.01926	0	4.61439	6.35018	6.05149	5.23838	1.96996	0	5.02008	6.40377
ENSG00000108953	YWHAE	12.1166	12.0006	12.1701	11.947	12.0828	11.9275	11.7061	12.1257	12.1683	12.1383	12.2496	12.4389	12.1835	12.2871	12.1883	12.9714
ENSG00000181035	SLC25A42	10.6896	12.0479	10.9491	11.1566	10.0024	10.0997	9.84716	9.73655	9.79055	8.57622	10.0799	9.77937	10.5874	8.49185	11.1499	9.96248
ENSG00000106591	MRPL32	10.6434	10.4345	10.5515	10.8316	10.3949	10.6632	10.4232	11.1063	10.6287	10.3158	10.6309	11.2194	11.3047	10.8478	11.5436	10.7599
ENSG00000143355	LHX9	4.68837	4.17815	5.28377	5.32158	5.99563	5.10916	3.65936	4.73986	3.48736	3.89661	4.09923	3.06176	3.66337	3.80735	5.02008	4.58551
ENSG00000125651	GTF2F1	9.71197	9.40122	9.82	9.50758	9.79442	9.3815	9.88452	9.88698	9.87928	10.4431	9.79673	10.215	9.54482	10.5048	9.51433	10.3719
ENSG00000171552	BCL2L1	10.4576	10.7096	10.8063	10.8382	10.6848	10.843	10.6973	10.7002	11.0349	11.8813	10.5445	11.6345	10.8356	11.6662	10.6793	11.1548
ENSG00000134470	IL15RA	8.16615	7.58177	7.42942	7.74496	8.14506	8.70472	8.64448	9.27985	9.26905	8.9148	8.01379	8.85157	7.83034	10.1319	7.63669	8.42206
ENSG00000132849	PATJ	10.1498	10.5266	10.8201	10.8557	10.0133	10.2482	9.54753	9.73092	9.41866	9.23835	10.4977	10.0533	9.96266	9.19476	10.2711	9.27892
ENSG00000142089	IFITM3	14.0262	13.5628	13.3611	14.2359	14.303	14.3971	13.3259	14.5499	14.0518	14.0348	14.0006	14.8183	14.1971	14.7082	14.6062	14.792
ENSG00000112699	GMDS	9.84233	9.6786	8.84884	10.2304	10.0133	9.72896	8.54773	10.1613	10.1496	10.4499	9.80791	10.588	9.6446	10.6502	9.71561	10.4266
ENSG00000112715	VEGFA	12.1762	11.9754	12.2259	11.9071	12.3029	12.1793	11.2521	13.2897	12.223	12.1542	12.4436	12.7996	12.0958	11.9697	12.9107	12.4176
ENSG00000250471	GMPSP1	2.57451	2.34259	2.75508	2.71591	1.67975	1.05737	3.17872	3.34007	3.19724	4.14341	1.72491	3.38541	4.13199	4	2.99794	3.22758
ENSG00000136108	CKAP2	8.58925	7.52549	7.70066	8.15988	8.18384	7.10038	8.28753	6.28837	8.0362	5.99963	7.59918	7.05851	8.1547	6.70044	6.83266	7.26395
ENSG00000211891	IGHE	2.84716	1.78378	2.15398	3.70802	2.10621	4.4997	8.33229	5.9634	3.93556	2.23417	4.91668	6.1779	3.86941	3.70044	4.67016	2.0488
ENSG00000179104	TMTC2	6.32745	6.64904	5.78289	6.38582	6.20405	7.08897	6.74827	7.19991	6.97296	6.9127	7.15391	7.47084	7.01539	6.37504	6.80287	6.81901
ENSG00000163577	EIF5A2	6.99317	6.60143	6.26513	6.98101	8.03421	7.73405	6.6097	7.90159	7.14942	8.36144	7.21489	7.90296	7.99338	8.52748	7.44749	7.32168
ENSG00000136111	TBC1D4	9.98851	9.62752	9.97478	10.3796	9.6594	10.0681	9.99872	8.93815	9.53845	9.6561	9.65126	8.70682	9.82867	8.72451	10.0871	9.59795
ENSG00000137878	GCOM1	6.78197	4.8425	6.96831	4.22021	3.44848	5.43177	7.34075	2.76719	2.61058	4.35409	3.11858	2.37849	1.96996	6.58496	5.5726	1.62842
ENSG00000188833	ENTPD8	7.30719	7.39195	7.46742	7.25973	7.12758	6.57075	5.81993	5.3804	5.64478	4.7009	7.00649	6.46187	6.20827	5.12928	7.37848	4.38346
ENSG00000142794	NBPF3	6.79813	4.41688	6.69161	5.38705	7.49669	6.50358	6.49985	5.22905	6.09633	4.53789	6.14846	4.87527	4.96108	6.2854	4.6026	6.01788
ENSG00000110435	PDHX	9.97791	10.09	10.2185	9.90686	10.165	9.47652	9.67146	9.04625	9.36156	9.835	9.69071	9.9422	9.62696	9.66888	9.38207	9.62113
ENSG00000244067	GSTA2	9.20966	7.23701	10.5157	5.64968	5.08984	4.80882	9.43451	4.49645	7.44837	4.93732	7.98782	3.52354	6.06892	0	4.7347	7.47372
ENSG00000184557	SOCS3	10.971	8.63231	10.2337	10.9165	11.6378	10.5356	10.5431	12.7769	10.3322	10.8276	10.8145	12.1766	11.2429	13.3415	9.69345	10.9633
ENSG00000139433	GLTP	9.38567	9.13687	9.00233	9.18753	9.48182	9.75987	9.6459	9.61512	9.66728	10.0929	9.538	9.93912	9.5467	10.1774	9.6439	9.39552
ENSG00000203761	MSTO2P	6.87629	6.44839	7.07061	6.17956	7.29889	7.17783	7.49902	8.21124	8.08586	7.54822	6.72138	7.71388	6.53009	8.61471	5.88845	8.96845
ENSG00000247746	USP51	6.23554	5.43796	5.58968	5.2877	5.94492	5.19682	5.4872	4.26701	5.11726	4.75138	5.64922	3.76551	5.09025	5	5.53685	4.14844
ENSG00000100558	PLEK2	5.38862	4.62166	7.99542	3.80702	6.9201	4.35477	5.20164	9.87045	4.19893	9.49507	8.57234	3.64959	4.60529	8.75489	9.72755	4.06074
ENSG00000169688	MT1B	0	0	0	0	0	0	0	0	0	0	3.73298	2.86788	4.60529	9.61471	5.07096	0
ENSG00000128607	KLHDC10	10.5922	11.1102	11.4715	11.1454	10.8394	10.5533	9.53714	9.59359	9.96583	10.3864	10.1779	10.3051	10.2851	9.19722	11.1246	10.1131
ENSG00000142065	ZFP14	6.90641	7.67095	7.85913	7.33631	7.18333	7.40648	7.23329	6.37745	7.00773	6.84457	7.18472	6.82462	7.26384	6	7.42811	6.40377
ENSG00000100226	GTPBP1	8.88984	8.63527	8.5096	9.20579	9.36614	9.27727	9.44566	9.59823	9.61937	10.6436	8.63504	9.60943	9.27502	10.5108	8.63306	9.79764
ENSG00000189056	RELN	11.7449	8.42573	11.9658	12.2716	11.2979	11.261	12.4136	9.60286	10.711	9.76455	11.7621	11.0562	10.6766	9.60548	10.07	11.4277
ENSG00000160013	PTGIR	6.21161	5.85822	6.0813	6.38582	7.7466	7.89341	6.93923	8.8423	7.20041	6.95639	7.20741	7.22976	7.57472	9.01681	6.89046	7.84578
ENSG00000279605	AC067930.6	7.21394	7.65355	7.5316	7.52991	7.51419	7.35976	7.52729	8.3967	7.96721	7.69086	7.47381	7.61689	7.83649	7.59991	8.23605	7.62661
ENSG00000172264	MACROD2	6.25907	6.26194	6.15301	7.54433	5.75193	6.6032	6.09012	6.12647	4.98391	5.102	6.26838	4.45941	6.48381	5.04439	6.12352	5.10718
ENSG00000147383	NSDHL	13.1003	10.7222	9.99768	10.6452	10.1013	8.81619	8.75321	10.022	9.70308	10.416	9.81285	9.60166	9.57088	10.2981	10.3734	9.71926
ENSG00000198517	MAFK	6.49538	8.60842	8.10193	8.28108	8.30941	8.82654	8.90098	9.52376	8.09667	10.6411	7.47381	8.90627	8.2126	11.1935	8.10181	8.37739
ENSG00000130150	MOSPD2	9.91819	8.94519	9.17015	9.46652	9.74526	9.42979	9.68093	9.61817	8.40564	9.34699	9.24278	9.29425	8.72808	8.54303	8.98444	8.83935
ENSG00000108506	INTS2	8.36361	8.58107	8.51868	8.12192	8.69034	8.40222	8.3679	8.21124	8.39692	8.42503	8.30774	7.74246	7.74135	7.8392	7.77354	8.19376
ENSG00000156239	N6AMT1	8.11548	7.98104	8.70118	7.62796	7.94671	8.17823	7.66726	7.51988	6.9493	7.17558	7.41655	7.52941	7.99888	5.85798	8.24162	7.0067
ENSG00000160867	FGFR4	10.7624	11.1239	10.5768	10.4627	9.47737	9.18916	9.15538	8.81333	9.79221	8.75388	10.1703	9.31581	9.49513	8.33985	10.2241	9.70668
ENSG00000116991	SIPA1L2	9.22766	8.85164	8.92251	8.82369	9.67115	10.0623	9.12101	10.3738	9.14958	11.7591	9.13253	9.6191	9.04203	11.0182	9.32032	9.4089
ENSG00000130584	ZBTB46	7.86248	8.88433	8.91909	8.49664	7.16129	7.33099	8.42912	6.71026	7.19035	7.63817	8.0266	7.08106	7.48359	6.40939	8.68298	6.76453
ENSG00000242485	MRPL20	9.76636	9.61409	9.99931	9.87298	10.4299	10.0148	10.4156	10.3446	10.7569	10.1208	9.9163	10.3453	10.0801	10.7228	10.6025	10.9843
ENSG00000144827	ABHD10	10.1963	9.94253	9.57008	8.77255	9.98843	9.51966	9.95776	8.91602	9.82019	7.95596	8.43172	9.48389	7.3176	8.19967	9.98633	8.63818
ENSG00000184454	NCMAP	5.94765	7.49975	7.45801	5.64968	6.405	5.69525	5.86494	4.82678	6.13878	5.59209	6.85189	5.27796	5.09025	4.64386	5.16763	5.87093
ENSG00000166897	ELFN2	4.0967	5.99347	2.98205	2.23676	2.10621	2.41266	3.43896	1.80284	0	0	3.55575	0	3.2858	0	2.77058	0
ENSG00000274818	AC004825.2	4.29186	5.26542	4.43984	4.94049	4.21955	4.42905	3.55337	5.3804	4.78445	4.06574	4.91668	4.59094	5.9828	5.45943	6.30449	5.4895
ENSG00000266973	AC092296.1	3.27414	4.5229	4.77895	3.07497	0	3.42361	0	0	2.34653	0	2.83759	0	0	0	0	0
ENSG00000176890	TYMS	9.46876	7.10668	7.62703	8.14102	9.64756	5.50228	7.49902	6.36298	6.83778	8.31604	7.59346	6.81119	7.84262	5.55459	5.83057	7.76484
ENSG00000270956	AC009948.4	3.44802	2.74437	2.48561	2.49613	3.5872	2.90435	3.02857	3.91692	3.83588	3.98365	4.03304	3.76551	3.96235	3.90689	2.99794	3.05677
ENSG00000182795	C1orf116	8.23897	6.73979	5.51907	4.70406	5.59635	5.50228	7.6736	4.78397	6.27822	5.102	5.94753	4.52667	6.15019	5.2854	6.62702	4.64703
ENSG00000272968	RBAK-RBAKDN	0	0	0	1.9203	0	2.41266	0	2.11061	2.02308	3.5987	3.45824	2.37849	0.980041	3.80735	2.50056	0
ENSG00000149923	PPP4C	9.86934	10.0484	9.71927	9.75858	9.6594	9.83864	9.78558	10.0607	9.99645	10.1887	9.67723	10.1471	9.84402	10.3977	10.0384	10.2655
ENSG00000166803	PCLAF	6.87629	4.71409	4.7172	3.48694	7.12758	4.10576	4.9324	3.08188	3.72879	0	5.92945	3.52354	4.20987	3.58496	4.96734	2.86299
ENSG00000134186	PRPF38B	10.2705	9.01725	10.6426	10.1108	8.95664	10.1054	9.57994	9.27213	9.15476	8.97446	8.91549	9.76377	8.91408	9.49785	9.98798	9.22698
ENSG00000205867	KRTAP5-2	0	1.78378	0	0	0	0	0	0	2.02308	3.07208	1.34316	0	2.55154	3.32193	1.73532	2.0488
ENSG00000161016	RPL8	12.7416	13.5434	13.6937	13.2253	13.8258	13.1408	13.5211	13.8571	14.1315	13.6507	13.2832	13.6662	13.5481	14.1407	14.0365	14.1268
ENSG00000125877	ITPA	8.45305	8.09715	8.45863	8.39686	9.04355	8.64753	8.57845	9.20273	9.06406	8.40546	8.39925	9.02151	8.78644	9.15228	8.84888	9.52609
ENSG00000234814	SVILP1	0	1.39443	2.48561	0	2.10621	0	3.3147	3.55899	1.6055	1.51221	4.09923	4.06607	3.96235	2	2.50056	4.14844
ENSG00000169439	SDC2	12.3649	12.4801	13.2992	12.8834	12.5073	12.0714	11.0348	10.6073	11.0675	10.636	12.6691	12.3872	12.3858	11.2842	11.364	11.3055
ENSG00000214447	FAM187A	3.27414	0	3.64406	3.07497	0	0	0	0	0	0	0	0	0	0	0	0
ENSG00000204528	PSORS1C3	0	5.93705	3.17812	4.35721	2.43495	3.27039	4.01926	3.45368	3.34958	0	0.822554	2.37849	1.55829	3.45943	2.50056	2.0488
ENSG00000173894	CBX2	6.11175	5.35427	3.77104	5.35469	5.91888	5.31907	6.55582	3.34007	5.75804	5.102	4.28131	4.06607	5.57534	4	4.45718	4.23111
ENSG00000203965	EFCAB7	6.74911	7.64771	6.928	5.35469	7.13891	6.2195	6.9909	5.86414	6.67425	6.61845	6.17939	6.19867	5.38702	6.39232	5.30148	6.21356
ENSG00000114956	DGUOK	9.15112	9.12219	8.56761	8.95093	8.66315	9.08961	9.43824	9.67491	9.56787	9.13043	8.67628	9.35335	9.31301	9.56605	9.86002	9.4089
ENSG00000260500	AC010336.2	2.84716	4.04213	2.98205	3.48694	1.67975	3.09895	2.19535	1.80284	2.02308	1.51221	2.98492	0	1.55829	1.58496	2.77058	0
ENSG00000236281	NDUFB9P2	3.27414	3.72426	2.48561	3.36225	3.12318	2.08522	2.6713	3.21674	4.27702	3.5987	2.98492	4.23647	3.86941	4.16993	3.90469	4.23111
ENSG00000166794	PPIB	13.8908	13.9549	14.0739	13.5993	14.336	14.2358	13.8887	14.7367	14.4787	14.6771	13.1816	14.3895	14.0265	14.7194	14.8379	15.0967
ENSG00000152332	UHMK1	10.0301	9.40296	9.90553	10.2515	9.48626	11.3048	10.7394	11.0185	10.7914	11.8147	9.84455	11.8294	11.8333	11.4878	8.86338	10.7866
ENSG00000178719	GRINA	10.9276	10.509	11.7249	11.2443	10.6125	11.5214	11.0193	12.2248	10.5513	12.0287	10.9173	12.4742	11.4666	12.3115	11.601	11.312
ENSG00000242110	AMACR	9.40426	9.83986	10.2059	9.41252	9.43665	10.0208	10.153	7.76519	9.44004	8.22965	9.43124	8.49643	8.91699	7.74147	10.1579	9.61537
ENSG00000260027	HOXB7	4.68837	5.59206	3.99569	4.06883	4.03792	4.19363	4.9324	3.99406	4.42156	1.91789	3.64709	4.23647	4.28377	3	3.52141	2.63908
ENSG00000083838	ZNF446	6.74911	6.19936	6.24339	6.75167	6.78247	7.22029	7.16295	8.54827	6.9008	7.27384	7.04897	8.24506	7.10984	6.9542	5.99768	7.89097
ENSG00000100665	SERPINA4	12.1017	13.1622	13.5046	11.9602	11.2307	10.6757	10.7796	10.2787	11.515	11.0149	12.0505	11.643	11.4431	10.6284	11.7357	11.5205
ENSG00000096006	CRISP3	2.23802	4.11174	4.2782	3.22575	0	5.43177	4.70377	2.57969	9.56203	2.90374	7.91619	0	5.28275	4.70044	7.37848	6.19308
ENSG00000169891	REPS2	9.46876	9.48066	9.35381	8.9804	8.98201	8.0894	6.49985	7.86611	7.41422	7.92331	7.99218	7.33671	9.34141	6.39232	8.5094	7.69374
ENSG00000259479	SORD2P	10.9137	11.1726	11.0966	10.4936	11.3396	10.0564	10.9999	9.86404	9.36827	8.38961	10.7387	10.54	10.5096	10.5098	10.1055	10.8411
ENSG00000155465	SLC7A7	8.35271	8.38062	8.72098	8.96171	8.59078	8.80228	9.39286	8.43179	8.84761	7.68438	8.63225	8.63624	8.31748	7.83289	7.94017	7.59574
ENSG00000176402	GJC3	3.74326	3.6325	2.98205	4.59745	3.93775	4.42905	3.17872	3.55899	6.81178	2.49343	4.76183	3.76551	4.7162	5.24793	5.07096	5.01686
ENSG00000120156	TEK	9.39101	8.84399	9.70741	9.78615	8.81558	8.86049	11.0761	8.14935	9.77549	8.76313	9.47084	9.0389	8.98779	8.94251	8.22486	8.58023
ENSG00000162585	FAAP20	7.66522	7.87992	7.75544	7.39319	8.23222	8.14004	7.41071	8.0714	8.23516	9.15407	8.21376	8.50062	7.77377	8.03342	7.68649	8.60757
ENSG00000143627	PKLR	11.9373	11.0191	11.592	7.98589	8.18384	8.96406	8.52688	7.19175	9.86038	4.89303	9.79922	6.92776	9.67581	6.35755	8.55032	9.42216
ENSG00000136270	TBRG4	8.86705	9.68575	9.1759	9.29164	9.26383	9.46993	9.00265	9.56385	9.5948	10.5015	9.06582	10.0801	9.11722	10.0498	9.30447	9.94115
ENSG00000186111	PIP5K1C	8.49824	8.50549	7.90831	8.25501	7.91413	8.51737	9.11404	8.14513	7.82497	8.04467	8.21002	8.40554	7.35236	7.3837	8.21924	7.53195
ENSG00000196136	SERPINA3	17.4395	18.0661	17.6796	17.9144	17.7642	17.8619	16.8625	18.3713	18.6652	17.5517	17.5224	18.1752	18.2104	19.09	18.3436	17.8473
ENSG00000283765	AC131160.1	5.47154	6.02989	0	5.56734	6.16026	6.33992	5.74967	5.94408	7.35243	6.23071	6.49426	7.09221	6.94881	7.67948	5.60748	6.47335
ENSG00000170959	DCDC1	7.79968	6.71763	8.62757	6.16096	6.24654	5.99335	5.01458	5.16377	4.48874	7.12861	6.75256	6.31739	2.55154	5.16993	5.83057	4.96948
ENSG00000107643	MAPK8	9.26301	9.01725	9.49388	9.74616	9.42282	9.39778	8.98492	9.73233	9.6709	9.27116	9.27893	9.78625	10.0111	10.7465	9.4267	9.95642
ENSG00000235576	LINC01871	0	0	0	2.49613	3.12318	1.66096	3.3147	4.13699	3.72879	2.23417	3.55575	1.63225	3.66337	4.24793	3.78789	2.86299
ENSG00000147854	UHRF2	9.77454	9.67716	9.59604	10.0925	9.30211	9.39778	9.52492	9.10177	9.29977	9.36736	9.15215	9.45397	9.52971	9.34207	9.56623	8.66817
ENSG00000185201	IFITM2	12.1017	12.2433	11.679	12.0937	12.5646	12.9531	11.78	13.1951	11.86	12.3391	12.225	13.1745	12.4479	13.4243	13.2622	12.9217
ENSG00000254521	SIGLEC12	5.76246	6.36532	6.28655	5.64968	4.30245	7.94496	8.00546	5.05995	4.83696	3.80397	4.33724	0	5.79341	7.05528	2.77058	0
ENSG00000206190	ATP10A	4.94205	5.03398	4.09613	5.25299	4.30245	5.56952	7.74154	5.61829	5.8115	4.84734	7.06562	4.92598	6.83052	5.52356	5.53685	4.8698
ENSG00000053372	MRTO4	9.30883	8.77593	8.77122	8.64118	10.1027	9.55741	9.84996	10.2436	9.9614	10.0456	9.10662	10.2086	9.03936	10.8329	9.27764	10.7193
ENSG00000221916	C19orf73	4.75609	5.38271	5.32575	3.89967	3.71375	4.27644	2.86097	3.34007	3.83588	4.14341	1.72491	1.63225	3.2858	3.70044	4.45718	2.37392
ENSG00000166130	IKBIP	9.26881	8.46616	8.54557	9.5313	9.04054	9.18381	9.50017	9.8263	9.75176	9.07452	8.64338	9.44095	9.74285	9.84549	10.0368	9.76333
ENSG00000109929	SC5D	14.5398	12.0496	12.6035	12.8668	12.081	11.4843	10.84	10.959	11.3436	11.7907	11.8788	11.5501	12.4686	11.6826	12.8153	10.4266
ENSG00000235472	EIF4A1P7	3.27414	2.34259	1.72262	2.23676	2.43495	2.67935	2.19535	2.57969	3.93556	3.80397	2.83759	3.76551	3.13425	4.24793	1.11421	3.86753
ENSG00000175003	SLC22A1	13.9072	14.2323	14.7127	11.8942	10.6437	11.6994	12.1503	9.364	12.3353	11.6535	12.4286	12.4958	12.6077	13.0324	11.3512	12.3111
ENSG00000173402	DAG1	9.03323	8.50872	10.6714	8.92911	8.92755	8.79879	10.4992	5.29151	8.30672	9.28193	9.12063	7.58569	8.25914	5.88264	4.29544	8.80602
ENSG00000103037	SETD6	7.28444	7.40587	7.6684	7.50801	7.59862	6.83945	7.17193	7.49355	8.1074	7.42145	8.28303	7.59356	7.30878	7.93664	7.51335	8.49497
ENSG00000170921	TANC2	7.70003	7.59398	7.00753	8.7227	7.41521	7.33099	7.69245	6.83083	6.86332	7.84991	7.47381	6.46187	7.2999	7.31288	6.59261	6.88432
ENSG00000130052	STARD8	8.93072	9.19616	8.94288	8.74159	8.65528	8.59606	9.72432	8.11522	9.00505	8.48593	8.9132	8.7913	7.70819	8.77479	8.02648	8.23441
ENSG00000138615	CILP	6.76564	8.00868	7.30901	6.10369	6.09199	6.28097	7.52729	6.1435	5.83751	6.13888	7.1461	4.65247	6.24573	5.24793	6.14742	6.83231
ENSG00000205269	TMEM170B	9.74776	9.53869	9.35127	9.7446	9.37813	9.06653	8.18921	8.77559	8.30206	8.39755	8.83766	8.8184	9.3349	8.39232	9.45092	8.76499
ENSG00000179743	FLJ37453	4.75609	6.5522	5.36654	6.0642	5.66061	4.96679	5.57108	4.49645	5.48943	4.7009	5.35628	3.97267	3.96235	4	5.73915	4.8698
ENSG00000198963	RORB	4.75609	4.5229	3.77104	3.22575	5.49424	3.42361	6.3176	3.91692	4.83696	1.91789	3.45824	3.23264	2.96489	3	4.53172	3.86753
ENSG00000171222	SCAND1	8.29696	8.86933	8.83801	8.47422	8.8811	8.19961	8.9488	9.03488	8.84441	8.9718	8.59832	8.74262	9.05263	9.7211	9.25582	9.18871
ENSG00000158483	FAM86C1	6.861	6.13394	6.3891	5.98183	6.16026	6.50358	6.4564	6.12647	7.24966	7.22107	6.98913	7.77048	6.04786	7.24793	5.80074	7.68643
ENSG00000166927	MS4A7	10.4345	9.61109	10.0782	10.5984	10.5556	10.2404	11.181	9.81969	9.95844	8.81746	9.97586	10.8008	10.1826	8.54303	9.36433	8.83605
ENSG00000129195	PIMREG	5.88852	2.34259	0	3.22575	5.66061	0	3.02857	1.80284	0	0	3.64709	0	0	0	2.16809	0
ENSG00000223956	LINC01767	5.3453	5.85822	5.19596	3.48694	5.9705	5.39517	5.20164	5.77951	6.7853	4.89303	5.73499	5.35401	5.17036	8.16993	6.48417	6.0861
ENSG00000181704	YIPF6	9.15426	9.03975	9.39136	9.42036	8.89453	9.74177	8.16692	8.86815	9.89948	9.09176	8.73731	11.0661	10.2772	9.44915	10.979	9.18612
ENSG00000138413	IDH1	14.0822	13.8142	13.8491	13.1835	12.9833	12.4114	11.808	12.3322	12.9112	12.8141	13.1614	11.61	12.3411	11.9823	13.189	10.5605
ENSG00000170917	NUDT6	7.95904	7.89973	7.64372	7.7134	7.81878	8.18896	7.13566	6.50153	7.53832	5.64646	7.41655	7.22976	7.36092	6.94251	7.65348	7.61896
ENSG00000139209	SLC38A4	13.5332	15.3067	15.3851	14.8496	13.9869	13.8074	12.7755	13.113	12.6898	10.8761	14.1237	13.7491	14.2259	12.3644	14.2977	13.3199
ENSG00000274026	FAM27E3	1.16296	3.72426	2.15398	3.80702	0	1.05737	3.3147	3.08188	3.83588	4.84734	2.83759	4.23647	4.42109	2.32193	4.9126	4.14844
ENSG00000161682	FAM171A2	3.27414	3.42936	2.98205	2.71591	4.30245	3.42361	1.88167	2.36413	0	0	3.24091	0	1.96996	0	2.77058	0
ENSG00000178573	MAF	11.0036	11.2653	11.3786	11.2926	10.5651	10.3639	11.8386	9.8355	10.2643	10.2349	10.8789	10.3359	10.9598	10.0661	11.5254	9.29101
ENSG00000243650	RN7SL834P	1.7984	0	1.10446	0	1.67975	3.09895	0.922201	2.9331	3.48736	1.91789	2.48831	1.03561	2.77297	3.32193	3.1943	3.05677
ENSG00000124383	MPHOSPH10	9.91078	10.0856	9.9431	9.86151	9.92116	9.7919	9.60005	10.3547	9.80874	10.5406	9.58207	9.97116	10.1298	10.8541	10.353	10.4
ENSG00000283498	MIR1244-2	7.55547	7.41279	7.85197	7.22434	8.04628	7.80551	8.58519	8.808	8.08043	8.47471	7.28766	8.09801	8.00981	9.00282	8.76252	8.5362
ENSG00000136897	MRPL50	9.76636	9.96151	9.55912	9.90964	9.80867	9.9342	9.89812	10.3345	9.79719	10.5839	9.64158	10.2737	10.0801	10.5038	10.1177	9.94728
ENSG00000184897	H1FX	8.74736	9.4691	8.56761	9.54212	9.8069	9.51327	10.0987	9.69383	10.4046	10.2438	10.1712	9.49023	9.99739	9.63662	9.76858	10.0476
ENSG00000158023	WDR66	6.25907	6.32192	5.84194	6.17956	5.56311	6.2195	7.26721	5.88455	4.02879	5.9786	6.13274	4.97497	5.79341	5.12928	6.12352	4.8698
ENSG00000181163	NPM1	12.9795	12.4873	12.7352	12.5888	13.3709	12.7366	13.3206	13.3673	13.4974	13.7874	12.5454	13.1717	12.8541	13.922	13.1709	14.1183
ENSG00000240224	UGT1A5	10.67	9.14934	13.0625	9.25922	9.1141	9.79716	8.29988	10.5341	10.2727	7.83243	10.6169	9.75152	11.3376	9.34651	13.035	10.6144
ENSG00000232827	LINC01189	0	0	1.72262	2.23676	2.43495	1.66096	0	0	0	0	0	0	0	0	0	0
ENSG00000245958	AC093752.1	7.22593	7.23701	7.83753	7.40114	7.55702	7.42475	7.31665	6.68722	7.51434	6.89034	7.17708	6.74212	7.18889	6.9542	7.37848	6.84549
ENSG00000143110	C1orf162	9.64879	9.5164	9.14399	8.98305	8.44787	8.87385	10.8742	9.69671	9.17275	8.67434	8.75024	8.53778	9.07362	8.09276	8.53681	7.26395
ENSG00000260565	ERVK13-1	7.40537	7.02784	7.11916	7.48576	8.19473	7.74863	7.32473	8.49619	8.14433	7.45229	8.11324	7.56983	8.09437	7.19967	8.42391	8.3499
ENSG00000274849	AC023043.4	1.16296	2.74437	0	2.90658	2.70251	2.67935	2.19535	3.08188	4.61439	3.70498	0	4.23647	3.54816	3.80735	3.1943	3.05677
ENSG00000111554	MDM1	7.83142	7.64183	7.54054	7.18806	7.46104	7.17783	7.71105	7.18354	7.35243	7.19395	7.09835	7.09221	7.33509	7.25739	7.37848	7.07544
ENSG00000131871	SELENOS	10.622	10.4689	10.6976	10.3461	10.2984	10.4545	10.6377	11.1188	10.7154	11.4674	9.72124	10.8881	10.5391	11.6733	10.7067	11.5374
ENSG00000258102	MAP1LC3B2	5.15772	5.5425	4.94975	4.65174	5.52909	5.99335	3.65936	6.46135	4.93657	7.86145	5.2727	6.15682	5.2088	6.79442	5.02008	5.45551
ENSG00000229019	AL161457.1	0	0	0	1.51434	2.10621	2.08522	2.19535	0	0	0	0	0	0	0	0	0
ENSG00000179271	GADD45GIP1	8.70943	9.51319	9.03116	8.95093	9.09388	8.88709	8.99508	9.38385	9.20307	9.54243	8.80828	9.40118	9.09687	9.47168	9.94431	9.69398
ENSG00000273306	AC018690.1	1.7984	2.55742	2.75508	4.06883	1.67975	3.09895	2.19535	3.21674	4.72996	3.89661	2.02649	3.23264	2.77297	3.58496	5.07096	4.76271
ENSG00000115365	LANCL1	10.3161	10.0113	9.89686	10.1794	10.3456	9.99048	10.0544	9.42969	9.7449	9.75375	10.3535	9.49023	10.1184	9.52356	9.19691	9.76333
ENSG00000179941	BBS10	9.03664	9.51479	9.18162	8.32768	8.85388	8.88048	8.21116	7.89657	8.15987	8.99294	8.90628	8.64004	8.08407	8.18982	8.38423	8.01281
ENSG00000235151	AC131097.4	2.57451	1.78378	0	1.51434	0	0	1.88167	0	0	0	0	0	0	0	0	0
ENSG00000264443	AL445686.2	0	1.78378	2.98205	2.49613	0	2.08522	2.45286	0	0	1.91789	0	0	0	0	0	0
ENSG00000270681	AC095055.1	3.27414	0	0	2.23676	4.03792	2.41266	3.02857	2.76719	5.23933	2.49343	2.6735	2.37849	4.7162	6.20945	3.1943	3.96737
ENSG00000215712	TMEM242	8.88607	9.35352	9.43995	8.81182	9.08219	8.75613	8.75918	8.15356	8.67808	8.57622	8.85452	8.44954	8.76402	8.49586	9.05879	8.87192
ENSG00000276547	PCDHGB5	7.68273	7.25251	7.23384	5.72757	8.19473	7.68183	6.98072	7.98899	7.85711	8.04972	8.51288	8.18906	7.46782	7.19967	8.14401	8.54834
ENSG00000166004	CEP295	8.09601	7.9576	8.05903	8.35248	8.12811	7.86024	8.36006	7.74859	7.70297	7.55535	7.96581	7.22976	7.96559	7.40939	8.11399	8.04745
ENSG00000146147	MLIP	9.06027	10.1039	9.29162	9.80124	9.24037	9.00714	6.03211	6.47487	7.45678	4.7009	6.37909	8.05878	9.42747	3.58496	8.76252	5.70729
ENSG00000183682	BMP8A	2.23802	2.09008	1.72262	0.947361	0	0	1.88167	3.91692	2.02308	3.5987	2.02649	2.86788	1.96996	2	2.16809	2.0488
ENSG00000125703	ATG4C	8.8164	9.42876	9.53024	8.98833	8.67097	8.98576	9.05214	8.56417	8.76871	8.61423	9.11863	8.7567	8.49907	7.97154	9.06194	8.59201
ENSG00000213977	TAX1BP3	9.09664	9.2259	7.93568	8.87879	9.66333	9.22609	9.69346	9.67345	9.94803	10.2569	9.06582	10.1283	9.20304	10.2021	9.19691	9.58622
ENSG00000112294	ALDH5A1	12.1442	11.9548	12.227	12.4882	11.282	11.4401	10.9007	10.3261	10.8055	10.4499	11.7486	11.2786	11.7412	10.599	11.9811	10.9618
ENSG00000214264	KCTD9P4	0	5.203	3.88773	3.22575	3.83009	3.42361	2.19535	1.41108	1.6055	0	4.03304	1.63225	1.55829	1.58496	0	2.37392
ENSG00000110079	MS4A4A	9.26881	8.69885	9.3614	9.4184	8.76532	9.10102	10.4493	7.79244	9.53249	8.25174	9.63183	8.66638	8.58561	8.27146	7.29534	6.76453
ENSG00000228661	AC090587.1	0	0	0	0	0	0	0	0	2.02308	4.21711	2.6735	0	1.96996	0	0	2.0488
ENSG00000228903	RASA4CP	6.861	3.89193	5.05333	4.42112	4.83525	4.63139	6.09012	4.44242	4.19893	4.7009	5.35628	4.76816	4.48514	3.32193	2.99794	4.3093
ENSG00000005810	MYCBP2	11.0036	10.8262	10.8891	11.3532	10.6839	11.0126	10.8926	10.2603	10.9547	10.1505	10.8015	10.8084	10.5874	10	10.4134	10.9618
ENSG00000182752	PAPPA	5.69504	3.19287	2.98205	5.48001	8.22692	7.1117	7.30853	9.174	6.18001	8.86695	8.04771	8.78445	6.54519	10.5651	4.20722	7.08658
ENSG00000186642	PDE2A	9.67964	9.50674	9.16437	9.45893	9.30211	8.73066	10.9609	8.23528	9.99789	9.10638	9.52752	8.40107	8.06847	8.25267	8.8157	9.01002
ENSG00000136689	IL1RN	8.38516	9.42192	8.61069	9.9454	8.83311	10.2736	7.31665	11.146	8.55025	13.8165	8.59259	10.5195	9.69794	13.371	8.24162	9.44615
ENSG00000123689	G0S2	11.476	9.39774	10.6734	8.72586	10.7647	12.2315	10.9583	12.7482	12.0083	12.1507	9.96924	12.1398	9.89206	12.973	10.5156	12.9031
ENSG00000174032	SLC25A30	11.2612	12.188	11.1647	11.5144	10.226	10.6833	10.0398	10.8301	9.89639	10.8589	10.6462	9.95599	10.8584	9.30378	11.02	9.07581
ENSG00000109205	ODAM	0	0	0	0	0	0	5.23631	2.11061	0	2.49343	3.11858	2.05309	0	0	4.96734	0
ENSG00000166391	MOGAT2	11.3841	12.7558	12.5839	10.7185	8.91772	9.46111	9.84996	6.62794	11.0461	7.06017	10.7413	9.00981	9.2078	7.37504	11.0273	9.48246
ENSG00000215595	C20orf202	0	1.78378	3.17812	0	0	0	0	2.36413	2.02308	3.70498	3.24091	3.38541	0	3.32193	2.77058	3.51837
ENSG00000148719	DNAJB12	10.0129	10.0639	9.5503	9.68889	9.8069	9.63792	9.40052	10.327	10.0475	10.1819	9.99446	10.0099	9.87423	9.65642	10.1357	10.066
ENSG00000090339	ICAM1	11.5801	9.47076	10.7829	11.8896	11.4385	12.189	10.7219	12.8699	11.4559	11.8621	11.3877	13.4239	11.325	13.4407	10.0416	12.2327
ENSG00000008282	SYPL1	10.4032	10.821	10.3977	10.3264	10.7729	10.6203	10.7529	10.7711	10.5444	11.5238	10.6791	10.926	10.5373	11.346	10.9647	11.1015
ENSG00000243243	AC073130.2	0	2.90985	3.64406	2.49613	2.70251	2.67935	1.48027	0.871594	1.01543	0	2.83759	0	0	0	0	0
ENSG00000124784	RIOK1	8.90857	8.55632	8.2235	8.40479	8.64341	8.75252	8.81758	9.54954	8.81198	9.7553	8.48839	9.10366	8.62879	9.57175	8.23047	9.28377
ENSG00000154889	MPPE1	8.90111	9.24152	9.3048	9.1503	9.09968	8.58392	8.82329	8.57363	8.7101	8.42891	9.14237	9.03313	8.53734	8.51964	8.61603	8.56835
ENSG00000119943	PYROXD2	8.46321	9.68717	8.99909	7.90997	6.51338	7.69695	8.61514	7.93621	7.99636	8.14249	7.03213	6.13543	8.50681	5.64386	7.85563	6.10814
ENSG00000128918	ALDH1A2	7.00713	7.10668	7.25572	7.50063	7.25793	8.24144	8.20242	7.88142	8.24491	8.71625	7.99218	8.15226	7.96559	8.10852	7.59384	7.94095
ENSG00000080031	PTPRH	7.74239	8.34853	7.70862	7.85896	9.29959	9.45668	8.94094	9.9645	8.08043	10.8589	8.64892	9.30147	8.31307	10.8234	8.34342	8.85572
ENSG00000162551	ALPL	11.5411	10.3352	10.0202	10.8658	11.7291	11.8506	10.213	11.7377	11.2583	11.8965	12.0712	12.4964	10.7502	11.9189	11.3492	11.9219
ENSG00000133275	CSNK1G2	9.09337	8.84909	8.71704	9.4513	9.35889	9.18381	9.53191	9.50081	9.48803	9.5244	9.3554	9.58597	9.48929	9.6865	9.17382	9.65146
ENSG00000111206	FOXM1	8.12191	3.72426	3.88773	5.18098	7.51419	3.80463	5.67582	5.22905	5.11726	3.48395	6.4442	4.45941	5.2088	4	4.79647	3.86753
ENSG00000171443	ZNF524	5.76246	6.82516	6.26513	6.927	6.61418	7.36923	6.25135	7.6802	7.19035	6.44525	7.32962	7.74951	7.13001	6.62936	7.81143	6.73651
ENSG00000131725	WDR44	9.30318	9.73346	9.41343	9.1944	9.49068	9.0282	9.26857	8.6139	9.10478	9.05455	9.17151	9.1417	9.08658	9.32418	8.55032	9.15734
ENSG00000180263	FGD6	8.76391	8.72963	8.33561	8.77561	8.73206	8.62795	8.4986	7.6802	8.63795	7.68438	8.33889	7.63986	8.407	8.00562	8.8379	8.20914
ENSG00000102763	VWA8	10.9834	11.0817	10.7253	10.8864	10.545	10.4162	9.84996	9.71107	10.2143	10.4306	10.8292	10.4157	10.1766	9.93369	10.2993	9.96097
ENSG00000142684	ZNF593	7.18965	7.95286	8.13773	7.23327	7.68613	7.86024	8.20242	8.63212	7.77202	9.11364	7.1694	8.50896	7.4914	9.13699	8.48146	8.37739
ENSG00000112773	FAM46A	9.85396	10.3151	9.45658	9.59849	9.46617	10.0253	8.04021	11.4359	10.8227	10.5743	9.00454	9.35566	10.0955	11.0063	10.3923	9.53018
ENSG00000198765	SYCP1	0	0	0	0	4.30245	2.08522	2.6713	0	0	0	0	0	0	0	0	0
ENSG00000130948	HSD17B3	4.88269	4.62166	6.19891	4.65174	5.66061	5.15366	6.74827	4.69435	5.45625	4.35409	4.33724	4.38886	5.38702	5.2854	4.37858	3.51837
ENSG00000157557	ETS2	12.6995	12.2585	12.9519	13.2992	12.9414	12.4211	12.8755	13.0754	13.1929	13.3164	12.4579	13.7385	12.9754	15.0438	12.7441	13.4604
ENSG00000119509	INVS	9.41215	9.33726	9.93973	9.86438	8.6031	8.97959	8.46245	8.90357	8.11804	9.17503	8.77576	9.19178	8.94002	8.14466	8.91303	8.42206
ENSG00000261934	PCDHGA9	3.07639	5.17074	4.2782	4.85051	4.71934	5.35762	5.74967	5.86414	5.70252	4.47919	6.1946	6.31739	5.71544	6.02237	3.52141	6.99492
ENSG00000177675	CD163L1	8.03598	5.26542	5.19596	9.10966	7.97225	7.48693	7.93862	6.60353	6.43973	6.33371	8.28659	6.95243	5.48425	6.32193	5.25823	5.5227
ENSG00000158089	GALNT14	6.99317	4.62166	4.19003	5.50971	6.83911	5.31907	7.24185	5.35137	4.93657	4.47919	5.98302	5.6539	5.17036	4.75489	4.20722	5.67812
ENSG00000241224	C3orf85	8.53726	8.8893	8.95964	6.0236	5.59635	5.35762	5.59798	4.59879	7.20041	3.48395	6.10079	2.64384	7.37789	5.64386	7.50413	5.84491
ENSG00000164294	GPX8	7.39479	6.10008	5.84194	6.40175	7.54856	6.853	7.4031	5.40885	6.48978	5.82206	7.24444	5.06822	5.86737	5.83289	6.52123	5.94627
ENSG00000226124	FTCDNL1	6.71548	7.283	7.39039	6.63524	6.97167	6.1553	5.57108	5.86414	4.48874	5.82206	6.4442	6.39144	5.89121	6.93074	5.97114	5.45551
ENSG00000105355	PLIN3	9.3312	8.7213	8.74825	9.2766	9.71342	9.8905	9.41004	9.33834	9.84764	10.9021	9.5864	10.2452	9.38613	10.5784	9.13549	9.55847
ENSG00000124788	ATXN1	9.20057	10.0539	9.88813	9.37871	9.39712	9.34599	9.39861	9.17193	8.8855	8.66449	9.3037	8.64383	9.21961	9.62388	9.5326	8.82611
ENSG00000222009	BTBD19	2.84716	3.96898	4.7172	5.06574	4.71934	4.69299	5.20164	5.26062	5.11726	5.61953	6.81298	4.45941	4.42109	6.50779	4.01274	5.64835
ENSG00000197362	ZNF786	7.39479	6.71763	7.59305	7.28571	6.81107	6.89292	7.14482	6.3036	6.63029	6.49054	6.76281	7.19916	6.63263	6.35755	7.18418	6.52342
ENSG00000141522	ARHGDIA	10.7228	10.6064	10.3245	10.911	11.0172	10.7928	11.4137	11.2489	11.088	11.4412	10.9669	11.2201	10.703	12.2589	10.8888	11.8567
ENSG00000250295	RDH10-AS1	0	2.34259	2.48561	2.71591	0	3.42361	0	4.49645	3.02689	3.07208	2.2758	2.64384	3.54816	4.45943	4.29544	1.62842
ENSG00000089157	RPLP0	13.5412	13.4766	13.8838	13.2248	13.8446	13.3078	13.1793	14.1002	14.7259	13.4491	13.375	13.5673	13.8169	14.236	13.7305	14.4865
ENSG00000089041	P2RX7	6.66352	7.84457	6.84383	6.98101	7.02146	8.53008	7.90669	6.01983	7.21039	6.63198	6.88041	6.7279	7.44385	6.55459	7.17258	7.0067
ENSG00000198270	TMEM116	7.81564	8.76246	8.68515	7.62117	7.5904	8.02499	7.04079	6.55343	6.98464	8.20269	7.60489	7.41867	7.57472	6.44294	7.7581	6.99492
ENSG00000163993	S100P	4.54257	6.13394	0	4.59745	8.30941	6.28097	4.5469	10.4373	5.42229	9.6158	5.12166	5.52824	5.71544	10.4115	7.01261	7.97133
ENSG00000125520	SLC2A4RG	9.42781	10.0428	10.5757	9.29803	8.99764	8.0779	8.17141	7.00867	8.86035	7.38992	9.49716	8.12539	8.70473	6.82018	9.37955	8.64197
ENSG00000160201	U2AF1	9.76636	9.58685	9.49847	9.49093	9.83676	9.49393	10.0125	10.1974	10.1353	9.61239	9.54396	9.8168	9.93426	10.5382	9.87083	10.5575
ENSG00000183604	SMG1P5	8.02229	7.39893	7.62703	7.57275	7.78314	7.57136	8.42161	8.21528	8.14952	8.49337	7.70393	8.09801	8.18876	8.73132	8.08334	8.07569
ENSG00000226479	TMEM185B	7.47736	6.19936	6.62593	7.19721	8.24275	8.37429	7.81218	8.31261	8.07497	9.05455	7.82622	8.5255	7.41947	9.21189	6.97303	8.6495
ENSG00000069424	KCNAB2	8.50318	9.49376	6.84383	7.92658	8.40161	7.94496	9.55956	6.98051	7.83146	6.82112	7.67167	9.18138	8.2126	6.67243	6.77245	6.12985
ENSG00000271643	AC112220.4	4.68837	3.72426	3.50482	4.29034	4.5259	4.80882	4.43196	5.26062	4.67333	5.28449	4.54148	4.82271	4.60529	4.85798	4.67016	5.55515
ENSG00000196290	NIF3L1	8.73483	8.59025	8.60218	8.37686	8.79783	8.98576	8.8032	9.05977	9.03906	9.03685	9.11863	9.07586	8.60376	8.82972	8.82684	9.04186
ENSG00000280444	AC073592.10	0	0	0	0	0	0	0	0	3.34958	0	1.72491	2.37849	1.55829	0	0	3.64438
ENSG00000231721	LINC-PINT	5.25456	6.63728	5.62373	5.25299	5.56311	6.82576	6.3337	7.14177	5.96093	7.58349	6.41851	5.85048	7.0262	7.60733	7.33751	5.31096
ENSG00000256039	LINC02446	0	1.78378	2.48561	2.49613	3.44848	4.63139	5.88692	0	2.61058	2.71312	2.83759	2.86788	2.77297	2.32193	0	0
ENSG00000270165	AC010530.1	1.7984	0.859513	0	0	1.07167	1.05737	1.48027	2.9331	2.02308	2.23417	2.6735	1.03561	2.28986	2.32193	2.50056	0
ENSG00000134882	UBAC2	9.66209	10.8926	9.6466	9.75394	9.08805	9.47213	10.1382	9.09303	9.08592	9.33462	9.25735	10.0885	9.50482	9.21189	8.47203	9.55246
ENSG00000259905	PWRN1	0	0	2.15398	0	0	2.08522	0	1.41108	3.02689	1.51221	1.34316	2.64384	1.96996	2	2.99794	2.37392
ENSG00000134779	TPGS2	9.38567	9.51479	9.16148	9.03248	9.32707	8.98268	9.48403	9.19662	9.13916	8.62442	8.63225	9.1417	9.03936	8.3443	8.27455	9.26672
ENSG00000070669	ASNS	7.04823	7.66518	6.76973	7.17885	8.84007	8.5385	7.86852	9.28178	6.6886	9.70975	7.24444	10.2638	6.74153	9.40727	9.25582	7.43936
ENSG00000205683	DPF3	6.45519	6.67227	7.09509	6.21605	6.44204	5.96866	6.01224	5.6896	6.55392	5.5356	6.25392	5.19769	5.81849	5.75489	6.21684	5.76393
ENSG00000159479	MED8	9.88265	10.09	10.125	9.666	9.96953	10.1195	9.95256	10.4112	10.1261	10.5024	9.62903	10.3889	10.0015	10.5962	10.2	10.832
ENSG00000172716	SLFN11	8.56585	8.07554	8.50504	8.583	9.09096	8.79176	9.8625	8.81599	8.56977	7.59735	8.81075	8.25004	8.44776	8.18982	7.71075	7.52378
ENSG00000231167	YBX1P2	5.05391	4.80095	5.44482	4.80333	4.30245	5.23873	5.20164	5.40885	6.09633	5.38385	5.15316	5.11268	5.57534	5.88264	5.07096	6.06371
ENSG00000082641	NFE2L1	12.6547	13.1861	12.6829	12.6072	12.3846	12.2654	12.1529	12.3958	11.3975	11.3783	12.5395	12.2792	12.1344	12.2333	12.4203	12.0101
ENSG00000153443	UBALD1	6.28222	7.95286	7.98236	7.02281	7.7091	7.47821	7.93334	8.30506	7.97308	8.67434	7.37039	7.90927	7.87286	8.54689	8.00047	8.14662
ENSG00000244349	AL662791.4	0	0	0	0	0	0	0	1.41108	0	2.71312	1.34316	1.63225	0	2	0	1.03271
ENSG00000123999	INHA	0	0	0	0	1.67975	0	0	1.80284	2.02308	1.51221	2.02649	2.37849	0	2.58496	1.73532	0
ENSG00000213533	TMEM110	9.98675	10.5988	9.61732	10.0502	9.7341	9.88556	9.04238	9.4572	9.30444	9.87398	9.48483	9.41899	9.00973	9.02791	9.92023	9.29582
ENSG00000168040	FADD	8.72641	8.55943	8.7521	8.33599	8.48827	8.49593	8.64448	8.87071	9.10478	9.62598	8.68439	8.87111	8.5929	9.31288	8.23605	9.02458
ENSG00000122778	KIAA1549	6.62781	6.85592	6.81464	7.06343	6.88017	7.51279	6.30132	5.56871	6.47329	6.92374	5.83549	6.52902	6.36967	6.97728	5.77027	5.55515
ENSG00000196678	ERI2	8.67922	8.39814	9.0438	8.51506	8.8191	8.65529	8.1073	8.13239	8.14952	8.4558	8.72688	8.21478	8.11476	7.84549	8.50015	7.9348
ENSG00000158186	MRAS	5.82687	7.76578	7.88744	6.0642	8.00356	6.57075	7.59564	5.56871	5.67394	5.9786	6.49426	5.19769	7.28199	7.56224	4.8557	6.47335
ENSG00000223842	AL360093.1	0	0	0	0	0	0	0	2.57969	0	0	1.34316	3.23264	2.77297	2	0	0
ENSG00000103876	FAH	12.0583	12.6222	12.0806	11.372	11.5519	11.4372	10.6377	10.4647	11.2118	10.3602	11.7707	11.0332	11.374	10.6909	11.4135	11.6604
ENSG00000236499	LINC00896	3.07639	4.24164	2.15398	0.947361	3.29498	4.91603	4.43196	1.41108	2.02308	2.90374	2.02649	2.05309	2.28986	1.58496	3.66079	3.38029
ENSG00000105136	ZNF419	6.05909	5.49118	6.70758	6.04404	6.0685	6.76969	6.52811	5.16377	6.8506	9.30324	7.69326	7.74246	4.60529	7.49985	5.88845	6.45627
ENSG00000272338	AC067838.1	4.46374	5.23455	4.36128	2.71591	3.29498	3.5621	4.24032	3.21674	2.8337	2.23417	2.48831	2.64384	3.13425	4.08746	4.11325	0
ENSG00000175193	PARL	9.07028	8.50226	8.5277	8.85874	9.09096	8.72698	9.38322	9.01651	9.47152	9.07452	8.71901	9.09814	9.31742	9.9901	9.17963	9.93808
ENSG00000173545	ZNF622	9.29181	9.27414	9.78281	9.20124	9.11983	9.2287	9.1599	9.55114	9.48392	9.74599	9.35878	9.96814	9.32181	10.7582	9.25307	9.90541
ENSG00000187479	C11orf96	9.39101	7.86991	8.41067	10.998	8.57419	10.4321	9.30373	12.7763	9.01363	10.4092	9.3418	11.1697	10.1571	12.6089	9.85821	8.7156
ENSG00000265205	AC010761.3	0	2.09008	0	0	0	2.67935	1.48027	3.45368	4.02879	3.22282	0	3.64959	1.96996	3.58496	0	3.22758
ENSG00000272745	AC004948.1	1.7984	2.74437	0	0	0	2.08522	2.86097	0.871594	0	0	0	1.03561	0	0	0	0
ENSG00000254093	PINX1	8.04954	7.89481	7.89443	7.818	7.83975	7.6038	7.92805	8.40378	8.0695	8.93406	7.34334	8.38756	7.98233	9.45738	7.69462	8.4654
ENSG00000130713	EXOSC2	8.88984	8.5343	9.04694	8.31932	8.9662	8.88709	8.67639	8.94059	9.03626	9.15407	8.93601	9.46687	8.58561	9.73809	8.94407	9.33139
ENSG00000133703	KRAS	10.1228	10.0272	9.99768	10.2504	10.4125	10.4983	10.1811	11.1607	9.73802	11.0569	10.462	10.972	10.41	11.3745	9.7176	10.8053
ENSG00000064989	CALCRL	9.92373	8.40855	9.43995	9.35437	9.69052	9.65737	10.881	8.76462	9.20056	8.4558	9.66908	9.00981	9.82867	9.01681	8.47203	9.18353
ENSG00000172985	SH3RF3	6.21161	5.87834	5.28377	6.35343	6.88017	7.01854	7.63514	7.63876	6.7986	8.12823	7.30178	7.01232	6.6467	9.09011	6.14742	6.81901
ENSG00000213443	AC007068.1	5.51128	4.80095	5.62373	1.9203	5.66061	2.67935	2.6713	5.75755	6.47329	5.89124	5.48563	5.76949	3.2858	6.02237	6.28307	6.75059
ENSG00000107798	LIPA	12.8759	12.0954	12.3811	13.3396	12.4678	12.3834	12.7755	11.4806	12.4682	10.7498	12.5848	12.689	12.4679	11.4615	11.2947	11.9223
ENSG00000258033	AC063947.2	0	0	0	0	0	0	0	0	0	2.71312	2.02649	2.05309	0	2.32193	2.77058	0
ENSG00000064655	EYA2	6.55363	6.29224	6.22132	3.89967	2.70251	4.19363	6.0517	5.26062	4.42156	5.31838	5.21417	3.76551	3.54816	4.16993	3.78789	4.06074
ENSG00000122507	BBS9	7.65639	7.73853	7.74774	7.86472	7.53147	7.34064	7.58222	7.39031	7.1285	6.71064	7.74068	6.90265	7.66736	6.33985	7.41832	6.63389
ENSG00000125166	GOT2	13.49	14.0817	13.9259	12.9286	12.1819	12.4887	12.124	11.8785	11.8292	12.8764	12.6238	12.3903	12.7881	12.6411	13.1649	12.0703
ENSG00000276409	CCL14	10.521	9.52599	9.76766	10.3594	8.8191	8.36958	11.9152	8.91849	9.39915	8.08951	10.1362	9.38087	8.13985	9.72622	10.0669	9.30777
ENSG00000105875	WDR91	8.5081	8.7045	9.38889	9.31706	8.38744	8.96094	8.50572	8.37883	8.42721	8.26917	8.52196	8.91884	8.70473	8.22882	8.51859	7.9348
ENSG00000121064	SCPEP1	9.98675	10.0682	9.17876	9.70182	9.55338	9.35792	10.2442	9.05302	9.11279	9.04699	10.1722	9.22253	9.49902	9.11114	9.21115	8.86222
ENSG00000135828	RNASEL	8.23304	8.16422	7.25572	7.53714	8.02203	8.17284	8.19803	6.68722	7.94943	7.46747	8.32167	7.5538	7.07904	6.74147	6.94603	6.40377
ENSG00000095970	TREM2	5.25456	3.19287	5.36654	4.85051	6.46021	3.42361	6.2682	3.74903	5.31532	4.06574	4.84133	3.87281	5.00543	3.32193	2.77058	3.86753
ENSG00000116106	EPHA4	7.42631	7.21345	6.50325	6.4485	5.91888	6.69638	8.12591	6.25741	6.82483	6.04081	6.63477	5.56069	7.00451	6.37504	6.3464	5.61795
ENSG00000110107	PRPF19	10.8819	10.4976	10.8715	10.8571	11.1511	10.7858	10.6181	10.9602	11.0356	11.4027	11.0084	11.4648	10.6402	11.865	10.5862	11.8676
ENSG00000197905	TEAD4	6.87629	5.61621	5.95325	5.96048	7.45199	7.00646	7.47744	8.27059	6.93733	8.25174	7.02363	8.36936	6.45211	8.53528	6.04934	6.84549
ENSG00000105223	PLD3	10.5283	10.4944	10.9774	11.0311	10.4775	10.8025	11.2652	10.4156	10.6417	10.2238	10.8492	10.5328	10.7172	10.2264	10.1025	10.4255
ENSG00000175164	ABO	0	2.09008	0	3.36225	2.92812	1.66096	6.30132	3.34007	3.83588	2.90374	2.98492	3.64959	3.96235	2	2.99794	4.52126
ENSG00000183323	CCDC125	9.40953	9.53552	9.47535	8.42051	9.33694	8.86718	8.29988	8.06694	8.1854	8.63455	9.34691	9.0186	7.96559	8	8.34859	8.80602
ENSG00000255445	AP003072.2	0	0	0	1.51434	0	0	0	3.08188	0	1.51221	0	2.64384	2.28986	2	3.3671	0
ENSG00000052749	RRP12	8.53726	8.36288	8.77879	8.16455	8.50587	8.6745	8.74721	9.28562	8.67086	10.7706	7.92989	9.36488	8.27281	9.76487	8.01353	9.2295
ENSG00000164626	KCNK5	8.62138	11.2992	9.92785	8.16921	7.66279	8.2311	8.95921	7.95563	9.60241	8.42114	8.82793	7.9649	7.60386	8.64386	8.40916	8.56835
ENSG00000133424	LARGE1	8.89361	9.3925	9.24316	9.31916	8.41564	8.58392	8.17141	7.97954	8.38815	9.06207	8.87119	8.08133	8.38199	7.88264	8.21924	8.52396
ENSG00000140945	CDH13	8.51788	7.07217	6.0813	7.30277	8.03421	7.22029	9.8274	7.34685	7.63787	5.89124	7.65526	5.8765	7.88478	5.80735	6.67714	7.72973
ENSG00000196660	SLC30A10	9.85009	9.65547	10.6714	10.2482	9.83502	9.15947	8.06935	8.25891	8.48182	5.77403	9.30896	8.06445	9.44368	7.14975	9.82895	9.57043
ENSG00000119414	PPP6C	9.90893	9.82568	10.6467	10.6173	9.90467	9.63204	9.84295	10.8894	9.79884	10.0781	10.4931	10.7577	10.7935	10.23	10.8086	10.8237
ENSG00000204387	C6orf48	9.02639	8.89177	9.45185	8.74784	9.16483	8.45206	9.40052	9.20273	9.67811	9.36534	9.19629	8.8417	9.70468	10.2527	9.33341	9.51994
ENSG00000118308	LRMP	7.46729	6.57703	6.87243	7.93755	7.4245	6.853	8.59858	7.08999	7.41422	5.4155	7.04897	7.05851	7.13999	5.80735	6.23926	6.88432
ENSG00000234118	RPL13AP6	0	2.09008	2.15398	1.51434	0	1.66096	1.88167	0	1.01543	0	0	0	0	0	0	1.03271
ENSG00000105088	OLFM2	11.918	10.2787	9.10233	9.15265	9.51913	8.6041	9.05214	9.24477	6.58496	9.07699	6.78309	9.93603	9.63757	7.3837	8.89196	8.73343
ENSG00000180998	GPR137C	6.41385	4.66862	5.36654	6.08408	5.72213	4.69299	5.65034	2.76719	5.15911	4.35409	4.49307	4.52667	5.45256	4.45943	5.80074	3.64438
ENSG00000100207	TCF20	8.88229	8.73791	8.78256	10.7209	8.51459	8.63582	8.55118	9.19458	8.6995	8.9148	8.32858	9.09814	9.36074	9.28309	9.17382	9.33139
ENSG00000230356	NCAPD2P1	2.57451	1.78378	0	0	0	1.66096	1.48027	0	0	0	0	0	0	0	0	0
ENSG00000232702	AL158050.1	4.88269	4.88288	5.05333	4.8962	4.99332	4.75207	5.16612	5.61829	5.23933	5.35148	5.18399	5.76949	5.00543	6.50779	4.7347	5.67812
ENSG00000187097	ENTPD5	12.7282	13.419	12.9285	12.4875	12.6919	11.7208	10.8015	10.8805	11.6969	9.76455	12.9201	11.2321	11.8972	10.2046	12.4144	11.503
ENSG00000105697	HAMP	12.3571	13.3532	11.7385	12.7113	11.7277	12.4518	11.8449	13.2389	11.8409	13.6054	12.9128	13.559	12.7057	14.1796	11.7248	13.175
ENSG00000136003	ISCU	10.216	10.6538	10.4673	10.7034	10.2444	10.5229	10.1855	10.6937	10.6185	11.2737	10.4815	10.5184	10.7583	10.9823	11.0576	10.3673
ENSG00000055044	NOP58	10.3077	10.3206	10.4184	9.96564	10.6247	10.3687	10.8906	11.3251	10.4829	11.1737	10.3157	10.8369	10.2818	12.0151	10.3835	11.0333
ENSG00000025708	TYMP	9.7643	9.39774	9.27565	9.48159	11.1229	10.9255	10.4483	11.3385	10.6889	11.8657	10.1567	11.0077	9.98637	11.567	9.78582	11.162
ENSG00000139187	KLRG1	7.22593	4.24164	6.19891	6.8936	5.83782	4.42905	8.21552	5.88455	5.64478	3.35928	5.64922	5.79699	6.35261	3.45943	6.19407	4.58551
ENSG00000267834	AL592211.1	0	0	0	0	0	0	0	2.57969	2.02308	0	1.72491	0	3.13425	0	2.16809	0
ENSG00000261026	AC105046.1	0	0	0	0	0	0	0	2.11061	2.02308	2.49343	0	0	0	3	0	2.0488
ENSG00000003436	TFPI	12.729	12.112	11.6653	12.6955	12.6195	12.8832	12.0326	12.5184	13.043	12.3803	12.4264	12.6913	13.1069	13.7906	13.2471	12.947
ENSG00000168314	MOBP	3.44802	2.90985	3.77104	5.10519	2.10621	0	4.09677	0	0	3.5987	1.72491	0	7.01539	2.32193	0	0
ENSG00000162543	UBXN10	7.36256	7.65355	6.0813	7.58675	7.8258	8.0779	6.98072	8.78918	7.64525	9.35109	6.54263	9.97267	6.38654	9.59246	4.11325	8.75804
ENSG00000189306	RRP7A	9.1853	9.41505	8.67706	8.87594	9.5385	9.78837	9.43451	9.65427	9.23031	11.1737	9.26638	9.73917	9.04999	10.3117	9.61634	10.0759
ENSG00000146109	ABT1	9.15426	8.89917	8.75594	8.92361	9.21384	8.76333	8.99761	9.28562	9.36827	9.22054	8.86169	9.63252	8.82717	9.84862	8.98444	9.60958
ENSG00000171295	ZNF440	2.57451	4.3608	7.54054	4.42112	6.56466	5.01582	6.36537	6.36298	6.93733	7.34953	7.22233	7.80475	3.96235	7.76818	7.91253	7.05289
ENSG00000138685	FGF2	6.99317	3.6325	4.89503	8.31512	7.19423	8.25171	8.36006	9.27985	8.01926	7.59044	8.61821	6.98866	9.24296	8.67596	8.99765	8.54834
ENSG00000174109	C16orf91	7.49729	7.58177	7.03309	6.46376	7.05771	7.23071	6.59642	7.65072	7.139	8.52636	7.24444	7.63225	7.0262	8.45121	6.81784	8.03023
ENSG00000186204	CYP4F12	9.57805	10.1241	10.4001	9.42815	9.64756	8.90997	9.01269	9.08644	8.75513	8.74767	9.1849	9.26501	8.02604	7.60733	10.1638	8.22939
ENSG00000119471	HSDL2	12.6315	13.2611	12.5124	12.4003	12.3051	12.4946	11.6389	11.4246	11.4983	11.3194	12.637	12.3738	12.3283	11.9304	12.1753	11.6149
ENSG00000150625	GPM6A	8.23304	8.26315	8.11396	9.11692	7.95314	7.39726	9.53714	7.13326	8.09127	6.26587	8.22121	7.11424	8.46374	7.42626	8.23605	7.97133
ENSG00000100632	ERH	10.9576	10.9226	11.0737	10.757	11.2953	10.8267	11.3294	11.3898	11.3849	11.4551	10.799	11.1723	10.9794	11.7065	11.4943	11.9746
ENSG00000173890	GPR160	6.90641	5.43796	6.05659	6.95965	7.26828	7.25133	8.04511	6.10924	7.15976	5.5356	6.74225	5.8765	5.66103	6.02237	6.28307	6.49023
ENSG00000274993	AC254629.1	0	5.43796	1.72262	0	0	0	0	0	2.61058	2.90374	1.72491	2.64384	0	3.70044	3.78789	0
ENSG00000037474	NSUN2	10.9656	10.105	10.5032	10.9669	10.5745	10.911	10.2674	11.2135	11.1021	11.4655	10.4768	10.9001	10.9442	11.3399	10.5202	11.1901
ENSG00000172380	GNG12	11.5138	11.5685	11.593	11.809	11.4925	11.4129	11.3414	10.7476	11.518	10.5628	11.4232	11.1229	11.3793	11.3021	11.1425	11.4266
ENSG00000182118	FAM89A	8.17236	8.16422	8.04653	8.48547	8.35867	8.57985	7.74154	9.28753	8.24004	8.70988	7.58193	8.59374	8.92855	9.35755	8.6415	8.58417
ENSG00000163638	ADAMTS9	8.35271	8.48268	7.13105	7.88185	9.27157	9.49825	8.97982	10.663	8.5852	10.7744	8.49762	8.93441	8.54111	11.7448	7.90554	8.67557
ENSG00000273444	AC006023.2	1.7984	2.09008	2.98205	0	1.67975	2.41266	1.48027	0	0	0	0	0	0.980041	0	1.73532	1.62842
ENSG00000240972	MIF	10.5511	11.2983	11.0465	9.65607	10.0209	10.8979	10.6107	11.4768	11.4942	10.6758	10.3594	11.0675	11.0205	11.1874	11.8208	11.3425
ENSG00000106560	GIMAP2	8.53244	8.01777	8.70516	8.86449	8.36351	8.22068	9.42703	7.9508	7.52238	7.93973	8.79835	7.74951	8.39871	6.98868	8.71532	7.30269
ENSG00000138074	SLC5A6	10.5511	10.0495	10.7886	10.5941	10.5983	12.0295	8.81472	11.6867	9.99356	11.3998	11.5972	12.9765	10.3671	12.7597	9.21964	12.2717
ENSG00000149782	PLCB3	8.8164	8.23222	8.5277	8.87023	8.08192	8.65915	8.9618	8.35344	8.15471	8.50812	8.62103	8.27959	8.28636	8.0607	8.185	7.92241
ENSG00000241081	AF111169.1	1.16296	1.78378	1.10446	1.9203	3.12318	2.67935	2.6713	2.57969	3.83588	3.70498	2.02649	2.05309	3.77007	3.16993	3.78789	3.05677
ENSG00000198734	F5	13.7927	13.5965	13.6721	14.1061	12.8352	13.4405	11.7371	12.1095	12.9428	12.0048	13.2518	13.1646	13.0973	12.6782	13.1201	12.5371
ENSG00000232699	BDH2P1	3.60318	4.80095	6.59193	3.60171	3.5872	3.5621	3.3147	3.08188	3.93556	2.71312	3.73298	3.38541	3.96235	0	4.01274	0
ENSG00000107833	NPM3	7.43666	6.68374	6.81464	6.23395	7.78314	7.63552	7.6023	7.70909	8.064	8.69383	7.21489	7.9949	7.19848	7.7879	7.10095	8.38192
ENSG00000183793	NPIPA5	6.84553	7.22135	6.928	7.11264	7.09307	7.44279	8.55118	8.7085	7.46515	8.4558	7.50466	7.59356	7.87883	7.66534	9.07134	7.61896
ENSG00000156873	PHKG2	8.5985	9.10735	8.68111	8.74472	8.8191	8.9703	9.15312	9.42969	9.32066	9.29475	8.68439	9.34172	8.9024	10.3465	9.56179	8.64574
ENSG00000276566	IGKV1D-13	5.97633	3.81053	3.77104	3.80702	5.38436	3.27039	7.34869	5.46413	4.98391	4.53789	1.72491	4.15378	3.54816	3.32193	3.3671	3.22758
ENSG00000113369	ARRDC3	10.2472	10.0102	9.98464	9.86007	10.4786	9.71418	10.0435	10.3317	9.27857	10.6063	11.2727	9.82518	11.6924	10.5098	10.7935	10.3173
ENSG00000138002	IFT172	7.22593	7.85476	8.04024	7.18806	7.48786	7.74863	8.04021	7.22413	7.65259	6.96711	7.70924	7.05851	7.09964	7.11894	7.50413	6.90964
ENSG00000137491	SLCO2B1	11.5848	12.8773	12.1132	10.9228	10.5094	10.4689	10.6271	9.67491	10.911	9.71612	11.9255	11.2688	9.53728	9.79766	9.59911	11.0877
ENSG00000162971	TYW5	8.31391	8.58719	8.1898	8.33599	8.08778	8.52586	7.66726	7.60841	7.39683	8.04972	8.16438	7.86447	7.49918	8.09276	8.23605	7.8846
ENSG00000166401	SERPINB8	7.57435	8.22831	6.62593	6.81251	8.21627	8.21018	7.41828	8.05799	8.50634	9.83208	6.85189	8.10353	8.11982	9.55075	6.40706	8.98939
ENSG00000165502	RPL36AL	11.7491	11.6844	11.8389	11.641	11.7674	11.755	12.1687	12.3091	12.0579	11.8696	11.3042	12.0307	12.0732	12.8576	12.398	12.6637
ENSG00000135905	DOCK10	9.17296	8.72408	8.81609	9.58111	9.40418	9.21301	10.387	8.94302	9.11012	7.4825	9.27893	9.23767	9.04734	7.9542	8.37919	8.90062
ENSG00000141551	CSNK1D	10.3617	10.2749	10.3167	10.5643	10.3123	10.4082	10.4821	11.2489	10.4622	11.2564	10.2751	10.6496	10.3403	11.3652	10.3822	10.6336
ENSG00000223768	LINC00205	4.54257	5.56749	3.99569	4.35721	4.13159	3.91215	4.70377	3.55899	3.61312	6.3985	4.03304	4.31468	2.77297	3.70044	4.45718	3.05677
ENSG00000053501	USE1	8.02229	7.58789	8.25099	8.12192	7.87403	7.98245	7.92805	8.16194	7.98477	8.28639	8.08901	8.11996	8.25455	8.37938	8.35373	8.63059
ENSG00000175756	AURKAIP1	9.62635	10.38	9.90033	9.32125	9.85232	9.61424	10.094	10.5613	10.4046	10.4248	9.57917	9.86471	9.99602	10.207	10.9521	10.2838
ENSG00000254837	AP001372.2	6.41385	7.20552	6.99457	6.25164	5.6917	5.39517	6.4564	5.05995	6.00749	5.06256	6.54263	5.15581	5.28275	3.70044	6.52123	5.45551
ENSG00000148926	ADM	9.25132	8.97118	8.23456	8.25501	8.49269	8.0894	9.69346	9.88571	9.60619	10.6904	8.44451	8.03009	8.681	10.5401	9.69751	8.78565
ENSG00000161999	JMJD8	8.89361	8.86682	8.78633	8.73218	8.7208	9.24935	8.76216	9.18227	10.0586	8.49337	8.89001	9.88407	9.30638	8.55459	10.0994	9.08417
ENSG00000197136	PCNX3	8.43249	8.48596	8.47271	8.97508	8.70184	8.83339	8.82614	8.92097	9.18039	9.70335	9.04288	9.36947	8.6638	9.10852	7.99389	9.69762
ENSG00000264546	AC008026.3	0	0	2.48561	1.9203	0	2.08522	0.922201	0	0	0	0	0	0	0	0	0
ENSG00000214889	RPS9P1	0	0	2.48561	0	3.29498	0	3.02857	0	0	0	0	0	0	0	0	0
ENSG00000118193	KIF14	5.66012	3.89193	4.83816	3.22575	5.86535	3.68846	4.5469	3.65713	2.02308	2.90374	5.15316	3.06176	1.96996	4.70044	2.50056	2.63908
ENSG00000013275	PSMC4	10.9816	10.7748	10.7477	10.684	10.9122	10.7409	10.8022	11.2675	11.0179	11.0638	10.528	11.2252	10.6118	11.5527	11.1536	11.7442
ENSG00000128595	CALU	11.445	10.8223	10.9954	11.1288	11.7431	11.5346	10.5239	11.7451	11.423	12.6091	11.1638	11.9595	11.5244	12.5404	11.0763	11.166
ENSG00000280193	AC132219.2	3.74326	3.6325	4.36128	5.18098	3.29498	3.80463	4.01926	2.9331	3.34958	3.70498	3.24091	2.05309	4.04966	3.45943	3.52141	2.0488
ENSG00000095539	SEMA4G	9.95468	10.5178	10.1746	10.0937	8.81205	8.78824	7.28388	8.09348	9.24009	8.19815	10.1779	8.99207	8.18876	7.82655	8.61174	7.90363
ENSG00000148229	POLE3	10.0008	9.60657	10.0009	9.79823	9.98058	9.97816	9.71666	10.0595	10.223	10.9776	9.93793	10.3063	9.79432	10.5048	9.43401	11.1554
ENSG00000091127	PUS7	8.82431	7.97638	8.61069	8.48921	9.31215	8.58798	8.88195	9.35489	9.18292	9.15173	8.24699	9.2149	8.92855	9.61102	8.69113	10.0333
ENSG00000138688	KIAA1109	11.3787	11.2256	10.8653	11.741	11.3705	11.4679	10.8051	10.6755	10.9993	9.84521	11.5694	10.8016	10.8524	10.332	11.0763	10.6279
ENSG00000137767	SQOR	10.8609	10.8745	10.6805	10.6418	10.7314	10.9759	10.2206	10.7772	11.2969	11.9502	10.7477	11.1638	10.5096	12.3278	10.386	11.315
ENSG00000025434	NR1H3	9.91078	9.97558	10.3245	9.62926	9.24562	9.48525	9.7182	8.99321	9.40569	8.53359	9.74856	9.77246	9.24758	8.73809	9.85277	8.74754
ENSG00000186814	ZSCAN30	7.51694	7.37789	7.71653	7.31964	7.78314	8.29705	8.00546	7.52638	6.8506	6.19468	8.09308	6.57741	6.46805	6	7.82632	6.60318
ENSG00000166166	TRMT61A	7.31844	7.80309	7.90139	7.05338	7.72422	7.58767	7.6221	8.32012	7.79874	8.67106	6.98038	8.12539	7.36943	8.21432	8.12005	8.60757
ENSG00000185885	IFITM1	10.986	10.0606	9.96485	11.118	11.1788	11.395	11.1277	11.7367	11.525	9.85823	11.6944	11.1951	12.0601	12.0515	10.9177	11.8032
ENSG00000154620	TMSB4Y	0	3.05829	2.15398	1.9203	4.59331	3.27039	4.49058	3.34007	5.93708	4.28722	4.80213	2.05309	4.28377	4.64386	4.8557	5.1503
ENSG00000090686	USP48	10.3698	10.1788	10.3361	10.2937	9.93259	10.2673	10.0987	9.9379	9.77044	10.3743	9.97476	10.1364	10.0393	9.72281	9.70155	9.79085
ENSG00000221500	SNORD100	2.23802	0	2.48561	0.947361	1.67975	1.66096	1.88167	3.45368	3.19724	2.71312	2.2758	1.63225	1.96996	3	2.99794	2.37392
ENSG00000257557	PPP1R12A-AS1	3.27414	4.5229	4.77895	2.49613	3.93775	3.09895	3.55337	3.08188	2.61058	0	3.35366	2.37849	3.86941	2.58496	2.77058	2.37392
ENSG00000135482	ZC3H10	3.07639	5.13774	4.43984	7.24214	6.59786	4.10576	3.7581	7.73741	7.6155	5.06256	7.06562	7.78429	7.44385	3	4.20722	7.70101
ENSG00000139675	HNRNPA1L2	6.28222	5.0694	6.62593	6.4485	7.20504	4.91603	5.59798	6.89257	8.28326	5.86855	6.5065	5.31649	6.22712	7.34873	5.53685	9.20158
ENSG00000171634	BPTF	10.3617	10.4337	10.2758	10.6568	10.2947	10.3109	10.516	9.94156	10.1842	9.91053	10.3678	9.94374	10.3019	8.67948	9.89927	10.2042
ENSG00000127329	PTPRB	11.0312	10.3649	11.2557	11.0253	10.0117	10.4071	12.878	9.49419	11.4411	9.90915	10.8854	9.70146	10.8448	9.31515	10.7117	10.3933
ENSG00000158985	CDC42SE2	9.72047	7.99031	10.1101	8.52237	8.38268	10.0057	8.75021	10.4493	10.3424	9.83354	8.2972	10.2188	10.2383	10.4105	10.1025	9.22698
ENSG00000198796	ALPK2	6.21161	9.28925	8.66075	8.6038	9.18955	9.51113	8.06935	8.7508	7.09656	7.0899	5.85478	7.81151	9.11975	6.83289	7.35814	4.38346
ENSG00000180658	OR2A4	4.38036	4.71409	4.43984	3.89967	4.77846	5.19682	4.97408	4.06729	5.58464	6.9127	6.1946	3.64959	4.13199	7.25739	4.11325	5.23287
ENSG00000133731	IMPA1	9.16986	9.60958	9.57226	9.60367	9.26383	9.56977	9.32804	9.56543	9.50029	10.0657	9.2336	9.41899	9.93282	10.0553	9.97134	10.1008
ENSG00000160255	ITGB2	10.2009	9.76486	9.8634	10.4095	10.5503	10.4185	11.7645	10.155	10.5034	8.91757	10.3952	9.81344	10.3787	9.6987	9.08068	9.37749
ENSG00000120860	WASHC3	9.17914	9.79162	9.43036	9.23498	9.17862	9.12077	9.16216	9.48085	8.80541	8.80257	8.73471	9.17877	9.04203	8.84862	9.14145	8.41324
ENSG00000156886	ITGAD	6.39273	5.56749	7.17764	8.05802	3.44848	4.35477	7.07949	3.55899	5.35186	1.91789	5.64922	4.76816	6.60407	3.58496	5.60748	6.10814
ENSG00000184840	TMED9	11.9822	11.8036	11.9692	11.4862	11.8915	12.3476	11.7548	12.256	11.9244	12.3355	11.7849	12.5364	11.8768	12.6976	12.0822	13.3073
ENSG00000264743	DPRXP4	0	0	0	1.51434	0	1.05737	0	1.80284	2.02308	2.23417	0	2.05309	0	2.32193	1.73532	2.63908
ENSG00000137509	PRCP	11.8848	11.7487	11.4738	11.9078	12.1226	11.6652	11.9208	11.4428	11.3021	10.9243	11.6143	11.8373	11.9184	11.2461	11.3722	11.561
ENSG00000197563	PIGN	8.86705	9.0663	9.30218	9.30652	8.19473	8.87717	8.55461	7.80855	8.14952	8.73518	9.1849	8.89358	8.33061	8.18488	7.70271	7.80587
ENSG00000170161	AL512625.1	5.25456	4.62166	4.51433	4.14651	4.5259	5.23873	4.5469	6.37745	5.73055	5.59209	3.81405	5.27796	3.86941	6.96578	4.96734	5.45551
ENSG00000273155	AC092587.1	0	0	3.17812	0.947361	0	0	0	0.871594	3.72879	2.23417	2.02649	0	3.66337	4.24793	4.01274	2.0488
ENSG00000283845	MIR4721	2.84716	3.31596	2.75508	0.947361	1.67975	2.08522	0.922201	0.871594	1.01543	0.945781	0.822554	1.03561	2.28986	1	1.11421	1.03271
ENSG00000106853	PTGR1	13.2009	13.2359	13.6064	12.7714	12.6578	12.8588	11.5598	11.4864	11.7194	11.2198	13.1084	11.7751	12.8425	10.9564	12.9507	12.1395
ENSG00000177119	ANO6	11.9341	11.9905	12.3611	12.515	11.6892	11.7115	11.3869	11.1695	11.6236	10.9875	12.1472	11.7029	11.8953	11.1892	11.288	11.4559
ENSG00000173928	SWSAP1	6.57254	5.99347	5.87058	5.84872	6.0685	5.94354	5.42845	6.17698	6.38787	6.04081	6.41851	6.68438	6.58957	6.26679	6.78774	6.19308
ENSG00000263276	AC020978.8	7.6205	7.76037	8.00191	7.37717	6.22545	7.45173	6.3176	7.2161	6.47329	6.90156	6.70021	5.49503	6.4994	6.71425	7.44749	6.04098
ENSG00000136536	2021-03-07	10.3356	10.0125	10.6259	10.5029	9.8762	10.6536	11.4137	10.7518	10.8722	11.1995	10.3551	10.6449	10.8832	11.4757	11.5486	11.518
ENSG00000168003	SLC3A2	10.0454	10.001	10.7506	10.2102	10.737	10.5356	10.0459	11.1533	10.7075	12.6692	9.87084	10.6114	9.81783	10.8963	10.0368	11.83
ENSG00000132535	DLG4	7.56494	8.25548	7.94244	7.46317	6.99678	7.7119	7.7714	7.30205	6.7169	7.1848	7.61624	6.8511	7.4914	7.12928	7.81143	6.61862
ENSG00000275549	STPG3-AS1	1.7984	5.29565	0	1.9203	3.44848	3.42361	4.43196	2.36413	2.61058	1.91789	2.98492	0	0	0	2.99794	0
ENSG00000173674	EIF1AX	11.014	11.0366	11.1989	11.1083	11.2147	11.1026	11.1726	11.9368	11.245	11.6339	10.991	11.2214	11.0904	11.9697	11.0369	11.9172
ENSG00000224631	RPS27AP16	7.70003	7.61211	8.0212	7.44022	7.76132	8.0894	8.23279	8.13665	8.87925	8.10415	7.6771	8.21478	8.21732	8.50779	7.55862	9.23702
ENSG00000233593	AL590094.1	6.861	8.13526	8.0212	7.03307	7.29889	6.30089	6.39635	6.40596	6.83778	6.95639	7.06562	5.79699	6.61842	6.61471	6.95959	6.49023
ENSG00000072121	ZFYVE26	8.78026	9.16785	9.17876	9.88719	9.31963	9.12077	8.54081	8.68543	8.50634	9.00079	9.22251	8.99504	8.26371	8.8009	8.08953	8.82278
ENSG00000237406	NDUFA9P1	1.7984	0	0	1.51434	2.10621	2.08522	0	0	0	0	0	0	0	0	0	0
ENSG00000152315	KCNK13	5.3453	2.55742	5.62373	6.00287	5.78114	5.72505	5.88692	3.65713	4.27702	0	4.80213	5.56069	4.91531	2.32193	4.53172	3.86753
ENSG00000225339	AL354740.1	3.07639	9.95797	2.98205	4.94049	2.10621	0	4.5469	2.11061	6.15954	4.21711	6.31089	7.63986	8.83025	5.61471	10.8067	0
ENSG00000197744	PTMAP2	6.49538	5.91774	7.43901	6.77632	6.64628	6.6032	6.66164	7.33207	7.139	7.3739	6.70021	6.91526	6.61842	7.64386	6.94603	7.92862
ENSG00000080608	PUM3	9.67089	9.16785	9.11136	9.05027	9.84542	9.63988	9.55613	10.2106	9.66547	10.602	9.14629	10.468	9.17904	10.6202	8.96102	10.2582
ENSG00000105398	SULT2A1	15.5734	16.1522	14.61	14.6468	13.7933	13.0745	13.4656	11.6526	13.6879	9.80395	14.2865	12.9928	13.9871	11.6078	15.2886	12.3168
ENSG00000119669	IRF2BPL	9.55209	9.47902	9.88813	10.1584	9.48182	9.85557	9.40815	10.7793	9.42296	9.87398	9.87675	10.2415	10.3008	10.4696	10.1267	9.64205
ENSG00000196132	MYT1	3.27414	0	0	3.89967	4.13159	4.0122	1.88167	5.16377	2.34653	4.14341	4.80213	5.85048	1.96996	4.75489	4.45718	4.76271
ENSG00000175727	MLXIP	10.3105	10.0033	9.32822	11.1472	10.9504	11.4208	10.8548	12.2829	10.7696	11.6593	10.5378	11.6924	10.8772	12.0795	10.5202	11.0548
ENSG00000229994	RPL5P4	5.54995	5.43796	5.78289	4.75455	6.22545	5.50228	6.10895	6.19343	7.06388	4.41799	5.60434	5.74145	6.46805	6.30378	6.89046	7.66429
ENSG00000106771	TMEM245	11.0582	12.1191	11.3496	11.5298	11.0355	11.0862	10.3995	10.439	10.4411	10.969	10.6912	10.8913	11.2556	11.1886	10.9073	10.5159
ENSG00000112306	RPS12	12.5819	12.7483	12.6934	12.2861	13.1661	12.8699	13.4473	13.3035	13.8614	13.1138	12.6733	13.0064	13.1915	13.6347	12.9117	13.9638
ENSG00000172432	GTPBP2	9.16986	9.25696	9.03433	9.04013	10.1042	10.1445	9.21743	11.0594	9.44639	10.7506	9.19061	10.1683	9.32181	10.2992	9.1592	10.5685
ENSG00000237437	ASS1P12	2.23802	0	0	1.9203	0	0	0	2.36413	2.02308	3.07208	2.02649	2.05309	2.28986	1.58496	0	3.22758
ENSG00000196730	DAPK1	10.3792	10.4097	11.1675	11.8822	10.7088	10.848	10.8624	10.4425	10.1599	10.3459	10.4165	10.543	11.0598	9.76818	10.9622	9.92727
ENSG00000279302	AC013643.3	0	0	0	0	0	0	0	2.11061	0	2.90374	2.2758	0	1.55829	0	2.16809	0
ENSG00000136059	VILL	4.0967	4.47087	3.64406	4.94049	5.04239	5.23873	7.21602	5.82245	5.61502	5.56412	6.20966	4.92598	5.54561	5.16993	3.90469	5.5227
ENSG00000234498	RPL13AP20	5.15772	5.32526	5.87058	5.02519	5.38436	5.99335	6.09012	5.77951	6.70282	5.99963	5.46067	5.85048	5.68849	6.45943	6.23926	6.84549
ENSG00000091262	ABCC6	10.8278	11.0332	11.309	11.4227	10.829	11.2424	10.1162	10.084	9.96877	9.62598	10.9861	10.6345	11.1228	9.67066	10.8736	10.4815
ENSG00000105202	FBL	10.0556	9.77964	10.1918	10.074	10.6437	10.221	10.6263	10.6718	10.8941	10.6977	9.97696	10.3359	10.3174	11.204	10.3594	11.2989
ENSG00000102265	TIMP1	12.3268	11.7291	11.3259	11.4621	12.6487	13.5645	12.8122	14.1062	13.2	13.0223	11.7541	12.1371	13.113	15.0552	13.2363	11.942
ENSG00000260372	AQP4-AS1	0	2.34259	2.15398	0	1.67975	0	2.19535	0	0	0.945781	0	0	0	0	0	0
ENSG00000119328	FAM206A	9.05692	9.0575	9.18733	8.85006	9.17862	9.36504	8.6952	9.59823	9.15217	9.53884	8.89468	9.38087	8.95988	9.55651	9.57947	9.65895
ENSG00000133112	TPT1	14.1848	14.3782	14.9844	14.7037	14.6263	14.9962	14.5521	15.3154	14.4276	15.5601	15.21	14.3284	14.6526	15.8495	15.7772	14.7795
ENSG00000102893	PHKB	10.994	11.2098	11.1102	10.8012	10.6136	10.7805	10.4474	10.5486	10.0887	10.3551	11.0424	10.8168	10.4426	9.87191	10.2751	10.6288
ENSG00000228570	NUTM2E	0	0	0	0	0	2.41266	0	2.57969	0	3.89661	4.28131	3.38541	0	3.32193	2.50056	0
ENSG00000055332	EIF2AK2	10.5222	10.6662	10.2171	10.6326	10.6457	10.0883	10.1209	9.97643	10.0819	9.99284	10.4494	9.82518	10.1899	10.4818	10.1222	9.85417
ENSG00000100362	PVALB	2.57451	4.62166	4.83816	4.8962	2.70251	0	7.03095	3.99406	3.19724	0	3.96367	2.37849	3.77007	3.45943	3.90469	0
ENSG00000149573	MPZL2	8.83609	9.7112	9.48696	8.79081	9.60737	9.923	9.28108	8.77559	9.46736	7.84991	9.1541	8.57797	8.77367	9.14211	8.84888	9.30539
ENSG00000177669	MBOAT4	2.84716	3.31596	2.75508	3.48694	3.12318	2.41266	3.43896	3.74903	2.02308	4.75138	3.64709	3.06176	2.77297	6.18982	4.11325	3.38029
ENSG00000278023	RDM1	3.27414	2.09008	3.17812	0	0	0	0	0	0	0	0	0	0	0	0	0
ENSG00000127954	STEAP4	12.5075	10.9478	11.6011	12.2724	11.9093	12.5591	11.7326	13.5476	10.0122	12.6473	12.4149	13.3227	11.6234	15.3972	11.4104	11.2004
ENSG00000076555	ACACB	13.3566	12.4462	12.2414	12.1793	11.7486	11.7369	10.9538	11.6696	11.3543	9.90775	12.276	11.4771	11.325	9.40301	11.7327	11.9806
ENSG00000280156	AC006548.3	2.57451	2.09008	1.10446	1.51434	1.07167	2.67935	1.48027	0	0	1.51221	0	0	0.980041	0	1.73532	1.03271
ENSG00000091428	RAPGEF4	9.16364	8.98747	8.87735	8.45527	9.51696	9.33395	8.4661	7.31714	8.43148	7.26518	8.86169	8.40107	8.56353	7.94837	8.70328	9.23702
ENSG00000233381	AK4P3	6.41385	5.51707	6.24339	6.0236	4.83525	4.86342	3.65936	4.38629	5.23933	3.35928	5.08945	4.59094	4.86805	4.52356	4.20722	5.5227
ENSG00000226647	AL365356.1	0	1.39443	1.72262	0	2.10621	2.08522	0	0	0	0	0	0	0	0	0	0
ENSG00000260806	AL163051.1	3.07639	3.19287	2.98205	2.23676	3.5872	3.27039	1.88167	4.49645	3.19724	5.02201	3.11858	3.52354	2.96489	3.90689	4.7347	2.37392
ENSG00000113805	CNTN3	8.5846	8.61443	8.1898	7.7134	8.05229	7.36923	6.78386	6.03816	8.17014	6.53445	7.41005	7.91556	6.51483	6.88264	7.80393	7.08658
ENSG00000131187	F12	10.91	11.4014	11.9009	11.1857	11.6014	10.3781	10.0038	10.2988	11.0558	8.62781	10.9702	10.3615	10.4335	10.4157	9.63125	11.1247
ENSG00000163660	CCNL1	10.4765	9.62604	10.104	9.77396	10.1815	10.5345	10.9302	11.2266	10.9406	10.5778	10.2535	10.4861	10.6296	11.4979	11.2284	9.83282
ENSG00000279133	AC018628.1	0	3.42936	0	2.49613	3.93775	3.27039	4.79961	4.98633	5.42229	3.89661	3.64709	2.05309	3.96235	6.35755	4.01274	5.01686
ENSG00000253661	ZFHX4-AS1	0	3.31596	2.15398	2.49613	3.44848	1.66096	3.3147	0	0	0	1.72491	0	2.28986	0	2.50056	0
ENSG00000213433	AC091982.1	1.16296	3.89193	2.75508	4.06883	3.12318	3.42361	3.43896	2.11061	1.01543	3.07208	1.34316	1.03561	2.77297	1.58496	3.52141	1.62842
ENSG00000204152	TIMM23B	6.90641	6.50123	6.55711	6.52321	7.4245	7.38797	7.56868	6.99934	7.95538	7.59735	7.59918	7.38282	7.36092	8.8392	6.3464	7.92241
ENSG00000172354	GNB2	10.9799	10.5721	10.6322	10.7632	10.9286	10.7849	10.501	11.1897	10.6518	11.0713	10.8801	11.4551	11.04	11.1793	10.5202	11.3215
ENSG00000106344	RBM28	9.00914	8.91386	9.27028	9.38273	9.34674	9.10102	9.26438	9.59359	9.59861	9.92847	9.04288	9.48389	9.32837	9.62388	8.94747	9.97153
ENSG00000120129	DUSP1	10.3105	12.0852	11.1968	11.192	11.1972	12.0089	12.6508	12.9222	12.2435	13.4199	10.2982	12.1495	13.2417	13.0634	12.7913	10.2947
ENSG00000251177	AC093829.1	0	0	2.75508	1.9203	3.71375	0	0	0	0	0	0	0	0	0	0	0
ENSG00000171408	PDE7B	7.37338	7.73853	7.40025	6.97037	7.6068	6.63493	8.62825	6.50153	7.63045	7.27384	6.65692	6.98866	6.51483	7.15987	6.3464	7.36808
ENSG00000164142	FAM160A1	3.87094	5.51707	4.51433	4.70406	5.04239	4.10576	4.75249	5.09539	5.48943	5.21424	5.18399	5.79699	5.17036	7.06609	4.79647	4.454
ENSG00000262049	AC139530.1	6.11175	6.71763	5.89867	6.00287	4.59331	4.96679	7.52027	7.31714	7.50626	7.5765	6.00045	6.35489	7.46782	5.93074	6.89046	7.7509
ENSG00000172728	FUT10	6.87629	8.02681	7.56704	6.75167	6.82515	7.1117	6.48551	5.77951	6.7986	6.94559	7.25899	6.25925	6.28224	6.12928	6.52123	6.84549
ENSG00000132603	NIP7	9.53049	8.40161	9.19017	9.18753	9.18955	9.35316	9.30169	9.6661	9.4798	9.77374	8.92237	9.80161	9.39657	10.584	8.83422	10.0842
ENSG00000166881	NEMP1	8.95614	8.14359	9.08715	8.96171	9.15928	8.39297	8.48425	8.40025	8.25459	7.67133	8.56358	8.35555	8.5145	6.79442	8.5094	8.57232
ENSG00000270132	WISP1-OT1	2.23802	1.39443	1.10446	1.51434	3.12318	3.42361	0.922201	2.76719	2.34653	5.35148	1.34316	4.31468	2.55154	2.58496	4.67016	1.62842
ENSG00000099769	IGFALS	8.19694	8.81559	9.73493	8.57248	9.53421	8.84021	7.59564	9.15103	9.0832	7.95596	10.237	9.77937	9.60911	7.86419	11.0591	10.4101
ENSG00000280255	AC004947.2	0	1.78378	0	2.49613	0	1.66096	3.43896	0	0	0	1.34316	0	0	0	0	0
ENSG00000163121	NEURL3	4.99906	5.0694	3.88773	5.53881	5.56311	4.0122	4.65335	6.98996	4.93657	4.21711	5.62695	5.11268	6.08967	6.12928	6.44613	4.64703
ENSG00000197008	ZNF138	7.075	7.45358	5.78289	5.84872	7.90089	6.93177	7.49902	5.56871	6.09633	6.04081	6.90837	5.95185	6.15019	5.93074	6.5751	7.33108
ENSG00000140650	PMM2	10.8454	9.91115	9.61097	10.3326	10.5073	10.6594	10.3666	10.9181	10.9885	11.3622	10.356	11.2816	10.4346	11.7711	8.91303	11.5754
ENSG00000120907	ADRA1A	10.6038	10.6906	11.2193	10.4232	9.62358	9.86731	8.11198	9.44695	9.52651	7.36582	10.3518	9.19953	10.2078	7.34873	9.75892	8.76152
ENSG00000128463	EMC4	9.87696	10.4506	10.4014	9.84121	10.176	10.2811	10.1822	10.3139	10.4111	10.6352	10.0192	10.4486	10.3735	10.6321	10.6047	10.6562
ENSG00000141664	ZCCHC2	9.64656	10.3188	10.738	10.0665	9.21919	10.1153	9.72737	8.90607	9.99789	10.1256	9.01957	9.81512	9.68436	9.28771	8.9269	9.46762
ENSG00000125931	CITED1	0	0	2.15398	0	0	2.08522	1.88167	2.11061	2.34653	1.91789	2.6735	3.87281	0	2.58496	2.16809	3.05677
ENSG00000146733	PSPH	8.9987	9.4905	8.79008	8.86737	8.3969	7.64334	6.39635	7.52638	7.25931	8.36955	8.21376	8.47531	8.02065	6.89482	8.03931	7.40416
ENSG00000183298	RPSAP19	5.25456	6.18328	6.22132	5.32158	6.56466	6.19842	6.68693	6.67555	7.58512	6.13888	5.83549	6.37328	6.22712	6.87036	7.01261	7.51555
ENSG00000132341	RAN	12.0115	11.6523	11.509	11.4626	12.1186	11.8984	11.7272	12.4933	12.0384	12.8417	11.5362	12.4021	11.5611	12.2354	11.6686	12.7839
ENSG00000149182	ARFGAP2	10.3899	10.4539	10.055	9.92901	10.4775	10.1486	10.3695	10.5333	10.2462	11.1703	10.725	10.7088	10.1083	10.7879	10.1638	10.9039
ENSG00000111215	PRR4	5.20695	3.6325	5.05333	4.48232	4.99332	3.80463	4.01926	5.12999	6.18001	4.7009	5.21417	5.95185	4.48514	5.08746	4.20722	5.81842
ENSG00000112992	NNT	13.1233	13.0623	13.1942	13.134	12.6375	12.6726	11.2799	11.3344	11.3711	11.7455	13.091	12.7095	12.4424	11.8769	12.4476	11.5475
ENSG00000181192	DHTKD1	12.0729	12.5427	12.801	12.357	11.7887	11.8016	11.1899	10.0562	11.431	10.3784	12.6569	11.6061	11.5467	11.4041	11.5151	11.3037
ENSG00000146425	DYNLT1	10.2339	10.3914	10.0965	10.1467	10.1524	10.0753	10.0569	10.4416	10.2291	10.7366	10.1712	10.7999	10.1298	10.6909	10.0933	10.5823
ENSG00000121390	PSPC1	9.10316	8.77593	8.85602	8.95633	9.40652	8.9765	9.67146	9.53025	9.51245	9.17965	9.25009	9.51528	9.43964	9.50779	9.24755	10.0027
ENSG00000270035	AL359881.2	1.7984	1.78378	1.10446	0	0	0	2.45286	0	0	0	0	0	0	0	0	0
ENSG00000268043	NBPF12	9.8996	10.496	10.1588	9.11933	9.22451	9.08388	9.93684	9.70964	9.5424	8.74144	9.71334	9.07586	9.29749	8.36194	9.18829	9.303
ENSG00000162385	MAGOH	9.36142	9.54184	9.87405	9.36659	9.62559	9.30712	9.44195	9.7794	9.71189	9.95295	9.31593	9.79309	9.41313	10.0224	9.98633	10.4666
ENSG00000175305	CCNE2	6.68105	4.24164	5.05333	5.44969	7.3485	4.63139	4.5469	5.61829	4.88763	4.89303	5.55802	3.76551	4.28377	4.58496	2.77058	5.06272
ENSG00000133863	TEX15	4.54257	1.78378	4.51433	3.89967	5.1803	0	4.30707	0	0	3.22282	4.03304	0	1.96996	0	2.16809	2.63908
ENSG00000165092	ALDH1A1	13.7818	13.9945	14.7129	12.9436	13.5712	12.7478	13.2484	11.7856	13.2256	11.9177	13.6839	12.3847	13.2168	13.1035	13.5279	13.1437
ENSG00000180867	PDIA3P1	9.62635	9.37668	9.96651	9.24605	9.89301	9.77775	8.65733	10.3684	9.75858	10.0532	9.50023	9.87765	9.71807	10.3287	9.646	10.3547
ENSG00000119684	MLH3	9.5663	9.30419	9.02162	9.84121	9.69244	9.94532	9.01019	9.09959	8.92847	9.04446	9.33494	9.7948	8.37355	8.47978	9.21964	8.8161
ENSG00000178662	CSRNP3	6.30501	7.14869	6.4473	5.62275	4.71934	4.27644	6.30132	3.21674	5.07417	4.41799	6.03468	0	5.60447	4.16993	5.67482	4.38346
ENSG00000181381	DDX60L	9.21568	8.86178	9.25135	8.86737	9.84369	9.53656	9.52492	9.0776	8.81198	8.84678	9.48329	8.69224	9.02057	9.05528	8.89196	8.13593
ENSG00000070010	UFD1	10.4268	10.6611	10.6079	9.98029	10.3098	10.0535	10.1598	10.8568	11.0558	10.7529	9.67044	10.0731	10.7583	10.9944	11.0353	11.1823
ENSG00000145723	GIN1	8.00151	7.76578	7.85197	7.63472	7.33871	7.83996	7.63514	7.65666	7.15976	7.3739	7.76127	7.37371	7.2999	6.75489	7.58512	7.3497
ENSG00000268388	FENDRR	4.46374	3.89193	5.40621	4.65174	5.66061	4.69299	5.27016	5.35137	6.43973	4.14341	5.8926	5.79699	5.35309	5.16993	5.9441	6.01788
ENSG00000119650	IFT43	8.37442	8.66162	8.61493	8.54764	9.38528	9.68983	8.64125	9.92687	8.649	9.90218	8.50069	10.215	8.69461	10.1396	8.99106	9.66267
ENSG00000139832	RAB20	9.71197	9.66129	9.45421	9.74927	9.2351	9.44553	9.95125	10.4865	9.72936	10.554	9.20195	10.0829	9.59285	11.421	9.32295	10.0391
ENSG00000114013	CD86	8.24487	7.65355	8.09588	8.65786	8.2739	8.56757	8.55804	7.77615	8.05294	6.57706	8.09308	7.70665	8.19356	8.44708	7.20711	6.87149
ENSG00000270149	AL591806.3	1.7984	0.859513	0	1.9203	2.10621	1.66096	1.48027	0.871594	1.01543	4.28722	3.11858	1.63225	0.980041	4.90689	1.11421	2.37392
ENSG00000135404	CD63	12.862	12.2585	12.5124	12.8285	13.2416	13.1535	12.9258	14.0685	13.1462	12.8052	12.9338	13.2277	12.9972	13.4176	13.4651	13.133
ENSG00000197746	PSAP	14.4137	14.3813	14.3914	14.8084	14.3135	14.5644	14.5305	13.9787	14.0321	14.0335	14.5775	14.4328	14.3165	14.2547	13.4221	14.0034
ENSG00000144115	THNSL2	10.2676	11.1838	10.6825	10.3347	9.798	10.0417	8.70761	10.179	8.70304	9.83061	7.19988	9.37404	9.8802	9.65105	10.2028	8.35452
ENSG00000007312	CD79B	7.02096	5.10398	6.22132	6.58031	6.93316	6.74081	8.64448	6.19343	6.25911	5.69885	6.55448	5.92716	7.13999	6.06609	5.80074	6.2733
ENSG00000163762	TM4SF18	9.96902	7.53819	9.39383	8.83254	9.24823	8.33135	10.6626	7.97002	9.23031	6.89034	8.68708	8.89039	8.22203	6.78136	7.94017	9.65708
ENSG00000070018	LRP6	10.3833	11.6744	11.41	11.8094	11.6252	11.9557	10.1855	10.8767	10.409	10.1516	10.9155	11.0077	11.3892	10.722	11.0631	11.0174
ENSG00000196110	ZNF699	5.85802	4.99766	4.89503	5.18098	5.56311	5.31907	6.58301	4.26701	4.93657	4.5943	5.55802	5.35401	4.35406	5.2854	2.99794	4.81725
ENSG00000214860	EVPLL	3.44802	5.87834	5.58968	4.59745	2.92812	5.15366	0	3.21674	2.02308	3.35928	2.2758	3.87281	0	0	4.7347	1.03271
ENSG00000013523	ANGEL1	9.46876	9.20813	8.91221	9.68727	9.04957	9.28729	9.2196	8.69412	9.03626	8.93132	9.31245	8.90311	9.27728	8.31741	9.02371	8.69025
ENSG00000261158	AC109597.2	0	0	0	0	0	0	0	1.80284	0	2.49343	0	2.37849	1.55829	0	2.77058	0
ENSG00000134153	EMC7	10.8376	11.2083	10.8874	10.9262	10.8412	11.0156	10.6466	11.3269	11.1168	11.2354	10.6295	11.188	11.0625	11.4126	11.482	11.1267
ENSG00000177192	PUS1	8.99169	8.41545	8.70516	7.85896	8.64738	7.68941	8.97212	9.01651	8.95544	9.17503	8.05189	9.38314	8.61454	9.59059	8.5988	9.59014
ENSG00000049860	HEXB	11.68	11.8306	11.5747	11.726	11.6237	11.5134	11.4579	11.1897	11.2798	10.2678	11.4341	11.5169	11.3986	11.4435	11.3992	11.4211
ENSG00000164758	MED30	7.10128	7.32024	7.32979	7.46317	7.10467	7.39726	7.80643	8.21528	7.57742	7.34131	7.17708	7.69207	7.89661	8.04985	8.11399	7.53195
ENSG00000120137	PANK3	13.4289	12.4076	11.9441	12.4358	11.8784	11.8877	10.5815	11.895	11.0384	11.4655	11.0617	11.763	12.0319	11.6755	12.0907	11.4337
ENSG00000118515	SGK1	10.9211	8.59633	10.6395	11.5465	11.3129	11.1886	10.6941	12.2238	9.99645	11.9014	10.915	12.6	11.4631	11.5901	10.4257	12.42
ENSG00000007047	MARK4	8.58925	8.72963	9.2649	9.43784	9.3394	9.34359	8.84592	9.33834	9.08048	10.3794	9.48174	9.46687	9.51445	9.81057	9.41444	8.96544
ENSG00000173597	SULT1B1	12.4619	12.9106	11.7298	10.5176	10.2832	11.4157	9.81168	11.001	11.1804	10.8239	10.5084	11.0871	10.7428	11.0231	11.3245	9.20925
ENSG00000173482	PTPRM	10.419	10.7862	10.2785	10.5696	10.2536	10.8181	10.8831	9.91452	10.8316	10.3252	10.3894	9.86957	10.4426	10.1898	9.9545	9.93346
ENSG00000275895	U2AF1L5	9.68833	9.46745	9.43036	9.35845	9.72849	9.42753	9.86527	10.095	10.0165	9.50981	9.40203	9.6905	9.72969	10.4919	9.74332	10.4783
ENSG00000263809	AC135178.2	0	0	0	3.60171	4.99332	2.67935	4.97408	0	0	1.51221	2.6735	0	0	0	2.50056	1.62842
ENSG00000204569	PPP1R10	10.2978	10.5106	10.6896	10.4806	10.107	10.6183	9.74553	10.3418	9.55225	9.88674	10.5991	10.0661	9.76881	8.82972	9.77435	9.80272
ENSG00000133935	ERG28	12.886	11.1968	10.2254	10.5222	10.5807	9.34838	9.21091	10.2045	9.47566	9.6158	10.7256	9.99065	9.90967	10.3242	11.0345	9.68301
ENSG00000052802	MSMO1	15.9787	13.7753	12.6957	13.5832	13.1894	10.8319	11.0391	12.4139	11.5454	12.7731	12.2271	11.3724	11.8839	14.0965	13.6347	11.6972
ENSG00000283914	AC087645.4	0	0	0	0	0	0	0	1.80284	0	1.91789	3.24091	2.05309	0	1.58496	0	0
ENSG00000068615	REEP1	6.13737	4.30245	5.40621	7.17885	5.59635	5.35762	7.44816	4.69435	5.35186	3.80397	6.65692	3.97267	5.86737	3	4.8557	5.06272
ENSG00000088926	F11	12.9051	13.1858	13.2736	13.6599	11.4073	12.3168	10.818	11.2286	11.0029	11.3417	12.8412	12.4069	11.9998	12.27	12.3282	11.6101
ENSG00000075711	DLG1	10.9647	11.1726	11.0574	10.9696	10.3529	10.6937	10.2913	10.2307	10.5365	10.5795	10.5489	10.5359	10.8006	9.96	10.5053	10.5014
ENSG00000233966	UBE2SP1	3.87094	3.05829	3.64406	2.71591	2.92812	3.27039	3.02857	3.65713	3.61312	5.5065	2.2758	4.31468	4.20987	4.32193	3.66079	3.76027
ENSG00000266651	AC093484.5	2.57451	2.55742	2.15398	0	1.67975	0	0	3.21674	3.19724	1.91789	1.34316	3.06176	2.28986	3.45943	2.99794	2.86299
ENSG00000274272	AC069281.2	6.43467	7.68815	7.0829	6.23395	6.95895	6.28097	7.94387	6.72165	5.58464	7.475	6.06811	5.15581	6.54519	6.44294	6.04934	5.70729
ENSG00000106263	EIF3B	11.5483	11.3351	11.3867	11.7677	11.5354	11.3816	11.2425	11.6721	11.9492	12.4123	11.2235	12.1374	11.4157	12.4049	10.9384	12.46
ENSG00000258136	AC007622.2	0	2.09008	0	0	0	0	1.48027	3.08188	2.02308	2.71312	0	2.86788	2.77297	2.32193	0	2.0488
ENSG00000133316	WDR74	8.78432	8.71851	8.83801	8.71634	8.65528	8.57167	8.69831	9.07316	8.84441	9.24717	8.18738	8.95286	8.96551	9.73132	9.13848	9.11171
ENSG00000160856	FCRL3	3.87094	3.5345	2.98205	4.59745	3.44848	4.27644	8.02542	4.98633	5.15911	3.48395	4.84133	3.64959	6.30016	5	4.20722	3.86753
ENSG00000128534	LSM8	8.5985	8.28967	8.23456	7.99117	9.13404	8.71218	9.4768	9.63783	9.33671	9.04193	8.4791	8.91257	9.00154	9.57365	9.17673	9.27649
ENSG00000086848	ALG9	9.02295	9.20017	8.72882	9.04013	9.39948	9.35077	8.83465	9.35123	9.50436	9.64613	9.16186	9.36028	9.19109	9.50184	9.00093	9.74586
ENSG00000261375	AC135983.4	0	0	0	0	0	0	0	0	4.3511	0	0	2.05309	1.55829	2	0	1.62842
ENSG00000220793	AC087190.1	8.36902	8.18859	8.4539	8.26375	8.57419	8.37898	9.04727	8.99556	9.31605	8.80854	8.17593	8.5296	8.77688	9.52552	8.29609	9.5444
ENSG00000141580	WDR45B	10.896	10.6139	10.8137	11.0508	11.0126	10.972	10.7559	11.2301	11.2474	10.9849	10.614	11.2706	11.1247	11.3264	10.9238	11.6019
ENSG00000218510	LINC00339	6.25907	7.34935	7.55826	6.19792	7.13891	7.39726	7.07949	6.1435	6.87592	6.41425	6.54263	6.49583	6.84279	4.90689	6.07449	7.0067
ENSG00000178381	ZFAND2A	9.24838	9.61109	9.90207	8.61067	9.41586	8.69723	8.79741	9.51233	9.89948	9.37744	9.23176	9.30147	9.01245	11.5736	10.1798	9.60572
ENSG00000178175	ZNF366	5.82687	5.46482	6.34895	5.59531	6.59786	6.065	7.21602	3.74903	6.47329	4.41799	4.16251	6.31739	5.45256	4.45943	4.20722	6.01788
ENSG00000110324	IL10RA	8.78837	6.90576	9.23216	9.90267	8.46596	9.42753	10.9068	8.50939	9.23276	7.15698	9.26278	8.83176	9.15463	7.97154	6.04934	8.01281
ENSG00000128283	CDC42EP1	9.45099	9.86275	10.3641	10.6937	9.93584	10.6083	9.54925	10.5645	10.2845	11.1398	9.83608	11.2816	10.1862	11.0661	10.2546	10.6571
ENSG00000100206	DMC1	3.60318	1.78378	2.15398	1.9203	4.21955	0	3.3147	2.76719	0	0	2.02649	0	0	0	0	2.0488
ENSG00000258643	BCL2L2-PABPN1	1.7984	4.92217	4.09613	3.98673	2.10621	4.19363	0.922201	6.63999	6.56952	2.90374	0	4.06607	4.28377	4.64386	3.3671	6.75059
ENSG00000144362	PHOSPHO2	5.69504	6.3795	6.03144	5.93881	5.30616	6.30089	5.77348	5.51737	5.52187	5.31838	5.46067	5.71285	5.96044	4.70044	5.21364	5.61795
ENSG00000271889	AC016747.2	1.7984	2.55742	1.72262	2.23676	1.07167	3.09895	2.86097	0	0	0	0	1.63225	2.55154	0	1.73532	0
ENSG00000162981	FAM84A	6.23554	4.80095	7.64372	8.73532	6.83911	6.74081	8.88741	5.9634	7.23994	6.02037	6.17939	7.45366	7.58937	4.90689	6.04934	6.29268
ENSG00000271781	AC026740.1	0	1.39443	2.15398	2.49613	2.10621	1.66096	2.86097	3.08188	2.34653	3.80397	3.24091	2.37849	2.28986	3.45943	2.99794	2.37392
ENSG00000107951	MTPAP	9.01606	8.72408	8.89837	8.69064	8.86415	8.78824	8.85988	9.10177	8.9315	9.19112	8.81814	9.0926	9.01787	9.79116	8.94065	9.07301
ENSG00000114737	CISH	10.6535	8.88682	9.81448	9.7289	8.64738	8.88048	8.95401	10.6973	10.1702	8.95035	9.52903	10.2601	10.071	10.6312	10.9436	9.60184
ENSG00000269815	AC010463.3	0	1.78378	2.75508	0	0	2.08522	1.48027	2.36413	3.02689	3.07208	1.72491	3.64959	2.55154	2.80735	1.11421	2.37392
ENSG00000087191	PSMC5	10.9983	11.0643	10.9583	10.777	11.021	10.8404	11.0519	11.07	11.5655	10.9332	10.9406	11.2016	10.9364	11.1997	11.5548	11.555
ENSG00000146386	ABRACL	10.4728	11.5697	9.77904	9.61396	9.49068	8.47416	9.585	9.33093	9.32527	9.02151	9.09855	8.83176	8.63938	9.59059	10.6186	8.06446
ENSG00000137193	PIM1	10.4791	9.01725	10.0377	10.8857	10.4963	9.70299	9.70897	12.1022	9.32756	10.3541	10.0686	11.1945	10.7321	12.1494	9.59259	10.4857
ENSG00000144834	TAGLN3	0	2.09008	0	3.48694	0	0	2.19535	0	0	0	0	0	4.66181	0	0	0
ENSG00000143947	RPS27A	12.7006	12.7636	12.9105	12.6128	13.2064	12.9921	13.5687	13.6132	13.923	13.0948	12.659	13.2219	13.3252	13.7347	13.0093	13.9691
ENSG00000229065	AL354893.2	3.44802	0	0	1.9203	0	0	2.6713	0	0	0	0	0	0	0	0	0
ENSG00000130725	UBE2M	9.29181	9.46079	9.27297	9.10237	9.1141	8.95466	9.11404	9.69527	9.26666	10.199	8.81568	9.43659	9.28405	9.97154	9.49815	9.51582
ENSG00000156931	VPS8	9.05692	9.2259	9.28632	9.78463	9.40418	9.45668	8.86266	8.80532	8.77546	8.87551	9.39546	9.51321	8.9627	8.43045	8.78555	8.42206
ENSG00000104361	NIPAL2	9.12253	8.31572	8.65665	8.77255	8.94055	9.07812	8.72907	9.34204	9.25464	8.67761	9.32978	9.35797	9.05527	8.69349	9.48414	9.01002
ENSG00000267560	AC027514.2	0	0	0	0	0	0	0	2.36413	1.6055	1.91789	0	2.37849	0	0	2.50056	0
ENSG00000182700	IGIP	8.34173	9.52759	9.2294	9.00146	8.50149	8.60009	7.4031	8.40025	7.03046	8.18902	7.88838	7.92182	8.47561	6.64386	9.14443	7.3497
ENSG00000160199	PKNOX1	8.72641	8.23222	9.0438	8.62091	8.70565	8.53008	8.27508	8.28601	6.7169	8.30763	8.24699	8.73198	8.22203	7.91289	7.05113	8.29331
ENSG00000205571	SMN2	8.37442	9.12219	9.19867	8.41659	8.76166	9.16491	9.59838	10.0685	8.80541	9.47079	8.4853	9.66274	8.60015	10.2467	9.66268	10.1706
ENSG00000125871	MGME1	8.89736	8.74614	8.46803	8.78171	8.90119	7.57954	8.74119	8.43179	8.28326	7.45229	8.25063	8.44954	7.55993	8.03892	8.33304	8.57232
ENSG00000219133	AL592114.1	4.61731	4.41688	5.14996	3.89967	4.99332	4.80882	5.20164	5.09539	5.64478	5.38385	4.91668	5.31649	5.13086	5.64386	4.45718	6.2733
ENSG00000215859	PDZK1P1	4.99906	0	6.1056	1.9203	4.03792	2.90435	2.45286	3.45368	2.34653	3.48395	0	2.86788	0	2.32193	2.77058	2.86299
ENSG00000163755	HPS3	10.2633	10.3587	9.72712	10.0814	10.4356	9.75085	11.2892	10.1081	8.60047	9.55136	9.71202	8.47956	9.92274	9.70217	10.7793	8.38643
ENSG00000225973	PIGBOS1	6.66352	7.21345	5.55481	6.99157	7.71668	6.74081	7.38777	7.72615	7.89475	7.10938	6.75256	7.35533	7.59663	8.13443	7.51335	7.76484
ENSG00000158402	CDC25C	4.61731	0	2.15398	1.9203	5.62884	0	2.45286	1.80284	0	0	3.24091	0	0	2	0	0
ENSG00000155438	NIFK	9.77862	8.71292	9.27832	9.32334	9.82103	9.60425	9.5354	10.3656	9.81366	10.446	9.16573	9.85165	9.30638	11.0147	9.04613	10.1784
ENSG00000152133	GPATCH11	8.85938	9.03975	9.5657	9.19897	9.01311	8.9132	9.0858	8.17028	8.83476	8.51909	8.84491	9.14972	8.33496	9.13699	8.26365	9.00415
ENSG00000198077	CYP2A7	8.45814	8.08422	10.2254	5.2877	4.99332	5.10916	8.34028	4.13699	8.25941	7.26518	5.51017	6.65461	6.84279	4.39232	4.01274	7.17277
ENSG00000141179	PCTP	11.1294	12.3001	11.3024	10.5047	10.7692	10.9182	9.87493	9.92318	10.718	10.349	10.8606	10.5349	10.5192	10.5565	10.784	10.7934
ENSG00000197782	ZNF780A	8.54207	8.72963	8.81976	8.49664	9.05555	8.79528	8.49144	8.33131	8.40564	8.52273	8.57525	8.33224	8.54111	7.93074	8.79693	8.24936
ENSG00000282246	AL157392.5	0	1.39443	0	0.947361	0	0	0	1.41108	0	3.80397	1.72491	0	3.13425	0	1.11421	2.86299
ENSG00000198478	SH3BGRL2	10.5174	12.0871	11.5817	11.5722	11.0706	11.1535	10.6895	11.0938	10.5737	9.45945	10.7972	10.2465	11.4223	10.3826	11.1698	10.807
ENSG00000255571	MIR9-3HG	2.23802	0	1.72262	2.49613	2.10621	2.08522	5.86494	2.36413	3.48736	3.70498	2.98492	3.06176	3.96235	3	0	3.05677
ENSG00000128928	IVD	12.6483	12.7289	12.442	12.437	11.7375	11.7203	11.3374	10.9828	11.3694	11.5769	12.2639	12.0544	11.4401	11.9076	11.5408	12.0405
ENSG00000081386	ZNF510	8.33067	8.56565	8.73662	8.99359	8.28414	8.05462	8.31212	7.72048	7.81191	8.21623	8.4853	8.48802	8.46374	7.74819	7.85563	7.92862
ENSG00000197771	MCMBP	10.6243	10.1398	10.5449	10.7593	10.6935	10.7849	10.7227	10.663	10.9428	11.4641	10.8647	11.1578	10.7371	11.6234	9.97301	11.4343
ENSG00000157613	CREB3L1	5.43068	5.203	3.99569	5.10519	5.62884	4.69299	6.12754	7.26362	5.31532	5.2498	6.55448	3.76551	5.51526	7.78136	6.07449	5.31096
ENSG00000101096	NFATC2	8.75566	8.35572	8.26724	9.08274	8.50587	8.27708	9.46954	8.12383	8.30206	7.42922	8.32167	8.48379	8.83333	6.62936	8.50015	7.6418
ENSG00000130204	TOMM40	9.79481	9.72098	9.7922	9.46463	9.51913	9.5047	9.2411	9.85373	9.77212	11.541	9.37724	10.0055	9.01516	10.633	9.55063	10.3707
ENSG00000163811	WDR43	10.2676	9.47076	9.82	9.80424	10.0955	10.052	9.95516	10.295	10.4962	10.5352	9.71729	10.5919	10.0246	11.2438	9.20547	10.9465
ENSG00000251409	AC008592.4	0	3.42936	2.98205	0	0	0	0.922201	2.57969	4.42156	3.80397	2.02649	2.05309	3.2858	4.08746	2.99794	2.37392
ENSG00000229005	HNF4A-AS1	6.861	9.06849	8.13773	6.32029	4.71934	3.09895	4.09677	0	5.52187	2.49343	7.10642	3.97267	5.24625	2.58496	6.19407	3.51837
ENSG00000183020	AP2A2	11.0388	10.7264	10.91	10.9494	10.4368	10.806	10.7715	10.5684	10.0968	10.7911	10.579	10.9415	10.2066	10.3432	10.5225	10.4941
ENSG00000253919	THAP12P7	4.82078	2.74437	3.64406	4.42112	3.5872	4.0122	3.7581	4.20346	4.61439	4.28722	4.6337	4.71147	4.13199	5.16993	4.37858	5.27245
ENSG00000229036	VDAC1P8	5.10675	4.47087	5.14996	4.8962	5.04239	5.56952	4.9324	5.51737	6.64509	5.31838	5.38309	4.65247	5.51526	5.58496	5.73915	5.58689
ENSG00000258924	AC002094.1	0	0	0	2.90658	1.67975	0	3.3147	0	0	0	0	0	0	0	0	0
ENSG00000270983	AL589674.2	3.60318	3.05829	2.98205	3.07497	3.12318	2.90435	2.6713	3.74903	3.83588	4.93732	3.11858	2.64384	3.13425	4.58496	3.3671	4.14844
ENSG00000108176	DNAJC12	10.1841	9.79029	9.50077	10.1035	10.6829	10.0954	8.97982	11.9801	10.4176	8.16128	9.31419	11.2986	10.6163	10.2384	11.5917	10.599
ENSG00000108829	LRRC59	11.9764	11.4442	11.677	11.4904	12.0389	11.9311	11.796	12.321	12.0321	12.3015	10.9878	12.6359	11.6145	12.9633	11.7774	13.1294
ENSG00000158104	HPD	14.1182	15.342	16.0829	14.1852	13.2683	15.028	13.5848	13.5776	13.463	12.4252	14.3864	14.2495	12.9925	15.0214	13.9366	14.0489
ENSG00000179833	SERTAD2	9.3505	10.7166	10.6026	9.86438	8.93407	8.77406	9.28936	8.386	9.13916	8.7845	9.08228	7.79796	9.06579	8.90087	10.4678	8.3499
ENSG00000126001	CEP250	8.52761	8.45281	8.54557	8.84715	8.57419	8.46094	9.09999	7.98899	8.43148	8.3244	8.79336	8.61321	8.20311	8.12928	8.28536	8.1989
ENSG00000107897	ACBD5	11.2407	11.2899	11.4294	11.5954	10.9537	10.4667	10.2684	10.0163	10.2535	9.99546	10.931	10.3798	11.2207	9.93074	11.0599	10.807
ENSG00000280184	AL023806.3	0	2.34259	2.15398	7.43249	0	2.67935	2.6713	3.55899	2.61058	2.49343	2.6735	2.05309	3.96235	3.32193	2.99794	3.64438
ENSG00000279861	AC073548.1	4.68837	4.92217	5.00247	3.22575	4.03792	5.43177	3.43896	5.75755	5.35186	6.08084	4.76183	4.97497	4.66181	5.42626	5.60748	4.58551
ENSG00000231234	SKP1P1	3.74326	4.04213	4.58518	3.07497	5.52909	3.5621	3.55337	5.35137	4.11637	4.5943	5.77604	5.82398	4.86805	4.90689	3.66079	5.34848
ENSG00000145920	CPLX2	0	4.04213	4.51433	3.80702	4.6577	2.41266	4.01926	2.11061	0	3.22282	0	2.05309	6.94881	3.16993	3.1943	0
ENSG00000186594	MIR22HG	8.30263	8.31572	7.94244	9.38273	8.23222	6.75532	9.81741	9.8576	9.27143	9.27978	8.60118	9.13093	8.49129	9.9629	9.4935	9.77026
ENSG00000272555	AC009974.1	4.99906	4.62166	5.48242	5.35469	5.52909	6.39656	5.01458	4.90876	5.15911	2.49343	4.67768	3.97267	4.91531	2	5.50019	3.76027
ENSG00000100650	SRSF5	10.3521	10.2276	10.7272	11.0201	11.075	10.5943	11.6111	11.3204	11.4543	10.4383	11.138	10.8599	11.343	11.9516	11.7362	11.4645
ENSG00000184216	IRAK1	10.4639	10.8416	10.4743	10.6317	10.9039	10.9438	10.3985	10.915	11.8956	11.7548	10.5526	11.1518	10.4223	11.4099	9.90102	11.8036
ENSG00000178821	TMEM52	5.76246	7.72749	6.53938	6.46376	5.13578	3.91215	4.60111	4.78397	5.23933	5.2498	5.32895	5.52824	5.17036	3.16993	6.23926	4.454
ENSG00000185518	SV2B	7.99452	6.01179	4.94975	2.49613	5.66061	4.19363	5.23631	4.69435	5.3875	4.5943	5.15316	5.39058	5.60447	3.80735	2.16809	3.38029
ENSG00000239884	RN7SL608P	2.84716	4.24164	1.72262	1.51434	1.07167	1.66096	0.922201	1.41108	1.01543	1.51221	1.72491	1.03561	0.980041	2	1.11421	0
ENSG00000077420	APBB1IP	11.7501	10.4903	11.0958	11.3781	10.0838	10.6795	10.5958	10.6593	9.90718	10.5795	11.0628	10.5018	10.5429	9.51373	10.6025	9.48878
ENSG00000164039	BDH2	10.9082	11.9928	10.9186	11.2164	9.56182	9.88391	9.84295	8.31637	10.4569	8.88119	10.0758	8.73198	10.9198	8.73471	11.1477	8.712
ENSG00000111186	WNT5B	3.98823	5.66334	5.28377	3.70802	3.12318	4.42905	5.45813	1.41108	3.72879	0	4.03304	3.06176	4.66181	3	4.6026	3.51837
ENSG00000261461	UBE2MP1	2.57451	2.34259	0	0	1.67975	2.67935	0	2.36413	3.02689	2.90374	3.35366	2.05309	2.28986	3	2.16809	3.51837
ENSG00000100987	VSX1	0	0	0	0	2.10621	3.09895	2.45286	4.20346	3.61312	3.07208	3.64709	3.52354	2.96489	4.70044	0	0
ENSG00000168806	LCMT2	8.28555	7.61211	7.96918	7.90439	7.72422	7.90648	7.49186	8.5322	8.01357	8.48965	7.86479	8.51311	7.58937	8.75822	8.16757	7.95318
ENSG00000156531	PHF6	8.96332	9.19014	8.94625	8.64787	8.97571	9.07812	8.50927	8.41084	8.67808	9.09909	8.83766	8.60156	8.44776	7.91289	8.55032	8.23941
ENSG00000198625	MDM4	6.39273	8.21255	6.24339	7.4169	8.40161	9.33637	6.39635	8.82921	9.29039	7.88425	8.76306	8.574	9.10708	8.17991	9.71561	7.64934
ENSG00000233376	AL117382.2	2.57451	4.11174	3.50482	2.49613	0	1.66096	1.48027	0	2.02308	0	2.02649	1.03561	1.55829	0	2.50056	1.03271
ENSG00000162512	SDC3	10.6095	9.48723	9.75427	11.405	10.2405	10.8548	11.3542	9.80639	10.1457	9.36938	10.9389	10.5521	10.0749	9.53138	9.26677	9.93808
ENSG00000136950	ARPC5L	9.93655	9.98373	9.94142	9.67258	9.91787	10.1959	9.98477	10.5942	9.96877	10.6725	9.67858	10.2626	10.1159	11.014	9.85277	10.365
ENSG00000162298	SYVN1	10.0505	11.4191	11.0813	11.2136	11.1692	10.2911	10.9142	10.9267	11.3866	11.3324	10.7688	11.326	11.0158	12.059	11.6415	11.9565
ENSG00000163354	DCST2	3.98823	4.3608	4.36128	4.35721	3.93775	3.80463	3.7581	3.99406	2.02308	3.98365	3.45824	2.64384	3.54816	2	3.66079	0
ENSG00000242265	PEG10	8.74319	4.99766	7.67653	6.81251	5.08984	4.42905	6.21704	5.16377	5.70252	6.30019	6.33856	2.05309	6.71507	4.58496	6.02374	5.67812
ENSG00000213777	AC011487.1	1.16296	2.90985	3.77104	0	2.10621	1.66096	1.88167	1.41108	1.6055	0	0.822554	0	0.980041	0	2.16809	1.03271
ENSG00000099869	IGF2-AS	3.27414	3.31596	3.77104	3.07497	2.43495	3.68846	4.01926	4.90876	4.42156	4.21711	4.03304	3.76551	3.2858	3.32193	5.38428	3.51837
ENSG00000154240	CEP112	7.79968	7.92896	7.31944	8.95363	7.70149	7.65112	7.98012	7.34685	7.42283	7.04	7.86002	7.63225	7.91997	7.14975	7.78882	7.0067
ENSG00000080986	NDC80	6.92124	2.55742	3.17812	3.36225	7.28876	0	5.79689	4.26701	3.48736	2.71312	5.55802	0	3.2858	3.58496	4.11325	0
ENSG00000174276	ZNHIT2	6.861	6.39354	6.32845	6.23395	6.32795	5.89194	6.49985	6.3336	6.7853	7.04	6.23932	6.52902	6.89087	7.74147	6.64392	7.05289
ENSG00000123607	TTC21B	8.39049	8.8893	8.4539	8.72586	8.29935	8.54269	8.67006	8.08027	8.39254	8.55151	8.6654	8.00082	8.27281	7.89482	8.39924	7.69374
ENSG00000135587	SMPD2	6.28222	6.50123	6.22132	6.73919	6.88017	7.18856	6.76023	7.58989	7.20041	7.45229	6.53069	7.21963	6.46805	7.82018	6.19407	7.71544
ENSG00000114784	EIF1B	9.56866	9.64817	9.87405	9.55108	9.36855	9.9246	9.80736	9.95247	10.0222	10.9529	10.0224	9.33	10.2042	10.1396	9.78391	9.84599
ENSG00000231006	RPL7P32	6.16254	6.26194	6.46619	5.82529	6.44204	6.30089	6.9909	7.08118	7.25931	6.41425	6.11685	6.1779	6.60407	7.21917	7.41832	7.20381
ENSG00000198242	RPL23A	12.7494	12.4074	12.8405	12.6109	13.0777	12.8506	13.3144	13.4416	13.7725	12.8787	12.4869	13.0887	13.1664	13.416	12.9962	13.8943
ENSG00000145708	CRHBP	12.0102	10.3641	10.2502	11.9865	11.037	11.0572	13.7735	9.94277	10.9263	6.54879	12.0505	11.3459	10.8279	8.17991	8.83054	10.6785
ENSG00000108679	LGALS3BP	11.4729	11.8732	10.6227	10.8736	10.761	10.4208	11.6458	10.4798	10.7889	10.352	10.9845	10.5998	10.7338	11.1904	10.902	10.0174
ENSG00000126787	DLGAP5	7.18965	2.74437	3.17812	3.22575	7.24751	3.09895	2.86097	2.36413	4.3511	0	5.83549	0	3.66337	2	2.77058	3.38029
ENSG00000203896	LIME1	7.13982	8.07117	7.9152	5.50971	6.46021	5.53629	6.14589	5.09539	5.15911	4.64858	6.76281	4.82271	5.31835	3.80735	7.29534	6.81901
ENSG00000183578	TNFAIP8L3	6.90641	6.7831	6.34895	7.02281	6.16026	7.20979	7.34869	7.68602	6.15954	8.86981	7.66622	7.66993	7.23619	8.41785	6.40706	6.23375
ENSG00000134852	CLOCK	10.1308	10.4071	10.5919	10.5084	9.86089	9.7919	9.35787	9.86147	9.44639	10.1481	9.87557	9.6036	9.97943	9.55267	9.80661	9.48246
ENSG00000170653	ATF7	9.93655	9.63641	10.0106	9.76013	9.3394	9.11234	9.44936	9.10395	9.67631	8.87835	9.57482	9.10641	9.32619	8.43879	9.44611	9.31015
ENSG00000116117	PARD3B	7.97334	8.50226	8.87735	9.31496	8.25841	8.63582	8.64448	7.94109	7.97894	7.78474	8.53994	7.95882	8.51066	6.98868	8.82684	8.05881
ENSG00000196998	WDR45	9.39367	9.53394	9.63413	9.86295	9.84887	10.2314	9.45121	9.81704	9.88553	10.32	9.2336	10.2724	10.0219	10.6839	9.91327	10.7985
ENSG00000206341	HLA-H	9.16364	8.53747	8.33047	8.63108	9.20848	8.69347	9.02513	9.10395	9.09133	8.32023	9.53949	10.0187	9.27954	10.585	8.75086	8.69754
ENSG00000197182	MIRLET7BHG	2.84716	2.74437	3.77104	2.90658	3.12318	4.0122	5.05399	4.44242	4.61439	4.89303	2.83759	5.6539	4.35406	4.58496	3.90469	5.10718
ENSG00000136938	ANP32B	11.0303	10.9189	10.5515	10.8441	11.3346	10.9477	11.3409	11.7194	11.2468	11.6288	10.9552	10.8377	11.3069	12.0624	10.9914	11.5389
ENSG00000145020	AMT	8.70086	8.4925	8.48202	8.35248	7.72422	7.83996	7.07949	6.27297	6.96118	6.68489	8.38273	7.94659	7.7544	8.07146	7.37848	7.18319
ENSG00000243498	AC068228.1	0	1.39443	0	0	0	0	0	0	0	1.51221	1.72491	1.63225	2.28986	1	2.50056	2.0488
ENSG00000243156	MICAL3	10.0147	10.5338	9.96153	10.236	9.34674	9.3885	9.585	9.5827	9.74146	9.6209	10.1625	9.19953	9.03402	9.10066	9.16506	9.3661
ENSG00000251728	Y_RNA	0	0	0	0	1.67975	0	0	1.41108	2.02308	0.945781	0.822554	1.03561	1.55829	1	2.50056	1.62842
ENSG00000259770	AC015871.1	3.07639	3.89193	4.09613	0	0	0	0	0	0	0	0	0	0	0	0	1.62842
ENSG00000055483	USP36	9.10641	8.40855	8.90531	9.05531	8.92755	8.66685	8.99761	9.29708	9.25705	10.226	8.90628	8.99207	8.49129	10.1898	8.73518	9.41996
ENSG00000254876	AL590705.5	5.25456	5.4106	3.64406	3.70802	4.88989	3.27039	5.77348	3.08188	3.19724	3.5987	4.22314	3.87281	4.66181	3.80735	4.79647	3.51837
ENSG00000131747	TOP2A	9.63312	3.89193	5.81272	6.55204	9.51913	4.10576	7.37226	4.94807	5.61502	3.5987	8.53098	5.68367	6.4197	4.45943	5.07096	5.76393
ENSG00000171858	RPS21	10.0387	10.6763	10.8492	9.99349	10.7145	10.6193	11.1737	11.1711	11.7058	11.0065	10.1223	10.725	10.7591	11.1855	11.0465	11.6487
ENSG00000275491	LINC01730	1.16296	2.74437	0	1.51434	2.10621	0	1.48027	4.06729	2.02308	1.51221	3.11858	3.06176	2.55154	0	3.3671	2.86299
ENSG00000100354	TNRC6B	9.2861	9.76486	9.80338	10.2114	9.56182	9.61821	9.42703	9.31786	9.30444	9.24497	9.49563	9.42561	9.60731	9.20457	9.66889	9.34537
ENSG00000113460	BRIX1	9.17914	8.79457	8.91909	8.64453	9.46842	9.10102	8.81758	9.52376	9.66183	9.64112	8.82059	9.32764	8.65339	10.5469	9.01399	9.48246
ENSG00000189308	LIN54	8.63942	7.65355	8.28863	7.66802	8.89786	8.25171	8.54081	8.77012	8.74487	8.59016	8.26872	8.74262	8.55237	8.7211	8.9711	9.13873
ENSG00000261505	AL031714.1	3.74326	3.72426	4.19003	3.70802	4.03792	5.06325	5.01458	5.16377	5.02974	5.9786	3.73298	4.52667	5.24625	4.80735	5.21364	4.76271
ENSG00000131459	GFPT2	5.38862	5.10398	4.89503	5.72757	6.36699	6.6032	6.81859	7.63876	6.98464	7.10938	7.11445	6.25925	6.38654	8.47978	4.53172	4.52126
ENSG00000188958	UTS2B	3.60318	0	2.15398	0	2.10621	0	3.3147	1.80284	0	0	0	0	0	0	0	0
ENSG00000021826	CPS1	15.6674	17.1687	16.7283	15.3676	14.3213	15.2416	14.5019	13.8625	14.2911	16.3255	15.2422	14.4892	13.2935	15.6018	14.948	13.6969
ENSG00000173083	HPSE	7.3296	6.3795	7.22277	7.61436	7.33871	7.91296	8.13053	6.5787	7.4399	6.26587	7.5527	7.1679	7.39467	6.16993	6.02374	6.43898
ENSG00000106066	CPVL	9.92924	8.19662	9.16726	10.661	9.44123	10.3084	11.1637	8.79458	9.34353	7.00921	9.82878	9.98019	9.96406	8.91886	8.14993	9.3384
ENSG00000077150	NFKB2	9.58969	9.01499	8.99585	9.60539	9.72286	10.4219	9.23468	11.2216	9.29274	11.6076	8.95624	10.5722	9.52401	10.8611	8.95426	9.55446
ENSG00000155329	ZCCHC10	7.97334	8.50549	8.27262	8.50772	8.19473	8.15105	8.19363	7.97002	7.76526	8.2821	7.97466	8.03588	7.86084	8.16993	8.16757	7.85883
ENSG00000111452	ADGRD1	7.97334	7.18143	5.68952	6.4485	8.68262	7.08897	7.70488	5.92451	7.37036	5.5065	5.51017	6.54533	6.92591	7.63662	6.44613	6.85855
ENSG00000278527	SNORD22	2.57451	0.859513	3.17812	0.947361	3.93775	1.66096	3.3147	4.20346	4.93657	3.5987	2.02649	4.06607	2.55154	4.39232	3.3671	3.51837
ENSG00000106236	NPTX2	5.38862	5.66334	2.15398	5.50971	3.29498	6.78391	4.5469	6.92249	6.63029	10.3784	3.24091	3.06176	5.89121	8.8392	7.24083	5.38505
ENSG00000280138	AC027290.2	3.87094	4.47087	5.51907	4.48232	4.13159	4.27644	4.97408	5.22905	5.83751	5.28449	4.09923	4.38886	6.18916	5.42626	6.04934	4.52126
ENSG00000239797	RPL21P39	4.61731	4.57313	4.7172	4.48232	4.83525	4.75207	5.39815	5.02361	5.78502	5.38385	4.6337	5.19769	5.09025	5.75489	4.67016	6.19308
ENSG00000119927	GPAM	13.5729	12.9162	13.5209	11.5639	13.4411	12.9596	9.91426	12.6977	11.838	11.3657	11.9607	12.3704	11.0962	10.6944	12.9585	12.1985
ENSG00000183036	PCP4	3.07639	0	2.48561	0	0	0	2.45286	0	0	0	0	0	0	0	0	0
ENSG00000143450	OAZ3	5.85802	4.99766	5.75243	5.25299	5.59635	4.63139	5.65034	5.3804	5.78502	6.59099	7.31577	7.13594	4.66181	6.22882	5.21364	5.4895
ENSG00000178852	EFCAB13	4.38036	7.10668	7.10718	5.56734	4.6577	6.065	5.57108	4.73986	4.93657	6.30019	5.55802	4.38886	3.77007	5.90689	4.11325	2.63908
ENSG00000109536	FRG1	9.19753	9.34451	9.45894	8.84132	9.42282	9.05484	9.62479	9.60593	9.51043	9.79345	9.31419	9.44964	9.365	10.2131	9.3971	9.74411
ENSG00000165152	TMEM246	7.67401	8.82598	7.74774	8.02755	7.64701	8.25682	8.07893	6.34836	7.77874	7.66476	7.05732	8.32281	7.04757	8.08215	5.99768	5.38505
ENSG00000185527	PDE6G	3.44802	3.72426	4.43984	5.14358	3.93775	4.10576	5.90858	3.83541	3.48736	3.35928	3.96367	3.64959	3.42294	4.16993	4.37858	4.06074
ENSG00000108179	PPIF	12.1489	11.951	12.206	11.3901	11.5241	11.6752	10.9629	12.3709	11.7902	12.2167	11.3393	12.7086	12.1322	12.4333	11.6288	12.9757
ENSG00000213996	TM6SF2	8.26825	8.32674	8.05903	6.08408	7.33871	7.31148	7.35659	6.28837	7.24966	4.35409	7.19232	7.12513	7.61106	5.93074	6.90455	7.34042
ENSG00000130255	RPL36	10.9119	11.0538	11.1102	10.8169	11.3481	10.8068	11.7722	11.35	11.875	11.3205	10.9948	11.3517	11.2107	11.7879	11.6551	12.0305
ENSG00000159377	PSMB4	11.7298	11.9195	11.4609	11.3038	11.6517	11.515	11.6259	11.9248	12.0696	11.7575	11.1648	11.759	11.8061	12.2	12.2616	12.265
ENSG00000260941	LINC00622	3.27414	5.03398	4.2782	4.14651	3.5872	3.27039	4.17033	3.91692	2.34653	3.48395	3.64709	2.86788	0	3	3.90469	2.0488
ENSG00000076248	UNG	10.0639	10.0125	10.098	10.208	9.86089	9.67082	9.67146	9.52701	9.00505	9.19796	9.85536	9.88887	9.92129	9.38586	9.86183	9.70668
ENSG00000074319	TSG101	10.1717	9.96269	10.1131	10.064	9.8745	10.1704	9.99113	10.494	10.0433	10.3844	10.0922	10.5781	9.96406	10.3332	10.0731	10.6748
ENSG00000233927	RPS28	10.7788	11.295	11.189	10.6585	11.037	11.0224	11.6119	11.4445	11.7918	11.0775	10.9366	11.2137	11.4907	11.5265	11.6389	11.9098
ENSG00000270269	IMMP1LP1	0	0	0	0	0	0	0	1.41108	2.02308	0	1.34316	3.06176	2.28986	0	0	0
ENSG00000035687	ADSS	9.82666	9.47902	9.19301	9.61396	9.94393	9.90359	9.82598	9.70103	10.2168	10.8276	9.68533	10.1775	9.76881	10.9204	9.20262	10.2778
ENSG00000273156	AC124016.2	0	1.78378	2.15398	0	1.07167	0	2.19535	2.11061	3.02689	0	1.72491	2.37849	2.96489	2.80735	3.78789	2.0488
ENSG00000141380	SS18	11.0456	10.6597	10.6175	10.7601	11.0423	11.1118	10.7469	11.2684	10.9331	11.3453	10.9468	11.3377	10.8705	11.2644	10.8152	11.2613
ENSG00000143256	PFDN2	9.41739	10.1198	10.1761	9.83975	9.73223	9.9966	10.1116	10.5621	9.73974	10.9569	9.04288	10.6997	9.75264	11.137	10.8207	10.3138
ENSG00000092871	RFFL	10.6579	10.3497	10.9228	11.1204	10.9696	11.4529	10.5891	11.24	11.2371	11.07	10.8701	11.0383	11.247	11.7899	11.2444	11.4408
ENSG00000100442	FKBP3	10.8847	11.2729	10.9616	10.5185	10.5007	10.4479	10.6934	10.5097	10.0278	9.86541	10.0468	10.5461	10.3756	10.6724	10.8638	10.5804
ENSG00000244693	CTAGE8	6.76564	7.54449	6.88653	7.84155	6.86661	7.57954	6.48551	8.08909	7.08575	9.75685	7.00649	7.01232	7.10984	8.21432	7.67008	7.43936
ENSG00000186648	CARMIL3	3.07639	5.85822	5.75243	3.60171	2.10621	0	3.17872	3.45368	3.61312	2.90374	2.83759	2.05309	3.66337	0	0	0
ENSG00000181104	F2R	9.95828	8.29342	9.59174	10.2602	9.84715	10.1879	11.303	8.9259	9.94505	8.40546	9.99772	9.44747	9.79115	9.37287	8.96775	9.70487
ENSG00000143195	ILDR2	6.00445	6.62543	7.66022	7.84155	5.45854	6.11085	5.20164	6.37745	6.38787	4.84734	6.03468	4.06607	6.35261	4.32193	6.42673	5.06272
ENSG00000226525	RPS7P10	5.25456	5.38271	5.32575	4.42112	5.94492	5.01582	5.65034	5.94408	6.13878	5.56412	5.08945	5.6539	5.48425	5.9542	6.44613	6.33067
ENSG00000139445	FOXN4	3.87094	3.42936	2.98205	0.947361	0	0	1.48027	1.80284	0	0	2.02649	0	0	0	0	0
ENSG00000114446	IFT57	7.98043	7.75494	7.62703	7.78194	8.84699	8.19961	9.22824	8.98851	8.56589	9.08193	8.58106	8.57002	8.54487	9.66711	8.44817	8.80265
ENSG00000122787	AKR1D1	9.50365	10.9055	12.2486	8.4283	9.73969	7.44279	9.29964	6.17698	9.91483	7.25646	10.7125	6.59318	8.82098	8.65821	7.18418	8.40436
ENSG00000197555	SIPA1L1	10.2279	10.4002	10.1602	10.3043	10.191	10.2609	9.9421	9.90955	10.0968	10.2103	10.1013	9.98916	9.94995	9.96145	10.04	10.1049
ENSG00000163029	SMC6	10.0318	9.66563	10.3102	10.299	10.2704	9.8905	9.53714	9.36582	10.0682	9.58133	9.78295	9.55005	9.77042	9.10066	9.85821	9.88322
ENSG00000171606	ZNF274	8.82431	9.17396	9.67733	9.15735	8.99453	9.96574	9.27275	9.74633	9.69777	10.3794	9.65126	10.2452	9.10453	10.1396	8.8007	9.97002
ENSG00000226413	OR8T1P	0	0	0	0	0	0	0	1.80284	1.6055	1.91789	0	0	0	3.32193	0	1.62842
ENSG00000197353	LYPD2	4.38036	3.89193	2.48561	2.90658	2.10621	3.27039	5.67582	0	4.02879	2.49343	2.02649	0	0	0	0	3.64438
ENSG00000163611	SPICE1	7.78354	8.10571	7.80822	8.20596	8.21092	7.98245	8.18921	8.52896	8.81526	8.57972	8.07675	8.5048	8.39871	7.70736	8.37919	8.14128
ENSG00000259051	HNRNPUP1	3.74326	5.17074	4.6527	3.60171	5.13578	5.01582	4.88948	5.22905	4.3511	5.95725	5.43527	4.92598	5.38702	6.40939	5.07096	4.96948
ENSG00000136250	AOAH	7.6205	6.16702	7.98236	9.19211	8.12242	8.45651	9.68093	7.91653	7.82497	5.38385	8.63225	7.81824	8.16939	6.98868	6.67714	6.58758
ENSG00000275131	AC241952.1	9.51591	10.1563	10.4952	8.98305	8.49269	8.76691	8.71684	8.22331	9.25223	8.51179	9.33494	8.72841	8.82717	7.46761	9.50973	8.52396
ENSG00000182544	MFSD5	8.04277	7.53819	8.17265	8.55478	7.97857	7.93225	8.21985	8.43525	8.2105	9.23835	8.06851	8.69224	8.1547	8.6865	8.27997	8.25431
ENSG00000169679	BUB1	7.26132	2.34259	2.75508	4.14651	7.30895	2.67935	5.90858	3.99406	2.8337	2.49343	6.28269	4.45941	4.42109	4.32193	2.77058	2.63908
ENSG00000237372	UNQ6494	2.84716	0	0	0	3.12318	3.09895	2.45286	4.20346	4.55293	4.84734	2.48831	0	3.86941	5.32193	0	3.86753
ENSG00000002822	MAD1L1	7.29586	7.55077	7.66022	7.15084	7.25793	7.35976	7.98522	6.65194	6.83778	6.9127	7.36368	7.47084	6.97135	6.22882	6.98634	7.61126
ENSG00000224373	IGHV4-59	9.15739	7.48014	7.43901	8.88447	7.11617	7.95128	11.4775	9.10612	7.98477	6.69782	8.53397	8.0701	8.26371	8.56986	6.77245	6.94681
ENSG00000141543	EIF4A3	10.3913	9.77294	10.2157	9.93586	10.4264	10.2609	10.1987	10.4068	10.4079	11.3089	10.1932	10.5702	10.3976	11.2952	9.69345	10.6692
ENSG00000214756	METTL12	6.93591	4.99766	4.19003	4.42112	4.71934	4.96679	4.65335	5.54327	5.35186	5.14039	5.2727	5.31649	4.76861	5.24793	5.02008	4.96948
ENSG00000283189	AC104452.1	7.53633	7.89481	8.8914	6.87089	7.17235	5.15366	7.29214	6.25741	7.84434	5.44648	7.58193	6.33626	6.71507	5.88264	6.60992	5.5227
ENSG00000110077	MS4A6A	10.9781	10.077	11.1273	11.3871	10.2601	9.76884	12.396	10.3186	11.2297	8.96112	10.848	10.7106	10.6019	9.52356	9.87083	9.73528
ENSG00000101323	HAO1	13.3981	13.6949	13.8569	12.8334	12.2582	12.4827	11.8137	11.3628	12.8157	10.4383	12.851	12.1621	13.1741	11.6511	12.4046	12.3177
ENSG00000273108	AL121929.2	2.23802	1.39443	0	0	0	0	0	2.57969	3.19724	1.91789	2.2758	2.05309	0	2	3.1943	0
ENSG00000214485	RPL7P1	8.99169	9.01271	9.12628	8.86162	9.41586	9.22609	9.39861	9.56068	9.80545	9.1704	8.76815	9.20467	9.42543	10	9.35666	10.2106
ENSG00000184979	USP18	8.5985	7.89481	6.62593	6.78848	7.79034	6.798	7.90669	5.02361	7.71002	6.78523	7.56446	5.92716	7.22685	6.67243	6.44613	7.02998
ENSG00000109756	RAPGEF2	11.0044	10.6784	11.1258	11.3227	10.4886	10.4231	10.4465	9.83681	10.8388	9.49507	10.5235	10.5164	10.7728	9.55651	10.1192	10.7415
ENSG00000188976	NOC2L	9.99553	10.2208	10.0689	9.85284	10.1398	9.88391	10.1313	10.4208	10.1405	11.0468	9.84092	10.3741	9.77042	10.8106	10.1971	10.6821
ENSG00000119402	FBXW2	11.2161	11.3237	11.2496	11.3941	10.9846	11.0557	10.3209	10.5438	10.5958	10.9842	11.0234	10.9415	10.7982	10.3565	10.8879	10.8237
ENSG00000100139	MICALL1	8.33621	8.17646	7.17764	8.57599	8.42029	7.65886	7.66726	8.92835	8.13911	8.60396	8.30423	8.24506	8.57093	9.3015	7.95379	8.47391
ENSG00000275700	AATF	9.63537	9.9148	9.84187	9.64941	9.83328	9.70299	9.71359	10.1156	9.75176	10.8371	9.83608	10.5541	9.45171	10.5831	9.70155	9.97002
ENSG00000207357	RNU6-2	3.60318	3.72426	3.3507	2.90658	1.07167	2.90435	3.02857	1.41108	1.6055	3.5987	2.02649	2.37849	0	1.58496	1.73532	1.62842
ENSG00000105640	RPL18A	11.234	11.7311	11.6165	11.2432	11.6747	11.6463	12.4462	12.185	12.4395	11.8671	11.3739	11.8921	12.0559	12.4168	12.0124	12.5851
ENSG00000118046	STK11	9.30318	9.37491	9.43756	9.74147	9.30462	8.9919	9.06184	9.38026	9.47359	9.85678	9.43445	9.75152	9.66376	9.53138	9.43401	9.76853
ENSG00000087299	L2HGDH	9.44843	9.46246	9.37646	9.22382	8.70184	8.85713	7.07949	7.24005	8.57364	8.5692	9.11464	8.7913	8.37355	7.87036	7.13721	8.51573
ENSG00000172578	KLHL6	7.00713	6.39354	7.31944	7.44022	7.30895	7.77022	8.95141	7.81919	6.61534	6.2484	7.25899	6.78396	7.10984	7.35755	5.34347	6.0861
ENSG00000244682	FCGR2C	7.51694	6.29224	7.8008	8.06804	7.48786	8.27708	9.73345	7.77068	7.86345	6.3985	8.2759	7.47084	6.84279	7.26679	7.27378	6.5718
ENSG00000116748	AMPD1	4.94205	3.31596	0	3.36225	2.70251	4.63139	6.94972	4.59879	0	2.49343	4.72037	2.37849	1.96996	2	0	2.63908
ENSG00000114209	PDCD10	9.29181	9.65109	9.4471	9.48346	9.31963	9.30958	9.16441	9.80639	9.53646	10.2786	9.55726	9.86957	9.61628	9.20701	9.34637	9.78573
ENSG00000163541	SUCLG1	12.0067	12.7041	12.193	11.6092	11.2839	11.6947	10.8195	11.1364	11.3436	11.5014	11.2963	11.4169	11.6287	11.6961	11.28	11.3832
ENSG00000102287	GABRE	7.85478	8.09715	8.11396	8.38088	7.16129	8.68591	7.10785	7.92147	7.03046	6.3985	6.33856	8.08691	6.84279	6.55459	8.26365	5.5227
ENSG00000103479	RBL2	11.2937	11.4672	11.9318	11.9272	11.5128	11.4389	11.63	11.0271	11.2432	11.1255	11.8138	11.3389	11.3944	10.6129	11.5553	10.6646
ENSG00000081479	LRP2	7.38412	7.10668	6.75444	8.39288	4.88989	4.56705	3.93735	6.28837	4.48874	3.70498	6.41851	4.31468	6.11012	6.59991	5.38428	2.0488
ENSG00000145912	NHP2	9.31726	9.44907	9.65486	9.08768	9.92607	9.64962	9.60171	9.64383	10.6062	10.099	9.25916	10.0647	9.31961	10.3174	9.32032	10.7389
ENSG00000160233	LRRC3	9.83843	10.5805	9.37145	9.78615	9.06449	8.78824	7.92274	7.33948	8.269	9.18883	9.29491	8.94366	8.86978	8.64386	9.25856	9.13336
ENSG00000133800	LYVE1	12.3499	11.1898	12.4648	12.0003	10.2858	11.2622	13.2681	10.1285	11.7612	11.5092	12.0061	12.131	10.5211	10.9196	10.1784	11.1548
ENSG00000114491	UMPS	9.84622	9.56994	9.75811	10.1736	9.78904	9.79013	9.33606	10.5958	9.78721	9.90078	9.78923	10.4146	10.1323	10.9454	9.45571	10.0967
ENSG00000141027	NCOR1	11.5308	11.3465	11.4674	11.8146	11.4026	11.5309	10.7492	10.7545	10.8517	10.7828	11.5983	11.3546	11.4897	10.7532	10.6556	10.8145
ENSG00000179943	FIZ1	7.30719	7.52549	7.70862	7.25096	7.36788	7.35023	7.73549	8.14935	8.00785	8.39755	7.80159	7.27936	7.35236	7.42626	8.05835	7.79912
ENSG00000272102	AL133406.3	0	0	1.72262	0	2.10621	2.08522	1.48027	1.80284	3.19724	2.23417	2.02649	0	2.96489	2	3.52141	2.63908
ENSG00000125538	IL1B	5.47154	4.75818	6.15301	6.52321	6.66206	7.82628	6.87468	8.89102	4.78445	5.69885	6.37909	8.86137	7.73478	10.8439	2.16809	6.23375
ENSG00000198692	EIF1AY	9.65324	9.67573	9.5657	9.91243	9.55972	9.7813	9.78558	9.83157	9.75687	10.2193	9.33494	9.93448	10.0111	10.7903	9.90978	10.409
ENSG00000153989	NUS1	11.2922	10.9992	11.6921	11.4716	11.4725	11.6833	11.492	12.0196	11.5375	11.7236	11.0576	11.7855	11.7756	12.5649	11.4762	12.3247
ENSG00000119718	EIF2B2	9.00567	9.26462	8.96629	8.96975	9.2004	9.16491	8.77695	9.41574	9.31836	9.835	9.29137	9.84013	8.92278	9.66178	8.43852	9.74058
ENSG00000048462	TNFRSF17	4.19758	3.89193	4.2782	3.89967	2.92812	3.27039	6.91803	5.29151	5.23933	2.49343	5.05652	4.38886	5.00543	4.58496	4.20722	4.38346
ENSG00000225159	NPM1P39	3.74326	3.42936	3.99569	3.07497	3.71375	3.68846	4.01926	4.20346	4.19893	4.21711	3.73298	4.23647	4.28377	4.32193	3.90469	5.23287
ENSG00000270240	AC015849.1	0	2.55742	2.75508	1.51434	0	0	2.45286	1.41108	0	0	0	0	0	0	0	0
ENSG00000117133	RPF1	9.87315	9.93775	10.0596	9.91659	9.51044	9.76884	9.60834	9.99532	10.0335	10.5549	9.59789	10.0996	10.121	10.7474	9.77627	10.1666
ENSG00000089195	TRMT6	8.36902	7.95286	8.02757	8.2418	8.42954	8.70098	7.77729	8.83446	8.82504	8.73832	8.32167	8.46248	8.57462	8.96578	7.64511	9.01294
ENSG00000157502	MUM1L1	6.30501	7.66518	7.07061	6.82438	5.6917	4.63139	7.44075	4.98633	6.77188	6.60478	6.75256	4.87527	5.35309	5.80735	5.42396	5.34848
ENSG00000134901	KDELC1	8.67047	8.98051	8.68515	8.25062	8.28414	8.7489	7.86852	7.79783	7.6599	8.30341	8.15663	8.82175	7.97119	7.60733	7.87723	8.37739
ENSG00000137216	TMEM63B	10.5771	10.6784	10.5135	10.317	9.88966	10.4082	8.98492	9.4975	9.99356	10.1363	9.95814	10.0216	10.1273	9.21675	9.78582	9.43747
ENSG00000107186	MPDZ	11.4615	11.2686	11.6936	10.8836	10.5962	10.4036	10.568	9.57645	11.0307	9.44034	11.2892	9.66833	10.7736	9.55651	10.7561	10.4516
ENSG00000165630	PRPF18	9.15426	9.293	9.05943	9.25265	9.11983	9.04896	8.97982	9.3494	9.25464	9.47268	9.14237	9.48178	9.35003	9.53528	8.9711	9.48035
ENSG00000153187	HNRNPU	12.4392	12.5388	12.5866	12.6743	12.7183	12.8067	12.322	12.9512	12.5749	13.7129	12.6248	12.7953	12.5903	13.166	12.874	12.8306
ENSG00000188917	TRMT2B	8.55638	8.93322	8.23456	8.5114	7.41521	7.88684	7.86298	7.53286	7.86976	8.09929	8.13707	7.87742	7.86084	7.41785	8.13208	7.13032
ENSG00000147570	DNAJC5B	3.07639	3.05829	2.75508	3.98673	3.83009	3.42361	5.6244	0	2.8337	0	3.24091	2.05309	3.86941	3.58496	0	0
ENSG00000162522	KIAA1522	9.36142	9.46079	9.19584	9.22382	9.09096	9.25956	9.04727	8.78918	9.04186	9.37342	9.03021	8.7602	8.78961	8.90087	9.26131	8.39094
ENSG00000172403	SYNPO2	8.70086	9.66853	8.82709	8.74784	9.02231	10.0073	10.6157	6.56612	8.51442	8.94223	9.60787	7.94659	9.25678	8.40088	9.04931	9.1414
ENSG00000170791	CHCHD7	7.9662	8.24002	7.39039	8.23737	8.92428	8.69723	9.03747	8.68833	9.20056	9.10396	8.72688	8.8184	8.2407	9.66711	8.62031	9.00709
ENSG00000279122	AC020763.2	0	0	0	0	0	0	0	0	2.02308	1.51221	0	2.05309	0	0	2.16809	2.63908
ENSG00000130338	TULP4	8.9987	8.72963	8.74438	8.93186	8.90783	8.75974	8.44032	8.68833	8.24491	8.65458	8.41558	8.34627	8.04742	7.90087	8.80446	8.84919
ENSG00000183617	MRPL54	9.24249	9.21012	9.42071	9.18753	9.78544	9.71046	9.7753	9.68658	9.87458	9.54064	9.32806	9.93757	9.59285	9.77808	10.1417	10.5251
ENSG00000168229	PTGDR	4.94205	2.34259	3.17812	2.71591	4.59331	3.68846	6.66164	4.49645	4.19893	0	3.35366	2.64384	3.77007	0	3.3671	2.0488
ENSG00000186104	CYP2R1	7.93001	7.37789	7.43901	7.67459	8.17286	8.16199	7.885	7.37597	7.83146	7.58349	7.44228	7.45366	7.42764	7.36632	7.34786	7.7509
ENSG00000278259	MYO19	8.97402	9.00358	8.92592	8.93186	9.23774	9.32425	8.67323	9.26242	9.89639	9.61239	8.77323	9.85819	8.97111	9.09803	8.75864	10.2983
ENSG00000173465	SSSCA1	6.60962	7.52549	6.78486	6.94885	7.90089	7.13408	7.17193	7.39743	7.60796	7.79079	7.09024	7.89661	7.06862	8.57365	7.18418	8.37739
ENSG00000141469	SLC14A1	4.75609	3.05829	3.50482	5.44969	4.38084	3.80463	6.79553	3.91692	4.3511	3.5987	4.09923	4.97497	4.28377	3.45943	3.52141	3.86753
ENSG00000107651	SEC23IP	10.4576	9.92693	9.9038	10.2602	10.3711	10.2288	10.2872	10.4382	10.4643	10.8283	10.1654	10.7999	10.2137	11.128	9.83448	11.0341
ENSG00000177614	PGBD5	8.02229	9.24926	9.10534	8.31091	6.49587	7.57136	6.78386	7.07231	6.88841	8.96112	7.15391	6.62423	7.3176	6.84549	7.16089	6.77835
ENSG00000072849	DERL2	9.84233	9.98141	10.5973	9.91382	10.3675	10.6222	10.1888	10.8944	10.2786	10.8789	9.99989	10.3289	10.6154	11.0458	10.803	10.3809
ENSG00000159202	UBE2Z	8.47833	8.03579	8.673	8.68088	8.98201	8.24659	10.129	8.26282	8.37933	8.29066	8.23232	9.12281	8.2314	7.90689	7.78882	8.41766
ENSG00000197279	ZNF165	4.68837	5.46482	5.78289	4.65174	5.45854	5.53629	5.70086	7.13326	5.78502	6.30019	4.72037	6.06929	4.60529	7.79442	4.7347	5.94627
ENSG00000223908	AC068657.1	2.23802	0.859513	0	2.71591	1.67975	3.09895	0	0	0	0	1.34316	0	1.55829	0	0	0
ENSG00000245711	NADK2-AS1	3.74326	2.55742	3.50482	5.06574	4.5259	3.27039	2.19535	5.26062	5.96093	2.71312	4.6337	4.31468	5.45256	2.58496	5.73915	4.454
ENSG00000152049	KCNE4	6.74911	6.30715	6.55711	6.35343	5.72213	6.35905	6.38094	8.08469	6.91308	6.53445	6.60091	6.52902	7.57472	5.78136	7.37848	6.12985
ENSG00000268573	AC011815.1	3.07639	2.55742	0	3.89967	4.71934	4.4997	4.01926	4.32788	6.05259	3.35928	4.16251	4.06607	5.51526	4.58496	3.52141	5.70729
ENSG00000106028	SSBP1	10.348	10.1532	9.95151	10.0577	10.7481	10.4951	10.2484	10.8288	10.9391	10.3	10.2232	10.6684	10.3185	10.5488	10.5156	11.4688
ENSG00000100284	TOM1	10.1083	10.0272	10.1101	10.1619	10.1342	10.3461	9.56809	10.2436	10.2738	11.0026	10.2652	10.4443	9.97665	10.5784	10.0416	10.5465
ENSG00000163882	POLR2H	8.75151	9.5164	9.56351	9.15265	8.97255	9.11515	9.20654	9.95247	9.33443	9.62767	8.96958	9.40118	9.3756	9.69174	9.95111	9.37522
ENSG00000198182	ZNF607	5.91839	5.77484	6.03144	5.35469	5.49424	6.08811	6.3337	4.94807	5.02974	5.61953	6.164	5.35401	5.45256	5.32193	5.30148	4.52126
ENSG00000120899	PTK2B	9.13531	8.7516	8.74051	8.94006	8.71325	9.08961	10.052	8.4995	9.23766	7.77867	9.1345	8.48379	8.33061	8.48382	8.91998	8.41324
ENSG00000167106	FAM102A	9.06361	8.78927	8.72882	9.52768	9.1565	8.76691	10.2622	9.00491	8.53045	7.71013	9.15798	7.73536	9.06579	9.24079	8.79693	8.38643
ENSG00000144908	ALDH1L1	11.8667	11.8798	14.14	11.7335	10.861	10.2366	10.9648	9.61053	12.1801	9.77526	12.0169	10.135	11.5583	11.3729	10.7047	11.4888
ENSG00000277684	AL392048.1	0	2.09008	1.72262	1.9203	0	1.66096	0.922201	0	0	0	0.822554	0	0	1	0	0
ENSG00000224858	RPL29P11	5.82687	6.35099	6.4473	6.00287	6.42364	6.39656	6.12754	6.50153	6.81178	6.08084	6.23932	6.65461	6.51483	6.65821	6.77245	7.11951
ENSG00000137331	IER3	7.72559	8.33404	6.75444	9.19669	9.84542	9.65156	9.36963	11.1633	9.20056	10.8437	8.03085	10.4508	9.26365	11.4236	8.39425	8.46112
ENSG00000160209	PDXK	10.5027	11.0747	10.3102	10.5011	10.722	11.1494	10.0336	11.4705	10.6231	12.0616	10.2813	11.4892	10.179	11.6738	10.5087	11.5215
ENSG00000144283	PKP4	10.8522	11.0293	11.1064	10.8109	10.3247	10.8086	10.2632	10.4024	10.1791	10.5216	10.3407	10.8825	10.3861	9.5157	10.7307	10.1253
ENSG00000105568	PPP2R1A	10.8609	10.8378	10.5951	10.7257	11.001	10.6833	10.9777	10.9243	10.8894	11.4871	10.9501	11.1651	10.7599	11.2773	10.7774	11.4073
ENSG00000123496	IL13RA2	7.60222	5.61621	7.83026	7.69413	6.38612	6.76969	9.01768	3.74903	4.3511	0	7.52888	6.51252	5.57534	0	2.16809	6.49023
ENSG00000156970	BUB1B	7.06168	3.31596	0	3.48694	7.48786	3.68846	5.20164	4.13699	2.34653	0	6.13274	0	3.13425	3.58496	2.99794	2.0488
ENSG00000260549	MT1L	9.33398	7.53185	6.955	7.70701	6.26733	9.37447	7.57547	9.71107	9.4798	10.3116	7.89305	8.21987	8.70809	13.2855	9.66476	7.18319
ENSG00000140263	SORD	12.1661	11.7043	12.5184	11.4276	11.1279	9.87065	10.088	9.54314	10.5862	8.73518	12.045	10.8509	10.764	10.6008	9.67301	10.9125
ENSG00000214694	ARHGEF33	2.23802	1.78378	5.10245	3.07497	2.92812	2.67935	3.93735	2.11061	0	2.71312	2.6735	0	1.96996	3	2.16809	3.22758
ENSG00000171155	C1GALT1C1	7.04823	10.147	9.89337	10.0388	10.0998	10.2711	9.35195	10.5605	10.188	10.6602	10.1283	10.545	10.4193	10.7237	10.107	10.2131
ENSG00000226976	COX6A1P2	7.02096	7.63594	7.88042	6.95965	6.76796	7.19921	6.74827	7.66258	7.42283	7.70374	6.98913	7.94044	7.66044	7.47573	7.89852	7.85883
ENSG00000253846	PCDHGA10	7.39479	5.26542	5.58968	6.8936	7.08138	7.7119	7.60893	7.69182	7.1285	8.01914	7.84564	8.10353	6.879	7.01123	8.84157	7.23419
ENSG00000120896	SORBS3	10.2691	10.3142	10.2515	9.79371	9.55126	9.43205	10.1744	8.7085	10.09	8.95035	9.89666	8.89039	9.58739	9.27146	10.0077	9.74938
ENSG00000188801	ZNF322P1	5.82687	5.81714	6.52143	6.30343	6.22545	6.39656	5.95094	5.61829	5.58464	5.82206	5.67114	6.35489	5.51526	4.70044	5.12011	6.10814
ENSG00000105717	PBX4	2.23802	1.78378	0	1.9203	0	0	6.48551	3.21674	4.72996	2.23417	0	0	3.42294	2.58496	2.16809	2.63908
ENSG00000105447	GRWD1	9.1853	8.74614	8.90876	8.69064	8.49709	8.75252	8.9488	9.17814	8.88238	10.024	8.75024	9.65524	8.77688	9.82814	8.16172	9.63637
ENSG00000095794	CREM	7.89288	8.61743	8.65253	8.02241	8.30941	9.0162	8.33229	8.98378	7.86345	10.7428	8.23967	8.46248	8.18876	10.545	8.53681	8.29811
ENSG00000102900	NUP93	8.26244	7.76578	7.60162	8.07302	8.90783	8.30693	8.83748	8.73964	9.10745	8.9638	8.53397	8.64762	8.28636	9.00562	8.1965	9.05042
ENSG00000172014	ANKRD20A4	2.23802	3.19287	1.10446	0.947361	2.92812	2.67935	2.19535	1.41108	3.72879	2.49343	3.11858	1.03561	3.13425	5.75489	3.3671	3.38029
ENSG00000213523	SRA1	8.38516	8.64116	8.41554	8.54047	8.51893	9.0607	8.91442	8.84751	9.26186	9.37744	8.23967	8.6959	8.71144	9.41363	8.85615	9.65334
ENSG00000102225	CDK16	8.71369	9.35711	9.32564	9.15735	9.51913	9.61821	9.27484	10.0278	9.25464	9.99677	9.183	9.51942	9.53917	10.3794	9.4935	9.4
ENSG00000215305	VPS16	9.21869	9.65547	9.49618	9.7194	9.22185	9.53445	9.4289	9.917	9.67631	9.8262	9.4488	9.74976	9.67753	9.47573	9.77051	9.71568
ENSG00000167721	TSR1	10.3175	10.0045	10.033	10.2068	10.447	10.1541	10.0892	10.5244	10.3794	11.1656	9.9912	10.7923	9.86523	11.5211	9.69953	11.0981
ENSG00000185813	PCYT2	11.6674	10.6221	10.8174	10.1384	10.024	8.64364	9.28729	9.00724	9.7822	9.38346	10.3836	9.58203	9.3756	9.49386	10.0223	10.3054
ENSG00000229023	AC067945.1	1.7984	0	1.72262	0.947361	0	1.05737	0	2.36413	2.02308	2.90374	1.34316	1.63225	3.86941	0	0	2.63908
ENSG00000174718	KIAA1551	11.1286	11.6428	11.0457	11.2426	10.5818	11.9755	11.6522	10.6958	10.4819	10.656	10.7118	11.829	10.7967	9.85953	11.3454	10.4067
ENSG00000182057	OGFRP1	3.07639	3.19287	2.75508	3.98673	3.44848	3.42361	2.45286	4.26701	4.48874	2.90374	3.96367	4.76816	3.96235	3	2.50056	5.19218
ENSG00000157456	CCNB2	6.55363	2.74437	4.58518	4.70406	6.59786	4.19363	4.70377	4.32788	0	3.35928	5.43527	3.87281	3.77007	3	5.21364	3.05677
ENSG00000152413	HOMER1	5.94765	5.75322	5.32575	6.08408	5.86535	5.78285	5.3672	6.25741	5.3875	6.78523	6.03468	6.1779	6.92591	8.03342	5.02008	5.5227
ENSG00000233585	AC231533.2	6.60962	7.39195	6.64263	6.75167	5.42193	5.50228	4.65335	4.38629	5.27782	4.98028	6.3657	5.31649	6.18916	5.78136	5.46258	5.81842
ENSG00000131778	CHD1L	11.2894	10.9871	10.4353	10.3655	10.1992	10.2748	10.0569	9.83025	10.7224	9.77831	9.98136	10.2034	10.2908	9.92184	9.76858	10.5434
ENSG00000128591	FLNC	3.60318	5.51707	6.40876	4.65174	5.49424	6.87974	9.88042	5.86414	6.58496	7.99838	7.76127	3.52354	7.00451	6.93074	6.59261	6.60318
ENSG00000139572	GPR84	0	2.09008	0	2.90658	3.5872	4.10576	2.86097	5.29151	3.93556	0	3.64709	4.76816	3.13425	6.22882	3.1943	2.63908
ENSG00000136807	CDK9	10.1948	9.60053	9.53695	10.1666	9.93422	10.2236	10.0398	10.2426	10.1075	10.5289	9.74856	10.4551	10.2795	11.8914	9.94601	10.2182
ENSG00000159069	FBXW5	10.7542	10.9561	10.6185	10.8287	10.564	11.3569	10.5054	10.9323	10.8651	11.899	11.0361	11.5133	10.8539	11.0788	10.9831	11.222
ENSG00000128789	PSMG2	9.50119	9.50351	9.32046	9.62078	9.88463	9.38384	10.1116	9.79565	9.96877	9.84956	9.64297	9.57012	9.92274	10.3837	10.155	10.1321
ENSG00000100410	PHF5A	8.84778	9.21408	9.14105	9.09749	8.88447	8.89038	8.81758	9.41749	9.12339	9.79796	8.8425	9.10366	9.12729	10.0362	8.87774	9.41775
ENSG00000152078	TMEM56	12.0633	13.0199	13.0258	12.6721	11.6998	11.8786	11.1202	11.4111	11.308	11.3031	12.0091	11.5816	12.7491	11.1293	12.1076	11.1719
ENSG00000171428	NAT1	7.51694	8.71572	8.05903	7.79406	7.97857	7.71932	7.16295	7.08999	7.60796	7.16631	8.06437	6.31739	7.63948	7.45121	7.62822	7.08658
ENSG00000108244	KRT23	0	2.90985	2.15398	3.48694	4.6577	5.23873	5.09234	3.55899	3.48736	6.11979	5.2727	2.64384	5.89121	8.04439	2.77058	4.23111
ENSG00000250999	AC136604.3	0	1.78378	0	0	0	0	0	1.41108	0	3.70498	2.02649	2.05309	0	2	3.52141	0
ENSG00000136478	TEX2	11.6951	11.8938	11.8193	11.4104	11.055	11.0141	10.5474	10.489	10.8532	11.2476	11.5613	10.8344	10.8279	10.6457	11.0504	11.1172
ENSG00000175785	PRIMA1	5.51128	5.203	5.00247	4.75455	3.5872	5.46746	6.8525	4.86835	7.89475	6.49054	7.35015	4.52667	6.68811	4.64386	6.67714	5.76393
ENSG00000134539	KLRD1	4.54257	5.5425	1.72262	3.98673	4.71934	4.56705	8.03037	6.77727	6.73084	4.41799	4.44297	4.23647	5.17036	5.80735	5.16763	4.9205
ENSG00000234193	AC013476.1	0	0	0	0	0	1.66096	1.88167	3.34007	0	3.07208	0.822554	1.03561	2.28986	4.58496	1.11421	0
ENSG00000163071	SPATA18	6.39273	7.02784	7.31944	6.82438	6.59786	5.23873	6.56948	5.66622	6.13878	6.65868	5.83549	6.62423	6.36967	3.90689	5.46258	5.4895
ENSG00000142609	CFAP74	4.82078	9.02178	6.15301	5.64968	4.13159	3.09895	4.79961	3.91692	5.3875	1.91789	4.39107	3.06176	3.86941	2	3.78789	0
ENSG00000184967	NOC4L	6.89143	6.76161	7.16613	6.88229	7.03365	7.51279	7.36445	7.41156	7.68159	8.25611	6.82281	7.40086	6.84279	8.19967	7.11314	7.8326
ENSG00000197714	ZNF460	4.88269	4.41688	5.44482	5.87178	4.30245	4.86342	5.05399	5.9634	4.55293	6.23071	5.40942	5.8765	6.0265	6.02237	5.88845	4.52126
ENSG00000105258	POLR2I	7.74239	7.91442	8.43485	7.40904	8.32437	8.42962	8.1073	8.52572	8.68525	8.12823	8.07263	8.85157	8.37777	8.20945	8.12005	9.25195
ENSG00000279738	AL022311.1	7.00713	6.76161	7.35028	7.25096	7.02146	7.89341	7.87404	8.67082	7.37036	7.33305	7.6275	7.66993	7.89071	7.19967	7.94699	8.47391
ENSG00000237604	AP001056.1	0	0	2.48561	2.49613	0	2.67935	0	0	0	0	0	0	0	0	0	0
ENSG00000204947	ZNF425	5.91839	5.03398	6.28655	6.5377	4.88989	4.86342	5.1297	4.54853	4.48874	3.89661	5.73499	4.82271	5.13086	4	5.53685	5.23287
ENSG00000136881	BAAT	13.9582	15.6138	15.1084	14.2576	13.4334	11.7115	11.5982	12.6682	12.7766	13.8835	13.1991	10.9268	12.9742	12.5798	14.6533	12.3725
ENSG00000185561	TLCD2	9.29751	8.50872	7.74774	9.62418	10.1099	9.9828	8.67006	10.7202	9.13916	9.9394	10.4414	10.7785	9.25908	10.2992	8.58574	9.81952
ENSG00000230427	AC095033.1	0	1.78378	2.75508	0	0	0	2.86097	0	0	0	0	0	0	0	0	0
ENSG00000123454	DBH	8.20907	8.64704	7.65199	8.8384	8.22692	8.40222	6.56948	7.64475	8.14952	8.09929	10.0171	8.02429	9.90089	9.51964	7.36834	9.71747
ENSG00000148339	SLC25A25	9.31164	10.8294	10.3023	11.0621	10.6565	10.9627	10.2484	11.4146	10.7637	12.9398	10.0614	12.2356	9.73299	11.9855	8.77408	11.0696
ENSG00000187079	TEAD1	8.03598	8.34853	7.6354	8.28108	7.90089	9.9673	8.21985	9.85243	10.339	11.2114	7.57613	7.66247	10.5135	8.58871	7.17258	9.37975
ENSG00000141448	GATA6	7.21394	9.20615	8.43485	8.15988	8.1618	8.20491	8.73817	9.74354	8.84761	9.34493	8.60972	8.6959	9.10453	9.99435	7.22968	8.46966
ENSG00000262097	LINC02185	0	0	0	0	0	0	0	0	2.34653	0	1.72491	2.86788	1.96996	0	0	1.03271
ENSG00000106366	SERPINE1	8.63493	10.0889	9.51444	9.27227	10.8149	13.7472	10.408	12.7204	13.1646	14.6029	8.71373	12.0412	10.1558	15.6256	10.3007	11.8571
ENSG00000132854	KANK4	5.79502	6.85592	7.90831	6.76405	3.12318	4.69299	5.81993	1.80284	3.61312	5.38385	6.88979	3.64959	4.66181	4.16993	6.12352	4.38346
ENSG00000259118	AL139022.1	1.7984	0	1.72262	1.9203	1.67975	1.66096	0.922201	2.9331	2.8337	1.91789	1.72491	2.05309	3.42294	2	2.50056	1.62842
ENSG00000261427	AC099518.3	1.7984	0.859513	0	1.51434	1.07167	0	3.7581	1.41108	0	0	0.822554	0	0	0	0	1.03271
ENSG00000184611	KCNH7	4.99906	2.09008	4.7172	6.0236	3.83009	6.57075	5.05399	3.99406	2.8337	0	5.55802	4.06607	3.86941	0	3.1943	0
ENSG00000272625	AP000919.4	0	0	2.75508	1.9203	0	2.08522	1.88167	3.74903	2.34653	3.07208	2.02649	2.64384	3.54816	0	3.1943	2.37392
ENSG00000105971	CAV2	9.32285	10.7518	9.40611	9.97098	10.0735	8.96094	8.88468	9.90955	10.8964	9.80544	10.3034	9.25264	9.93712	11.1241	10.8474	10.3501
ENSG00000100075	SLC25A1	11.6563	11.7418	11.3375	10.6182	10.2099	9.88886	9.52317	10.0093	10.6417	10.5751	10.1163	9.39219	9.43964	10.1319	10.9521	10.5148
ENSG00000236496	GPS2P1	2.84716	1.39443	1.72262	2.23676	2.43495	0	2.19535	3.34007	2.02308	3.48395	2.2758	2.05309	3.2858	3.16993	2.99794	2.86299
ENSG00000134955	SLC37A2	7.46729	6.06541	7.54943	9.12414	7.10467	8.0779	8.84311	7.12471	7.48995	5.5065	8.1252	8.20967	6.83052	5.32193	6.3669	6.53973
ENSG00000136877	FPGS	9.3505	7.82398	8.35094	9.05783	9.48626	9.26464	8.53037	9.0974	9.56787	8.26048	9.49869	10.001	8.85471	10.4747	8.85615	10.1388
ENSG00000110700	RPS13	11.8046	12.2494	12.4116	11.7538	12.4711	12.1122	12.703	12.717	13.048	12.5661	11.8209	12.1475	12.4177	12.9562	12.6707	13.2677
ENSG00000228444	AL137244.1	0	0	0	0	0	0	0	1.80284	2.02308	0	0	2.05309	0	2.32193	1.73532	0
ENSG00000121851	POLR3GL	9.55684	10.1959	9.56351	9.14794	9.63362	9.99508	9.8274	9.27985	9.22047	9.35313	9.78421	9.30147	9.63404	9.40939	9.58167	9.06176
ENSG00000198301	SDAD1	10.1671	9.60808	9.91416	9.88294	10.218	10.0298	9.93947	10.3214	10.1405	10.6072	10.0074	10.5029	9.98498	11.2143	9.46049	10.6383
ENSG00000173575	CHD2	10.0025	11.1339	11.2846	10.5176	10.1732	10.6043	11.1552	11.1396	11.3772	10.7413	11.0445	10.8945	11.1681	11.4656	11.2291	11.2814
ENSG00000250400	LINC00977	3.07639	0	0	2.49613	0	0	1.88167	0	0	0	0	0	0	0	0	0
ENSG00000179873	NLRP11	3.44802	5.26542	4.36128	4.70406	5.38436	4.0122	3.85051	0	4.27702	3.70498	2.02649	3.06176	4.60529	0	0	3.64438
ENSG00000109193	SULT1E1	6.74911	9.07504	10.5865	4.59745	4.88989	2.41266	1.88167	3.08188	7.139	2.23417	5.08945	0	4.7162	3	7.87723	2.0488
ENSG00000111144	LTA4H	10.8474	10.8569	10.9625	11.1478	10.737	10.8447	10.7303	10.5825	10.8722	10.2081	10.6959	10.5682	11.0049	10.062	10.7395	10.2959
ENSG00000134058	CDK7	8.22111	8.76786	8.33561	8.61751	8.54043	8.65915	8.95141	8.91354	8.42292	9.63105	8.73471	8.57797	8.54111	9.64024	9.1325	8.94109
ENSG00000274403	AC090510.2	2.84716	2.34259	1.10446	1.9203	1.07167	0	2.19535	3.21674	2.02308	3.22282	3.55575	2.64384	3.66337	0	4.53172	1.03271
ENSG00000273841	TAF9	9.83256	9.97908	9.46129	9.57936	10.2286	9.73994	9.81455	10.1508	9.68708	10.0744	9.90014	10.1404	9.83329	10.3443	10.2014	10.8061
ENSG00000114993	RTKN	10.7333	10.2019	10.6332	10.7731	10.7765	10.8749	10.2162	11.3912	10.8063	10.1853	10.3424	11.3872	10.9843	11.314	11.0046	11.2208
ENSG00000154639	CXADR	10.7532	10.4589	10.1832	10.1502	10.0631	10.3769	9.51965	9.53993	10.0613	10.1633	9.89549	9.72133	10.3141	9.32643	9.75892	9.97453
ENSG00000102878	HSF4	7.40537	8.30462	7.8156	6.17956	6.93316	7.26153	7.41828	7.33948	6.48978	5.56412	6.22457	6.74212	6.96012	6.56986	7.8337	5.61795
ENSG00000185338	SOCS1	7.28444	4.30245	4.83816	7.81205	7.84667	6.91894	5.54366	9.4572	6.82483	5.93558	6.85189	8.96504	7.08938	9.79604	5.34347	8.07008
ENSG00000267203	AC115085.1	1.7984	2.74437	2.15398	0	2.43495	2.67935	2.19535	3.91692	3.02689	2.90374	1.72491	3.06176	3.13425	2.58496	3.1943	3.38029
ENSG00000044090	CUL7	9.17914	8.75976	8.79756	8.3235	9.11696	9.23906	8.64125	8.44558	8.85399	7.51208	8.45402	7.90296	8.49907	7.78136	8.54132	9.16788
ENSG00000155962	CLIC2	9.02639	7.92413	9.50305	9.06285	8.8366	8.6745	10.2042	8.73403	8.97607	7.82065	8.96958	8.94366	8.71144	8.85175	7.88436	7.7226
ENSG00000074800	ENO1	13.5376	13.4428	13.74	13.0947	13.7462	13.8506	13.0912	14.0253	14.5222	14.5136	13.0843	13.8943	12.992	14.6827	13.1887	14.6333
ENSG00000093144	ECHDC1	11.9286	11.4391	11.0067	10.9262	10.9736	10.7928	10.5213	10.7545	10.0558	10.3683	10.7158	10.9384	10.8501	11.0587	10.9099	10.7866
ENSG00000134001	EIF2S1	10.9816	10.4788	10.8155	10.6468	10.9656	10.8548	10.7921	11.2024	10.9148	11.7881	10.876	11.3661	10.6055	11.8842	10.1446	11.6149
ENSG00000213699	SLC35F6	9.65102	9.83729	9.44947	9.59849	10.075	10.0652	9.6362	11.0115	9.86197	11.293	9.52452	9.89047	9.45771	10.8345	10.2926	9.38428
ENSG00000280407	AC132872.4	3.27414	3.81053	3.17812	2.49613	3.12318	3.80463	3.55337	5.3804	4.55293	3.89661	2.98492	3.23264	4.48514	3	4.79647	3.64438
ENSG00000114021	NIT2	11.2894	11.8776	11.5774	10.6113	10.9367	10.6993	10.833	10.4416	10.6844	10.1184	10.9138	10.6085	10.8846	10.9159	11.3652	10.4878
ENSG00000197312	DDI2	11.8648	11.54	11.847	12.2746	11.2621	11.1973	10.5654	10.8432	10.9703	10.5225	11.1687	11.3724	11.4542	10.5127	11.5581	11.3209
ENSG00000144320	LNPK	9.77658	10.2758	9.91759	9.64941	9.86089	9.95635	9.43077	9.38743	9.53448	9.56201	9.67723	9.19437	8.6464	9.78463	9.81036	9.69216
ENSG00000120705	ETF1	11.0996	11.3136	11.1904	11.344	11.2549	11.5372	11.0986	11.7669	11.521	12.8995	11.1634	11.4871	11.2377	12.6119	10.6482	11.6019
ENSG00000134504	KCTD1	6.8141	7.31287	6.75444	6.71389	5.9705	6.30089	6.72404	5.6896	6.18001	7.13813	6.37909	5.8765	6.06892	6.18982	5.9441	5.1503
ENSG00000257135	AC007249.2	4.19758	3.96898	3.17812	3.36225	3.71375	5.46746	3.85051	5.491	5.67394	5.17779	4.6337	4.87527	2.96489	5.35755	3.52141	5.55515
ENSG00000171853	TRAPPC12	8.95973	8.77056	8.5277	8.85585	9.48182	9.69925	9.57826	9.69527	9.82345	10.0469	9.07407	9.78625	9.32619	9.31967	8.95426	10.2029
ENSG00000032219	ARID4A	9.32006	8.72963	10.0812	10.0727	9.69819	9.51966	9.72432	8.6291	9.45061	8.67434	9.50634	9.12009	9.63933	8.93074	8.9269	9.63448
ENSG00000090520	DNAJB11	12.0136	12.3455	13.0321	11.912	12.1204	12.4203	12.0434	13.3797	12.2878	14.0096	11.4224	12.6885	11.8746	13.3635	12.8439	12.9608
ENSG00000262209	PCDHGB3	5.47154	3.19287	2.75508	5.48001	4.38084	3.42361	3.17872	3.34007	2.61058	3.22282	3.11858	4.38886	2.77297	0	0	3.96737
ENSG00000072364	AFF4	11.9031	12.1975	11.6128	11.6618	11.5583	11.5048	11.4217	11.4844	11.2353	11.6029	11.5698	11.5732	11.1766	11.5425	11.5687	11.1301
ENSG00000186575	NF2	9.28896	7.71636	8.69319	8.94551	8.60718	8.69347	8.18478	9.58114	8.33438	9.68399	9.0945	9.0389	7.98786	9.94837	8.95765	9.27892
ENSG00000079689	SCGN	5.76246	8.17239	6.05659	4.98346	5.04239	0	8.13971	2.36413	6.27822	5.4768	3.11858	3.52354	4.76861	2.80735	6.93233	4.70603
ENSG00000198919	DZIP3	7.6475	8.16831	7.85197	7.31964	7.90089	7.58767	8.40647	6.91258	7.25931	7.86718	8.3182	7.08106	7.22685	7.17991	7.11314	7.05289
ENSG00000168792	ABHD15	8.80446	10.3506	9.53024	9.08521	8.23222	8.86718	8.75021	7.96044	7.87605	8.14721	9.44084	7.85796	9.50482	7.22882	8.58574	8.67187
ENSG00000137474	MYO7A	10.1608	11.3187	11.4697	9.87441	9.25865	9.70486	9.56127	9.38743	9.88241	8.30341	10.0096	9.30147	9.41724	8.92184	11.0046	8.95939
ENSG00000213606	AKR1B10P1	1.16296	2.74437	0	0	3.93775	3.42361	0	0	0	0	0	2.05309	0	0	0	0
ENSG00000114770	ABCC5	9.10316	8.88433	9.47068	9.49835	9.05555	8.66301	8.98492	8.32759	8.58903	9.21155	9.06375	8.58193	8.88173	7.11894	8.89549	7.77865
ENSG00000065833	ME1	10.7511	10.2558	10.3565	9.69537	9.93584	9.99965	9.39861	9.94763	9.69954	9.09909	8.53696	10.4366	8.91699	8.22882	9.1295	10.1199
ENSG00000204682	CASC10	6.96482	8.6441	8.673	7.57275	6.76796	5.01582	5.20164	4.90876	5.75804	5.7494	6.97157	3.97267	7.13999	4	7.98728	5.55515
ENSG00000109323	MANBA	9.39367	10.0305	9.80894	9.79974	9.02536	9.47433	9.23254	8.90856	8.50228	9.10638	9.64712	9.15239	9.36074	9.14975	9.21964	7.01839
ENSG00000274191	AC026333.4	1.7984	0	0	0	2.70251	1.66096	3.43896	1.41108	1.01543	0	0	0	0	0	0	0
ENSG00000103966	EHD4	9.85589	9.26653	9.9431	9.7446	10.306	9.83864	10.2861	10.4672	10.1677	10.776	9.86133	10.66	9.65334	12.1293	8.96439	10.4484
ENSG00000261226	AC092384.3	0	1.39443	0	0	0	0	0	2.76719	1.6055	0.945781	2.02649	2.37849	2.77297	0	0	0
ENSG00000117069	ST6GALNAC5	2.23802	0	0	1.9203	2.10621	2.67935	1.88167	1.80284	3.34958	3.07208	3.24091	0	2.96489	2.58496	4.20722	2.63908
ENSG00000137547	MRPL15	9.86934	10.1808	9.93634	9.70021	10.1398	10.0313	9.60503	10.0494	10.1048	10.9993	10.032	10.0899	9.75589	10.7756	10.0288	10.4537
ENSG00000167034	NKX3-1	7.83925	7.06341	8.0898	7.36909	6.88017	7.28172	6.98072	7.77615	7.77874	7.81473	7.65526	8.05878	7.33509	8.48382	7.32708	8.20403
ENSG00000044012	GUCA2B	0	1.78378	0	3.70802	3.93775	0	0	5.29151	2.61058	2.71312	3.73298	2.86788	3.77007	4.70044	6.02374	0
ENSG00000069702	TGFBR3	10.1546	9.56994	10.1818	10.8064	10.4853	10.4242	11.1214	11.1581	10.8453	10.3042	10.6709	11.2016	11.3494	10.7507	10.2629	11.2564
ENSG00000182600	C2orf82	8.2151	7.19753	6.28655	5.67611	7.02146	4.86342	3.3147	5.73525	5.35186	4.5943	5.12166	5.39058	4.81919	5.55459	7.22968	5.23287
ENSG00000183780	SLC35F3	2.23802	1.39443	0	1.9203	2.70251	2.08522	3.7581	1.80284	1.6055	0	0	0	1.55829	0	2.16809	0
ENSG00000161547	SRSF2	9.67746	8.67605	9.63204	9.18062	9.57439	9.20246	9.89676	10.1717	9.40569	10.537	9.24278	9.36488	9.49513	10.2046	9.74332	10.4012
ENSG00000189223	PAX8-AS1	7.73402	8.81559	9.37646	9.55464	6.7533	9.52178	6.25135	6.28837	3.34958	8.62103	8.43172	5.71285	7.90833	7.96	6.70962	6.95899
ENSG00000140287	HDC	5.10675	4.17815	4.89503	5.67611	4.13159	5.99335	5.20164	6.67555	3.34958	8.0088	4.72037	6.19867	6.51483	6.10852	4.6026	4.64703
ENSG00000247982	LINC00926	3.74326	3.96898	2.15398	3.89967	5.04239	4.0122	6.39635	4.06729	4.02879	3.80397	0.822554	3.38541	3.54816	3.16993	4.01274	3.96737
ENSG00000213085	CFAP45	2.84716	0	0	1.9203	2.10621	0	0	2.9331	2.8337	3.07208	1.72491	0	4.04966	5.20945	0	2.37392
ENSG00000196104	SPOCK3	1.16296	2.55742	5.95325	6.58031	3.29498	5.19682	4.60111	0	3.02689	0	4.49307	3.23264	5.04846	2.32193	0	3.51837
ENSG00000185896	LAMP1	13.0432	12.3965	13.0037	13.0243	12.4	12.8392	12.5523	12.3116	12.2963	11.7975	12.3168	13.1354	12.618	11.8884	12.3428	12.3326
ENSG00000120215	MLANA	3.07639	3.42936	2.15398	3.80702	3.71375	3.42361	1.88167	2.11061	1.6055	2.49343	2.02649	2.05309	3.13425	0	3.1943	2.0488
ENSG00000072310	SREBF1	11.2124	9.62901	10.5735	10.1851	11.2093	10.2366	10.993	10.271	12.665	9.65445	12.1739	11.0202	10.7736	10.5727	12.0233	11.1267
ENSG00000109846	CRYAB	7.18965	8.08854	7.61861	7.55149	7.00917	7.90648	8.66371	7.07231	8.12861	9.54064	8.0393	6.1779	8.55237	10.7202	8.21924	7.28345
ENSG00000119782	FKBP1B	8.75151	7.46026	5.24053	6.52321	6.36699	5.01582	6.44162	5.59371	5.35186	4.53789	6.81298	7.08106	5.91466	6.14975	6.46527	4.58551
ENSG00000240914	AL121612.1	3.27414	3.5345	3.50482	3.36225	3.71375	3.68846	3.65936	3.45368	4.48874	3.98365	4.33724	3.52354	3.54816	4.24793	4.6026	4.64703
ENSG00000149136	SSRP1	11.178	10.9364	11.1041	11.2624	11.3042	11.2158	10.8562	11.486	11.3711	11.8785	11.0234	11.6591	11.2131	11.8451	10.6068	11.8916
ENSG00000173334	TRIB1	9.73103	10.2615	9.94815	9.55108	10.5776	10.221	10.3587	10.5478	10.0723	11.5252	9.8239	10.7241	10.1045	11.8297	10.1798	10.1022
ENSG00000108947	EFNB3	6.41385	5.13774	5.58968	5.91681	5.30616	4.56705	5.16612	4.26701	3.83588	3.22282	5.83549	4.65247	5.7419	4.24793	4.45718	4.58551
ENSG00000130717	UCK1	9.94202	10.2928	10.6122	10.2	9.44808	9.53024	8.79159	9.02113	9.64168	8.96647	9.72386	9.35797	9.41313	8.92778	10.1579	9.26917
ENSG00000152926	ZNF117	8.40111	8.74065	8.34074	7.74496	7.51419	8.04874	8.24135	7.89154	7.86976	7.61791	8.32167	6.81119	7.94296	6.79442	7.97398	6.21356
ENSG00000268041	AC010616.1	0	1.78378	0	1.51434	2.10621	2.67935	4.49058	0	0	0	0	0	0	2.58496	0	0
ENSG00000102312	PORCN	6.03203	5.43796	5.24053	5.87178	5.80976	5.96866	5.79689	6.19343	6.29708	6.41425	6.17939	5.99998	5.63303	6.82018	5.80074	5.94627
ENSG00000067533	RRP15	9.1161	8.44609	8.63176	8.21049	9.11123	8.65142	9.04238	9.29136	8.9315	9.82325	8.85692	9.33	8.69461	9.74483	8.08334	9.75637
ENSG00000214110	LDHAP4	5.76246	7.6061	7.65199	9.80723	7.47004	5.66483	7.72333	8.26671	9.01647	8.24735	7.77146	9.61717	9.24527	9.51767	7.22968	9.88959
ENSG00000277561	GOLGA8IP	4.61731	4.04213	2.98205	4.59745	3.5872	3.80463	2.86097	2.76719	2.8337	1.91789	3.73298	3.87281	3.54816	2	3.3671	2.37392
ENSG00000198169	ZNF251	7.27293	4.30245	4.6527	4.06883	5.13578	4.56705	4.49058	7.46673	8.18033	4.47919	7.76127	3.87281	5.60447	3.32193	7.51335	4.454
ENSG00000243697	AC009108.1	0	2.34259	1.72262	1.9203	2.10621	0	1.88167	0	0	0	1.72491	0	0	0	0	0
ENSG00000073605	GSDMB	7.38412	9.35352	8.49127	8.34837	7.7759	8.67068	8.08845	7.89154	7.4399	7.63145	8.14884	7.10327	7.53744	6.80735	9.00747	6.66396
ENSG00000258754	LINC01579	1.7984	0	2.15398	0	1.67975	0	0.922201	0	0	0	0	0	0	0	0	0
ENSG00000196562	SULF2	11.2199	11.2003	11.407	11.127	10.3346	10.0447	10.4965	9.51724	11.2297	9.98758	10.225	10.821	10.7752	10.3498	9.74136	9.56047
ENSG00000235217	TSPY26P	2.23802	2.55742	5.10245	2.71591	4.21955	2.08522	3.65936	4.06729	2.02308	2.23417	2.2758	2.37849	1.96996	2	2.16809	2.37392
ENSG00000237329	AL356320.2	0	0	3.17812	0	0	1.66096	2.45286	0	0	0	0	0	0	0	0	0
ENSG00000111641	NOP2	9.81082	9.4905	9.80338	9.20352	9.30964	9.44105	9.67304	10.0807	9.83801	10.7926	8.77576	10.1065	9.34573	10.8098	9.59041	9.9939
ENSG00000119917	IFIT3	9.8996	9.22982	8.96297	9.48346	9.88463	8.9132	9.8217	8.31637	9.17784	7.09967	9.92088	8.71405	9.58921	8.07146	8.58136	8.57232
ENSG00000279530	AC092881.1	2.84716	1.78378	2.15398	1.9203	2.43495	2.41266	0	3.08188	2.02308	2.90374	3.55575	3.23264	2.96489	3	2.50056	2.63908
ENSG00000262304	AC027796.3	0	2.55742	7.60162	1.9203	1.67975	7.97627	0	0	2.8337	3.48395	0	2.37849	2.28986	0	0	0
ENSG00000134769	DTNA	6.84553	7.32757	7.39039	5.14358	5.75193	6.43312	7.08901	5.77951	5.73055	5.93558	6.3522	6.51252	6.78034	6.32193	5.50019	5.01686
ENSG00000236333	TRHDE-AS1	6.00445	5.5425	5.89867	6.00287	4.6577	6.30089	3.93735	4.73986	4.78445	2.49343	4.03304	5.11268	3.13425	2	6.28307	1.62842
ENSG00000107223	EDF1	11.9272	12.3364	12.0764	11.6518	12.1017	12.1108	11.8769	12.6825	12.1909	12.2737	11.8141	12.1954	11.8565	12.4617	12.7801	12.6518
ENSG00000171206	TRIM8	10.3792	9.79955	10.5833	11.7546	11.04	11.2943	9.9156	11.5616	10.301	11.4441	11.0477	12.3866	11.7093	11.431	11.0425	11.181
ENSG00000108984	MAP2K6	8.19083	6.84574	6.955	5.72757	7.54856	5.89194	7.10785	4.90876	7.56191	6.44525	6.58944	5.42624	6.22712	5.42626	6.38712	6.21356
ENSG00000159173	TNNI1	6.18729	7.93857	7.40025	6.64865	5.38436	6.41496	5.42845	4.49645	7.09656	6.13888	6.79312	3.87281	4.54646	4.52356	5.64154	5.45551
ENSG00000149269	PAK1	8.42731	9.32998	8.86673	8.84132	9.19769	8.66301	9.28315	8.8809	8.50228	8.80854	9.08023	8.39658	8.68441	8.0607	8.65407	8.18342
ENSG00000273272	U62317.5	0	1.78378	2.15398	1.51434	0	2.08522	2.19535	4.06729	2.02308	2.49343	2.02649	1.63225	2.28986	3.16993	2.50056	2.0488
ENSG00000262652	AC124283.3	2.57451	1.78378	0	1.9203	0	2.67935	0	3.08188	0	4.80016	2.83759	3.23264	0	3.32193	3.3671	2.86299
ENSG00000112033	PPARD	9.25425	9.40815	8.59361	8.88447	8.24275	8.96406	8.42537	10.4286	8.29269	10.3479	8.33202	8.8083	8.28186	11.5821	9.26677	7.82596
ENSG00000129351	ILF3	10.986	10.9513	10.8402	11.2765	11.4747	11.1691	11.6701	11.7562	11.4705	11.3783	11.2006	11.6046	11.3272	11.6411	11.2901	11.9316
ENSG00000114650	SCAP	10.6072	11.0416	10.5637	10.9193	10.3371	10.6448	10.5405	10.046	10.3299	10.8342	10.4823	10.4839	10.1994	10.2348	10.2574	10.597
ENSG00000149798	CDC42EP2	6.28222	6.36532	6.30765	7.33631	6.24654	6.41496	7.33276	7.11611	7.35243	6.79729	6.85189	6.54533	7.32637	8.10852	7.64511	6.67877
ENSG00000107175	CREB3	9.13531	9.1841	9.63621	9.55108	9.25345	9.72896	9.56979	10.0796	9.51043	10.002	9.13055	9.82183	9.48929	10.2819	9.21399	10.7193
ENSG00000092094	OSGEP	8.88229	8.22439	8.26185	7.75119	8.93081	8.624	9.06666	9.06648	9.15476	8.81152	8.87119	8.90311	8.55237	9.03617	8.7233	9.62877
ENSG00000034533	ASTE1	7.99452	7.29053	8.28331	7.7134	7.7091	7.05418	7.62863	7.04538	7.2689	7.67133	7.30178	7.74246	6.79305	7.47573	7.10095	7.22413
ENSG00000253522	MIR3142HG	4.75609	3.31596	3.50482	3.60171	4.6577	2.67935	4.5469	3.21674	3.02689	1.91789	4.09923	0	3.54816	0	2.16809	3.51837
ENSG00000178828	RNF186	0	3.31596	2.15398	3.70802	2.10621	3.68846	0	4.26701	2.34653	3.22282	3.96367	4.31468	3.96235	2.80735	4.8557	3.38029
ENSG00000115255	REEP6	11.9861	12.4154	11.7896	11.4045	11.1891	11.435	10.0641	10.7371	11.1451	10.3356	11.2249	11.3135	11.2817	11.0961	11.3343	11.201
ENSG00000171421	MRPL36	9.04004	9.43556	9.41829	9.28521	8.75432	9.03714	8.57845	9.0974	9.06681	9.85678	8.94504	9.77764	9.23832	10.062	9.67507	9.33606
ENSG00000086189	DIMT1	8.93802	8.06241	8.15529	8.76025	9.23246	8.98576	9.49839	9.5591	9.34806	9.60383	8.84972	9.02442	9.1323	10.0688	8.64571	9.474
ENSG00000186231	KLHL32	3.60318	5.51707	6.28655	4.35721	4.88989	4.19363	4.17033	1.80284	3.34958	4.89303	4.16251	3.23264	4.76861	3.58496	4.45718	0
ENSG00000108551	RASD1	8.63043	6.90576	9.76385	11.4153	10.4606	12.074	10.4585	12.1993	9.23276	13.2354	8.9132	13.2064	10.6869	13.3555	9.6099	11.9003
ENSG00000230555	AL450326.1	4.46374	4.66862	4.58518	5.56734	4.99332	4.63139	4.01926	3.55899	4.83696	1.91789	4.98829	3.97267	3.66337	3.58496	4.01274	3.64438
ENSG00000163564	PYHIN1	5.66012	4.24164	6.00584	5.14358	6.20405	5.83842	8.31212	5.491	5.61502	5.06256	5.69274	4.23647	6.4197	5.16993	6.02374	4.454
ENSG00000113328	CCNG1	10.4778	10.5996	10.9022	10.9138	10.0676	9.81978	9.58332	9.25264	9.86829	9.65776	9.77285	9.59775	10.2975	10.2668	10.5452	9.935
ENSG00000063177	RPL18	11.8886	12.1341	12.2486	12.0887	12.1578	11.8285	12.5435	12.6737	12.8449	12.0344	11.7684	12.0844	12.4863	12.7649	12.7485	12.736
ENSG00000153823	PID1	9.32285	8.26315	11.1833	8.37282	8.95664	9.8059	9.02761	9.79431	11.5185	7.9288	12.0828	8.47104	8.76079	10.2033	11.0957	12.2179
ENSG00000138623	SEMA7A	4.94205	5.70898	5.81272	6.46376	7.16129	6.43312	6.34962	6.63999	5.48943	6.3985	6.4819	8.87434	6.48381	7.33092	6.3256	7.06421
ENSG00000244921	MTCYBP18	0	0	0	0	0	0	1.48027	1.80284	0	1.91789	0.822554	1.63225	1.55829	1	3.3671	0
ENSG00000197943	PLCG2	9.14797	9.69428	8.7521	9.07532	9.18682	8.90672	9.8274	8.73403	8.49413	9.52621	9.03233	8.87111	8.85773	8.54689	9.01074	7.72973
ENSG00000133835	HSD17B4	13.9376	14.3859	13.9786	13.8779	13.4683	13.2683	12.4499	13.2505	12.6192	12.9144	13.4634	13.5706	13.2589	13.1111	13.5156	13.3699
ENSG00000095752	IL11	0	2.34259	0	0	0	2.67935	2.19535	0	0	0	0	0	0	0	0	0
ENSG00000198535	C2CD4A	3.27414	3.42936	4.77895	5.18098	4.5259	6.26077	3.85051	8.69412	5.83751	4.5943	2.48831	8.845	3.2858	6.94251	4.37858	0
ENSG00000093072	ADA2	9.5663	8.54062	9.15567	8.8384	9.41586	9.22349	10.7484	8.90107	9.5205	6.67185	9.67858	8.14693	9.2863	8.48784	8.15584	8.17822
ENSG00000143228	NUF2	6.55363	0	3.17812	3.60171	6.64628	3.09895	4.60111	3.99406	3.93556	2.23417	5.05652	0	2.96489	3	3.66079	0
ENSG00000197451	HNRNPAB	12.0214	11.5157	11.8243	11.6514	11.7578	11.5765	11.9188	12.2708	11.8937	12.4332	11.209	12.0423	11.8994	12.9471	11.8634	12.2911
ENSG00000225913	AL138767.3	0	0.859513	0	0	1.67975	0	0	1.41108	2.34653	0	1.34316	2.37849	2.77297	1	1.11421	1.03271
ENSG00000182022	CHST15	10.2662	9.84753	10.1689	9.91798	10.0071	10.0666	10.653	9.54954	10.1101	9.7272	10.0278	10.1749	9.39449	10.0512	9.42181	9.81617
ENSG00000092439	TRPM7	11.7901	10.4472	11.1154	11.7133	11.1085	10.5048	10.5612	10.2873	10.5785	8.88967	10.675	10.4268	11.4557	9.45738	9.92715	11.105
ENSG00000230291	AC078817.1	4.61731	4.66862	4.58518	4.29034	5.04239	4.86342	5.51571	5.46413	5.64478	4.7009	4.91668	4.97497	5.04846	5.90689	5.38428	5.94627
ENSG00000107262	BAG1	10.0953	9.13896	10.2392	10.054	9.78364	9.63596	9.97454	10.2247	9.82507	10.6063	9.36384	9.98916	10.4517	10.7177	10.2128	10.7977
ENSG00000163040	CCDC74A	4.99906	4.11174	2.98205	4.85051	5.45854	5.75424	4.60111	3.83541	3.34958	0	4.54148	4.45941	4.60529	2	4.45718	2.0488
ENSG00000116761	CTH	10.3147	10.9673	11.2109	10.2722	10.107	10.8615	9.84856	10.8242	9.39478	12.9646	10.7164	10.6172	9.53161	12.8632	11.0685	10.7668
ENSG00000147118	ZNF182	7.85478	8.09715	8.23456	8.4283	8.05826	8.06048	8.00043	7.98899	7.73099	7.74169	7.89305	7.8316	8.24534	7.60733	7.96728	7.51555
ENSG00000160194	NDUFV3	8.92705	8.43934	9.77526	9.30863	9.37335	9.55534	9.64267	9.83681	9.63428	9.67584	9.17726	9.70691	9.60731	10.0279	10.0669	9.55044
ENSG00000060982	BCAT1	6.53447	7.99492	6.46619	5.70207	8.46146	7.30163	8.6952	7.29444	6.8506	7.50474	7.22233	5.95185	6.4994	7.27612	5.8598	6.43898
ENSG00000156500	FAM122C	3.98823	4.96041	4.2782	4.35721	5.22348	4.35477	5.09234	5.09539	4.88763	5.72435	4.72037	5.35401	4.91531	6.76818	3.78789	5.67812
ENSG00000175224	ATG13	10.4098	10.4036	10.3641	10.5714	10.2921	10.4242	10.3299	10.5349	10.6555	11.172	10.2398	11.015	10.3871	11.5038	9.83448	11.2545
ENSG00000132879	FBXO44	7.13982	9.67573	8.76741	8.28966	6.82515	7.39726	7.22468	8.54827	6.67425	7.4825	7.1694	7.81824	7.81173	6.45943	7.1491	6.17231
ENSG00000089685	BIRC5	6.13737	3.89193	5.00247	5.06574	5.86535	4.0122	3.43896	3.74903	4.42156	0	5.18399	4.15378	1.96996	3.58496	4.6026	2.63908
ENSG00000165304	MELK	6.47542	3.96898	2.75508	3.89967	7.5904	4.80882	5.33558	3.21674	4.98391	4.28722	5.77604	0	4.13199	4.24793	4.01274	4.96948
ENSG00000213860	RPL21P75	8.55638	8.28591	8.62757	8.51506	8.8014	8.52162	9.16666	9.0974	9.44216	8.91757	8.41558	8.77064	8.93143	9.56796	8.30143	9.70848
ENSG00000188042	ARL4C	8.39581	8.82339	8.15529	8.65121	8.97255	9.76705	10.5388	9.26825	8.11804	8.32857	8.81814	8.36936	9.24758	8.5812	8.44335	8.04173
ENSG00000161405	IKZF3	6.51506	6.83548	6.84383	7.31964	7.11617	7.22029	9.84996	8.07584	7.70297	6.38257	7.4924	6.82462	8.34794	7.71425	7.53163	7.0067
ENSG00000124177	CHD6	9.73103	9.89149	9.87405	10.3897	9.82629	9.75266	10.0025	9.36763	9.65636	9.27548	9.9912	9.2797	9.98221	9.52943	9.69345	9.82452
ENSG00000269191	AC005387.2	0	0	0	0	0	0	0	2.11061	2.61058	0	1.34316	0	1.55829	0	1.73532	0
ENSG00000074219	TEAD2	8.92705	8.0668	7.57576	9.06034	9.05854	9.32911	8.87371	10.3656	9.02215	8.27349	8.9132	10.0675	9.66202	9.35755	9.12349	8.60757
ENSG00000037241	RPL26L1	8.95614	8.78128	8.85244	8.05802	9.07337	8.48291	8.52337	8.89606	8.86035	9.18195	8.63504	9.46043	8.50681	9.45121	8.85977	9.61151
ENSG00000248114	AC114812.3	0	1.39443	2.48561	0	1.07167	3.09895	0	0	1.01543	0	0.822554	0	0	0	0	0
ENSG00000111906	HDDC2	7.79163	7.86991	7.41976	7.28571	8.48827	8.34581	8.70452	8.37883	8.76871	8.7289	8.33546	8.05878	8.07369	9.45121	8.08953	8.67187
ENSG00000180875	GREM2	8.41165	10.3782	9.92102	9.81617	9.10258	10.0695	8.14428	10.3899	10.5115	11.3652	8.81568	10.2277	9.00973	11.1383	10.3671	9.35231
ENSG00000152580	IGSF10	6.47542	5.35427	7.04571	7.52265	6.38612	6.43312	8.97212	4.49645	5.52187	6.21281	9.58062	4.65247	7.99888	4	5.38428	6.69342
ENSG00000121486	TRMT1L	9.7725	10.4681	10.2282	9.81914	9.37813	9.61224	9.29348	9.33093	9.05022	9.9271	9.64019	9.86308	9.22666	8.13443	9.37449	9.17572
ENSG00000122254	HS3ST2	0	0	3.77104	5.25299	5.22348	4.56705	5.6244	3.34007	3.72879	3.70498	3.8908	3.06176	1.96996	3.16993	0	2.0488
ENSG00000164236	ANKRD33B	4.29186	4.24164	3.50482	4.8962	5.62884	5.46746	6.71178	7.20803	6.38787	5.67289	5.96539	5.23838	6.30016	7.81378	4.7347	4.23111
ENSG00000125835	SNRPB	9.86167	9.60507	9.49847	9.99349	10.6227	10.0883	10.3077	10.4199	10.8793	9.82325	9.71334	10.2502	10.2761	11.0901	10.1697	11.2753
ENSG00000233936	AL390778.2	2.23802	2.55742	0	0	0	0	2.45286	0	0	0	0	0	0	0	0	0
ENSG00000141682	PMAIP1	4.88269	3.96898	4.36128	5.48001	5.22348	4.56705	6.94972	5.19678	3.34958	4.64858	3.45824	4.87527	5.24625	4.70044	3.52141	4.06074
ENSG00000198324	FAM109A	8.04954	7.74402	7.23384	8.75715	7.73917	8.57577	7.31665	7.19175	8.5384	10.6855	7.68789	8.58193	7.86084	8.85175	8.75086	8.03023
ENSG00000161328	LRRC56	0	3.05829	4.09613	3.36225	2.10621	4.4997	4.37087	5.75755	3.61312	5.44648	4.49307	5.46105	2.55154	3.80735	3.78789	4.454
ENSG00000171943	SRGAP2C	8.13469	8.40508	8.5096	8.95633	8.04026	8.11212	8.97469	8.12812	8.35253	8.0088	8.22121	7.58569	8.45577	7.17991	8.49084	7.40416
ENSG00000048471	SNX29	8.1847	7.80834	8.53666	8.90696	8.77261	8.27204	9.1823	7.87634	8.72062	8.03451	8.74249	8.0126	7.89071	7.40088	7.56751	8.20403
ENSG00000160345	C9orf116	4.29186	4.66862	4.2782	4.70406	4.6577	5.27946	4.30707	5.40885	4.98391	5.14039	4.22314	5.35401	5.17036	5.45943	5.30148	4.9205
ENSG00000089280	FUS	10.219	9.97792	10.3323	9.91104	11.6551	10.8649	11.9387	11.5801	11.9402	12.3165	11.0159	10.8286	10.5828	12.1053	10.3747	12.3613
ENSG00000117643	MAN1C1	9.42781	10.3031	9.92273	10.0349	8.94378	9.2287	10.1022	9.13834	8.52246	8.53359	10.2352	9.41456	9.28179	8.41785	9.45331	9.28618
ENSG00000143322	ABL2	8.57993	8.37	7.28793	8.8873	8.63943	8.33619	8.61514	9.25264	8.54236	8.83804	8.82059	8.78101	8.71812	9.48382	8.57256	8.52396
ENSG00000146463	ZMYM4	9.84233	10.1387	10.0904	10.3574	10.165	9.95478	9.9962	9.97762	9.85084	9.55847	10.0074	9.76551	10.0814	9.11374	9.89221	9.83942
ENSG00000173272	MZT2A	7.11424	8.04026	7.51355	7.40904	7.84667	7.24106	7.83498	8.01236	8.03057	7.65152	7.61058	7.85141	7.70819	7.9542	8.47203	8.14662
ENSG00000135686	KLHL36	9.44587	8.29342	9.25678	9.80872	9.62961	10.0163	8.80609	10.0862	8.2105	8.82337	8.44769	9.1709	8.28186	8.42206	8.24716	8.50331
ENSG00000177946	CENPBD1	8.20907	8.14359	8.0898	8.35248	8.09942	8.31675	7.41071	8.44558	8.30672	8.63118	8.24699	8.70682	8.10969	8.35315	8.30143	8.42206
ENSG00000277767	AL442128.2	1.7984	2.74437	3.17812	1.9203	2.10621	3.27039	1.48027	1.80284	0	0	2.2758	1.63225	1.96996	1.58496	1.73532	0
ENSG00000187686	KRT18P59	2.23802	3.81053	3.77104	1.51434	2.10621	3.68846	3.43896	0	2.02308	2.90374	3.11858	2.05309	1.55829	2	0	2.37392
ENSG00000270264	AC004686.1	0	0	0	0	0	0	0	0.871594	2.02308	0	0	2.05309	1.96996	0	2.77058	0
ENSG00000257913	DDN-AS1	0	1.78378	1.10446	2.23676	0	0	0	2.57969	3.34958	1.91789	1.72491	4.82271	1.55829	1.58496	0	0
ENSG00000136026	CKAP4	11.049	10.6139	10.5887	10.7328	10.8981	11.3189	10.5595	11.6365	10.5939	11.3494	10.6295	11.5496	10.7982	12.1551	10.6976	11.5205
ENSG00000196418	ZNF124	6.8141	6.30715	6.28655	6.68815	6.66206	6.58706	6.59642	6.05626	6.23974	5.95725	5.96539	6.82462	6.43599	6.24793	5.21364	6.04098
ENSG00000151576	QTRT2	7.31844	7.22135	7.34007	7.17885	7.61493	6.94449	7.38003	7.2161	7.56191	7.5765	8.77576	7.98297	7.49918	9.38586	5.50019	7.84578
ENSG00000188459	WASF4P	3.74326	2.74437	1.72262	2.49613	2.43495	2.41266	2.45286	1.41108	1.6055	1.51221	2.48831	2.05309	2.28986	2	0	1.03271
ENSG00000049769	PPP1R3F	6.41385	7.08087	7.28793	7.08332	5.83782	6.01763	6.0517	6.40596	5.86305	7.0899	5.5343	6.02346	5.79341	4.75489	5.91654	4.76271
ENSG00000175602	CCDC85B	6.05909	6.29224	5.92622	5.87178	6.58136	6.81195	7.64162	6.91258	6.6886	7.44464	6.70021	7.13594	6.61842	8.20457	6.66063	7.57215
ENSG00000224177	LINC00570	0	1.78378	0	0	0	0	0	1.80284	2.02308	2.23417	2.2758	0	3.42294	0	0	2.37392
ENSG00000137955	RABGGTB	10.6983	10.8851	10.7399	10.5394	10.8016	10.7077	10.6658	11.2963	11.0058	11.4209	9.92886	11.0555	10.6877	11.5299	10.784	11.7477
ENSG00000189410	SH2D5	0	1.78378	0	0	0	2.67935	0	0	0	4.53789	2.48831	0	3.54816	5.24793	2.16809	2.63908
ENSG00000101746	NOL4	0	4.92217	4.89503	0	1.67975	0	3.3147	0	2.02308	0	0	1.63225	0.980041	0	0	3.05677
ENSG00000217027	TPT1P4	5.51128	5.93705	7.11916	6.19792	6.7084	6.61915	5.95094	6.78814	6.65974	7.11903	6.13274	6.40937	6.58957	7.42626	7.11314	7.36808
ENSG00000137033	IL33	11.1594	9.83343	10.9263	11.3295	11.2254	11.6203	12.3364	11.1876	10.7328	10.3854	11.1677	11.2509	10.9794	10.6073	10.5474	10.0898
ENSG00000186472	PCLO	6.51506	6.83548	4.36128	4.42112	4.5259	3.68846	5.97167	4.90876	5.3875	5.21424	4.8795	3.06176	4.76861	3	4.7347	1.62842
ENSG00000161970	RPL26	12.9344	12.5245	13.4311	12.6753	13.3495	12.7938	13.2342	13.6712	13.4677	12.2489	12.8618	13.3631	13.4053	13.7933	13.6719	14.3425
ENSG00000142507	PSMB6	10.5174	10.3325	10.4197	10.3604	10.4183	10.4071	9.84716	10.351	10.6591	10.3179	10.3678	10.6326	10.8371	10.4502	10.669	11.0455
ENSG00000162882	HAAO	10.639	9.74583	10.979	9.58286	10.3173	9.0282	8.56829	8.12383	9.42082	7.27384	10.3501	9.43221	9.70468	8.96	9.36688	9.17833
ENSG00000138764	CCNG2	9.04343	8.16422	8.38112	9.41252	8.42492	7.7119	8.60191	8.01236	8.37933	7.07015	8.13707	8.03588	8.9988	8.19967	6.74138	7.2931
ENSG00000188229	TUBB4B	12.5691	12.4433	12.0753	12.0838	12.0199	11.7115	11.7982	12.2013	12.1606	13.1003	11.9682	12.4611	12.2324	12.8504	12.7548	12.4389
ENSG00000242457	RBBP4P2	2.23802	2.55742	2.15398	1.9203	2.10621	2.67935	2.19535	3.99406	2.8337	2.49343	2.02649	3.76551	2.96489	3.45943	2.16809	3.05677
ENSG00000095739	BAMBI	8.22708	9.00587	7.82295	7.69413	8.07014	8.07211	7.87953	8.06247	9.93153	9.26899	7.94347	8.34627	8.19356	9.22882	8.5637	7.94095
ENSG00000182179	UBA7	9.5663	9.37491	9.43995	9.04267	9.53207	9.15674	10.1688	8.88344	8.979	9.00339	9.92431	9.28214	9.084	8.50779	9.03336	8.74754
ENSG00000100652	SLC10A1	11.4947	11.9551	13.0561	8.98305	9.31714	6.13325	10.4052	5.6896	10.4165	3.98365	10.8176	7.27936	9.4028	6.70044	10.6987	9.71388
ENSG00000157322	CLEC18A	3.07639	4.47087	4.51433	3.60171	2.10621	4.10576	1.88167	3.08188	2.02308	3.70498	2.48831	1.63225	2.77297	3	2.77058	2.63908
ENSG00000263244	AC087190.4	7.39479	9.29112	6.65915	5.77726	7.28876	7.89996	6.01224	9.8781	8.39692	11.1237	5.12166	6.71354	9.084	8.50383	8.54583	6.60318
ENSG00000160326	SLC2A6	6.13737	5.29565	5.00247	6.30343	6.76796	6.74081	6.62286	7.79783	6.07463	5.84549	6.33856	7.45366	6.98248	8.49586	5.91654	6.01788
ENSG00000142178	SIK1	6.49538	5.63997	7.5316	9.5039	9.79442	9.89214	6.97046	10.1717	8.22041	11.1249	5.62695	10.8286	8.59653	12.5646	7.53163	9.33139
ENSG00000184408	KCND2	2.57451	3.5345	2.75508	2.23676	3.29498	3.91215	2.6713	3.34007	4.61439	4.98028	3.96367	2.05309	4.54646	3.45943	2.77058	3.86753
ENSG00000083937	CHMP2B	9.16052	8.6234	10.128	9.81022	10.3529	9.154	10.0336	10.3729	10.1766	9.27763	9.8385	10.3453	10.8092	10.0782	10.0432	10.5575
ENSG00000152359	POC5	6.90641	6.6607	6.1056	6.32029	7.23701	6.91894	7.68619	7.44629	7.94943	6.94559	7.26621	7.5538	6.74153	7.67243	7.11314	7.53195
ENSG00000239332	LINC01119	3.98823	2.09008	0	3.48694	4.38084	5.35762	3.17872	5.84344	3.02689	4.98028	5.64922	4.52667	4.04966	6.49185	4.20722	3.51837
ENSG00000077984	CST7	5.51128	4.11174	5.78289	6.04404	5.9705	6.26077	8.92509	6.69879	6.38787	5.02201	6.98913	5.74145	7.35236	6.58496	5.8598	6.64901
ENSG00000116288	PARK7	12.2602	12.4024	12.4884	12.1686	12.1795	12.2689	12.0165	12.5572	12.4448	12.2713	12.0294	12.7147	12.42	12.5824	12.7691	12.6272
ENSG00000226137	BAIAP2-AS1	9.42261	9.76756	8.73662	10.0157	9.11123	9.04896	8.01048	8.15776	9.1625	7.7165	8.9607	8.50896	9.22196	7.04439	9.30447	8.27394
ENSG00000007129	CEACAM21	5.91839	4.04213	5.58968	5.48001	4.59331	3.42361	6.9909	4.90876	4.02879	3.35928	5.05652	5.76949	5.13086	3.58496	3.52141	3.64438
ENSG00000271980	AC012640.4	2.84716	3.81053	4.89503	2.49613	3.29498	2.67935	1.88167	3.08188	0	1.51221	1.72491	0	2.96489	2.80735	3.1943	0
ENSG00000157800	SLC37A3	8.77211	8.33768	8.43485	8.84424	8.73579	9.14576	9.37741	9.36582	8.9315	9.24056	8.5068	8.78445	9.3756	10.1737	9.03336	9.58032
ENSG00000161939	RNASEK-C17orf49	7.57435	8.13526	7.90831	7.45556	8.25841	7.79852	7.70488	8.48286	7.63787	7.98262	7.47381	8.00082	7.79287	9.0607	8.52773	9.3149
ENSG00000229132	EIF4A1P10	6.89143	5.66334	6.3891	6.47885	6.94611	6.87974	5.86494	7.14177	7.2689	7.15698	6.5065	6.90265	6.38654	7.61471	5.83057	8.04173
ENSG00000095015	MAP3K1	9.22766	9.21606	9.27297	9.65108	9.6416	9.32425	9.77972	8.83184	9.44428	9.10881	9.47396	9.07866	9.11975	8.85175	9.37449	9.26181
ENSG00000250387	LINC02197	7.24962	7.84967	7.14284	6.58031	6.97167	7.1117	5.59798	5.46413	6.40537	5.91358	6.83257	6.31739	6.58957	7.13955	6.83266	5.23287
ENSG00000197558	SSPO	3.74326	5.85822	3.88773	1.9203	2.92812	4.42905	1.88167	3.91692	2.02308	2.23417	4.22314	3.06176	1.96996	0	2.16809	2.37392
ENSG00000037897	METTL1	7.55547	7.0188	7.80822	7.40114	7.95314	7.4956	8.42912	8.62304	7.88854	8.55861	7.30879	8.73198	7.13999	9.18488	7.55862	8.47391
ENSG00000171867	PRNP	11.5637	11.2667	11.2879	11.5335	11.4947	11.5107	10.641	12.0233	11.5265	12.547	11.5414	12.0993	10.1422	12.5214	11.3021	12.0355
ENSG00000126070	AGO3	9.45609	8.83373	9.92955	9.48159	8.91113	9.21564	9.17115	9.25264	8.61933	9.35109	8.56358	8.5337	9.35433	8.92778	7.1491	8.50747
ENSG00000161960	EIF4A1	13.096	12.1564	12.2906	12.531	12.9083	12.9377	12.3736	13.3363	13.0417	13.1681	12.2809	13.2766	12.7072	13.8117	12.122	13.6907
ENSG00000116132	PRRX1	4.82078	2.09008	4.19003	5.32158	3.83009	5.53629	7.69245	8.03078	6.29708	5.77403	7.8311	4.38886	7.76089	7.33092	5.91654	5.06272
ENSG00000249210	GAPDHP38	1.7984	0	0	0	1.07167	0	0	1.41108	2.34653	1.51221	0	2.64384	0.980041	1	1.73532	2.37392
ENSG00000144655	CSRNP1	8.86705	8.65289	9.95986	10.3254	9.98058	10.111	9.85972	10.8209	9.8588	10.8979	8.8425	11.1031	10.0326	11.4372	8.5988	10.6259
ENSG00000235065	RPL24P2	1.7984	1.78378	1.72262	3.07497	2.70251	1.66096	3.43896	3.21674	3.34958	3.80397	2.98492	2.05309	2.96489	3.90689	3.52141	3.38029
ENSG00000280401	AC022532.1	0	1.78378	0	0	0	0	1.48027	1.41108	4.19893	1.51221	0	0	1.96996	2	2.16809	2.0488
ENSG00000087365	SF3B2	11.5708	11.5561	11.4953	11.6864	11.5813	11.3979	11.6788	11.6514	11.7759	11.9291	11.3354	11.7268	11.7114	12.1864	11.7063	12.1872
ENSG00000197332	AC008543.1	4.0967	5.77484	5.36654	4.14651	5.04239	4.10576	4.79961	3.83541	4.88763	3.35928	4.67768	3.64959	4.28377	2.58496	4.37858	4.52126
ENSG00000103363	ELOB	9.65102	10.304	10.2583	9.63769	9.70773	9.86731	9.67146	10.2485	10.3033	9.86541	9.6974	10.5133	10.1595	9.94105	10.6514	10.3933
ENSG00000225670	CADM3-AS1	0	0	0	0	0	0	2.45286	0	5.23933	2.49343	2.6735	2.05309	3.2858	2.32193	0	0
ENSG00000075426	FOSL2	9.6687	9.09666	8.72098	9.8132	9.25084	9.70486	9.12101	10.4973	9.43579	11.2558	8.96958	10.3099	9.43357	11.8868	6.12352	9.36838
ENSG00000173166	RAPH1	8.88229	7.97171	9.06873	10.5652	8.67487	8.26191	7.57547	6.78814	8.03057	7.81473	9.15604	7.79796	8.20786	7.54689	9.34379	7.34042
ENSG00000131508	UBE2D2	10.4307	10.3114	10.4377	10.3149	10.516	10.2012	10.5072	10.6279	10.3103	11.2432	10.3209	10.4733	10.5067	11.3191	10.5418	10.6968
ENSG00000077147	TM9SF3	12.7626	12.5003	12.7207	12.7375	12.7493	12.9432	12.5611	12.7868	12.8779	13.06	12.4958	13.1214	12.9391	13.2242	12.7638	13.4337
ENSG00000007541	PIGQ	7.85478	8.67605	8.2235	7.37717	7.51419	7.69695	8.21985	7.6267	7.48995	7.80878	7.78157	7.94659	7.37789	7.07682	7.62822	7.58006
ENSG00000105404	RABAC1	8.70515	9.45411	9.27565	9.14558	9.36373	9.65543	9.23468	10.1529	9.43366	9.05455	8.93148	9.8235	9.69625	9.81378	10.2226	9.46335
ENSG00000158882	TOMM40L	7.56494	8.38414	7.85197	7.87045	7.93376	9.5861	7.31665	8.74801	7.84434	9.04193	8.64338	10.184	8.28186	9.87344	7.8337	8.7156
ENSG00000118600	TMEM5	8.95614	8.47279	9.01842	9.20124	8.88783	8.92288	8.43286	9.39456	8.97021	9.06457	8.63783	9.30627	9.60911	8.93074	9.21681	9.24699
ENSG00000250899	AC125807.2	5.30064	3.5345	4.19003	4.35721	5.83782	5.06325	5.79689	6.12647	6.31571	5.102	4.44297	6.13543	4.28377	6.72792	5.50019	6.50692
ENSG00000204392	LSM2	8.04954	8.30833	8.13182	8.06304	8.17286	8.34101	8.33229	8.66788	8.37933	8.3776	7.97466	8.36477	8.29085	8.64024	8.5094	8.70117
ENSG00000132840	BHMT2	13.0289	13.7436	13.6771	13.2497	12.2448	11.9426	11.7833	11.8947	12.2258	11.3672	12.945	11.9538	13.068	11.7254	12.8742	12.1422
ENSG00000232528	AL109809.1	2.23802	0	0	0	0	0	0	2.57969	2.02308	3.07208	2.98492	2.05309	0	3.32193	0	0
ENSG00000280306	AC137056.2	5.58762	8.24002	7.77072	4.48232	4.59331	4.86342	5.74967	5.54327	5.45625	2.90374	6.08454	3.06176	5.13086	2	7.02557	3.76027
ENSG00000122376	FAM35A	11.2743	11.4208	11.1982	11.6044	10.9648	10.8302	10.2303	10.3855	10.9436	10.2204	10.5046	10.9407	11.313	10.3208	10.6608	10.8856
ENSG00000128313	APOL5	0	1.78378	0	0	3.5872	4.4997	0	0	5.64478	4.47919	5.32895	4.71147	3.86941	2	4.7347	4.06074
ENSG00000066422	ZBTB11	9.60814	9.55283	10.128	9.79371	9.2351	9.68605	9.57826	9.46569	9.35257	9.42487	9.41346	9.58005	9.27275	9.67419	9.43886	9.07301
ENSG00000008382	MPND	8.23897	7.78722	8.33561	7.9806	8.25841	7.64334	7.42581	6.8413	7.54623	6.79729	8.00519	7.74246	8.12987	6.84549	7.61971	7.57215
ENSG00000168067	MAP4K2	7.38412	7.98568	7.58443	7.72611	6.46021	7.19921	8.6952	6.91258	7.2689	7.2477	7.57031	6.87711	7.66044	5.75489	7.41832	6.2733
ENSG00000103426	CORO7-PAM16	0	3.19287	0	2.71591	3.12318	4.19363	1.88167	4.94807	6.03022	0	2.83759	0	4.20987	6	2.77058	4.52126
ENSG00000134940	ACRV1	0	0	0	1.9203	3.12318	0	1.88167	0	0	0	0	0	0	0	0	0
ENSG00000149489	ROM1	6.18729	5.91774	4.83816	6.36971	6.64628	7.00646	6.76023	7.09875	6.81178	7.46747	6.51865	7.70665	6.22712	6.50779	6.62702	6.95899
ENSG00000162881	OXER1	6.93591	8.88682	7.90139	6.17956	6.11511	4.56705	6.69941	3.99406	6.64509	6.13888	6.81298	5.31649	6.58957	3.58496	7.48549	5.34848
ENSG00000189060	H1F0	11.7845	11.4191	11.3426	12.9494	13.4714	13.2596	11.9576	13.5103	13.6171	13.344	13.01	14.0813	12.4609	11.8439	12.478	13.7318
ENSG00000166126	AMN	5.15772	7.20552	8.17839	6.93797	6.42364	6.1553	6.38094	5.71261	6.60023	5.77403	5.62695	5.56069	7.13999	5.61471	6.23926	6.36768
ENSG00000164916	FOXK1	7.53633	8.15601	7.11916	8.13627	8.20015	7.82628	8.63476	8.52896	8.50228	9.13281	7.75615	7.87742	7.95996	9.56796	8.16172	8.51161
ENSG00000161533	ACOX1	11.8772	12.138	12.2823	11.6667	11.9432	11.1786	11.0909	10.9231	11.1887	11.7	11.9459	11.2761	11.136	11.395	11.5481	11.2766
ENSG00000173846	PLK3	6.76564	5.91774	5.87058	6.97037	6.20405	7.10038	7.6545	7.99838	7.10728	8.19359	6.01766	7.37371	7.06862	8.57743	5.73915	7.42187
ENSG00000129460	NGDN	8.60311	8.68465	9.19301	8.78475	8.68262	8.80925	8.86543	9.16985	8.78551	9.29263	8.6978	9.14972	8.89946	9.50978	9.47	8.78565
ENSG00000147231	CXorf57	6.68105	6.06541	5.68952	5.50971	5.94492	5.86543	5.92992	6.75528	6.33409	8.17058	6.76281	5.56069	5.51526	6.85798	5.30148	6.87149
ENSG00000169435	RASSF6	7.48736	6.43487	4.19003	4.85051	7.39647	6.50358	6.55582	5.84344	6.47329	4.64858	6.29686	5.59244	4.81919	5.9542	4.79647	5.9944
ENSG00000244218	RN7SL81P	1.16296	0	0	0.947361	0	1.66096	0	3.34007	2.61058	2.23417	1.72491	0	0	0	1.73532	3.05677
ENSG00000204653	ASPDH	8.40639	8.11421	8.5232	6.47885	6.73849	5.43177	7.74154	3.55899	6.93733	5.102	7.54678	6.21915	7.76089	6.56986	5.97114	7.14105
ENSG00000133710	SPINK5	0	2.55742	0	1.9203	3.83009	4.4997	4.88948	0	2.61058	1.91789	3.11858	0	0	2	2.16809	0
ENSG00000135074	ADAM19	7.72559	7.93377	7.0829	7.89879	8.34895	7.71932	8.17141	9.99766	9.08048	6.95639	8.72163	8.36936	7.0262	10.1254	7.03841	6.85855
ENSG00000272015	SNORA62	0	1.39443	0	1.9203	2.70251	1.66096	0	3.45368	2.61058	4.5943	0.822554	2.86788	0	2.32193	2.50056	1.62842
ENSG00000153721	CNKSR3	9.70556	11.7459	10.6301	10.6309	9.80156	9.71974	9.54407	10.1081	9.66001	9.26248	9.5109	9.19953	9.99326	9.40514	10.935	9.29582
ENSG00000164406	LEAP2	12.8787	13.0772	12.3708	10.9406	11.2167	11.6346	11.0434	11.5441	11.6817	9.94348	11.7566	11.7987	11.4239	11.5699	11.2178	11.626
ENSG00000261236	BOP1	8.43249	8.16422	8.66075	8.41659	8.77624	8.53008	8.42912	8.92343	8.83152	9.15642	8.12917	9.06741	8.16939	9.2503	8.41901	9.45478
ENSG00000068489	PRR11	6.8141	3.72426	5.48242	5.56734	6.56466	3.27039	5.77348	3.83541	5.42229	3.70498	6.06811	4.76816	4.96108	3.80735	3.66079	4.52126
ENSG00000205352	PRR13	8.94167	8.96178	8.673	8.71315	8.95983	9.1945	8.62171	9.42969	8.82829	9.20024	8.96293	9.21999	8.82717	10.1072	8.84888	9.303
ENSG00000249532	AC106864.1	0	0	1.10446	0	0	0	0	1.41108	0	0	0.822554	1.03561	1.55829	1	2.77058	1.62842
ENSG00000132837	DMGDH	12.0071	11.8326	13.1031	12.1451	11.2484	10.0739	10.5714	8.45585	10.6463	9.24717	12.1374	10.7357	11.5896	10.6384	10.9988	11.4624
ENSG00000123610	TNFAIP6	2.23802	1.78378	0	3.89967	3.12318	3.42361	0	6.03816	0	3.5987	3.96367	2.64384	4.76861	5.85798	0	3.38029
ENSG00000280206	AC026401.3	5.25456	4.80095	4.77895	4.70406	4.94253	5.46746	4.60111	6.68722	4.27702	6.23071	4.54148	5.31649	5.76789	6	5.83057	4.38346
ENSG00000259363	AC090825.1	3.44802	0	1.72262	3.80702	2.70251	3.09895	3.65936	1.80284	1.6055	0	3.35366	0	0	0	1.11421	2.0488
ENSG00000125246	CLYBL	10.0756	9.70558	10.5427	9.16437	9.66529	9.37211	9.59672	8.46265	9.15992	7.16631	9.50176	9.74271	9.65856	9.47371	9.01399	9.43965
ENSG00000235314	LINC00957	6.11175	6.95394	5.58968	5.70207	5.30616	5.89194	5.4872	5.19678	4.83696	5.67289	5.21417	4.87527	5.63303	4.45943	6.3669	4.76271
ENSG00000268996	MAN1B1-AS1	3.87094	3.81053	2.48561	4.29034	3.93775	2.67935	4.43196	4.86835	5.35186	2.49343	4.16251	4.65247	5.48425	4.08746	4.01274	4.58551
ENSG00000279392	AL158801.5	6.47542	6.42123	6.17614	6.47885	6.8936	6.37793	6.68693	6.82027	7.04168	6.57706	6.45688	6.74212	6.75459	7.45121	6.59261	7.20381
ENSG00000260851	AC010542.3	2.84716	2.09008	3.99569	0	0	2.90435	2.19535	0	1.6055	1.51221	1.34316	2.05309	0	2	0	0
ENSG00000110931	CAMKK2	10.6885	10.6296	10.1889	11.0124	10.0911	10.3231	9.94864	10.0369	9.98921	10.2732	10.4374	10.0289	10.2727	9.96145	10.2269	10.0376
ENSG00000153071	DAB2	10.5247	9.0263	9.89686	10.5924	10.5766	10.638	11.4524	10.1253	9.92396	10.0519	10.6041	10.3866	9.78798	9.72451	9.18541	9.84435
ENSG00000283632	EXOC3L2	6.47542	5.75322	6.15301	6.75167	6.97167	7.06587	8.36006	5.51737	6.7986	6.08084	6.72138	6.57741	6.2641	6.37504	6.09921	6.5718
ENSG00000132434	LANCL2	9.23361	7.83945	8.32012	8.78475	9.1141	8.35536	8.58519	9.11046	9.1021	8.29066	9.09044	9.163	9.00154	8.8392	9.01399	10.0027
ENSG00000132773	TOE1	7.98043	7.69383	7.54943	7.95384	7.99736	7.89996	7.9491	8.31637	7.71705	8.99294	7.94796	8.41888	7.87286	9.08746	7.21844	8.4654
ENSG00000087301	TXNDC16	8.40111	7.29053	7.65199	8.43606	8.1167	7.7119	8.29988	6.36298	7.50626	7.08006	8.08494	7.37371	8.26371	7.59991	7.62822	7.08658
ENSG00000103657	HERC1	10.9449	10.3542	10.7164	11.4754	10.6377	10.6852	10.9706	10.0584	10.5929	10.0265	10.8629	10.7725	10.6037	10.2082	10.7793	10.4494
ENSG00000233913	RPL10P9	8.05627	7.56325	8.35601	7.36909	8.05826	7.85351	8.39884	8.94059	8.48182	7.99315	7.90698	7.87096	8.12485	8.62571	8.25818	9.04472
ENSG00000145220	LYAR	9.06027	8.35213	8.5277	8.40479	8.89786	8.63189	9.22392	9.58893	9.13655	9.85534	8.22492	9.46043	8.36506	9.71596	8.82314	9.05042
ENSG00000270127	AC027020.2	5.05391	4.3608	5.95325	4.22021	4.30245	4.86342	3.85051	6.77727	4.48874	5.84549	5.51017	5.06822	5.9828	2.80735	6.90455	4.76271
ENSG00000122986	HVCN1	6.89143	6.11711	6.9815	6.46376	6.7533	6.81195	8.54081	6.46135	6.96118	5.38385	6.90837	6.29827	6.96012	4.85798	6.52123	6.33067
ENSG00000178075	GRAMD1C	8.56112	8.66162	9.53695	8.45527	8.15066	7.86693	7.30853	6.74415	8.46106	6.46051	8.67899	6.49583	8.63233	7.36632	7.73462	7.28345
ENSG00000188811	NHLRC3	10.3439	9.65401	9.70939	9.60022	9.81574	9.64378	9.05457	9.26242	9.49417	8.29917	9.89549	9.51942	9.45571	9.16742	9.33861	8.95635
ENSG00000183684	ALYREF	8.23304	7.66518	8.34585	7.86472	8.95664	8.00083	8.87646	9.04851	8.60804	8.99818	8.09713	8.59374	8.407	9.70563	7.78882	9.77543
ENSG00000163939	PBRM1	10.5392	10.1939	10.4437	10.7974	10.6925	10.5523	10.4821	10.5171	10.2892	9.97037	9.76777	9.82518	10.7264	9.7211	10.0077	10.5951
ENSG00000248124	RRN3P1	7.00713	7.65355	7.64372	7.99642	7.57381	7.6038	7.96985	8.17028	8.03057	7.83828	7.53487	8.32281	7.71488	8.14975	8.4288	7.68643
ENSG00000119778	ATAD2B	8.95253	8.87184	8.97621	9.00407	8.85044	9.07523	8.93303	9.01651	8.76533	8.79657	8.62945	8.52138	9.05791	8.68299	8.60744	8.44389
ENSG00000109674	NEIL3	4.61731	0	0	0	5.13578	0	3.02857	1.80284	0	0	2.02649	0	1.96996	0	0	0
ENSG00000230756	RHOQP3	3.07639	3.42936	2.48561	3.22575	3.5872	3.27039	3.65936	4.13699	4.42156	3.48395	3.73298	3.52354	2.55154	5.04439	3.52141	4.454
ENSG00000132963	POMP	11.0414	11.4212	10.9782	10.9303	11.3621	11.1083	11.1518	11.5868	11.312	11.7109	10.6898	11.3248	11.226	12.0137	11.3867	11.6963
ENSG00000271327	AC010201.2	3.87094	4.47087	4.2782	1.9203	4.30245	2.67935	2.45286	3.34007	3.02689	3.22282	3.45824	1.63225	0	0	2.16809	0
ENSG00000141378	PTRH2	9.82272	9.45243	9.44234	9.27444	9.64359	9.42072	9.19337	10.4129	9.54043	9.48392	8.94053	9.7948	9.23599	10.7748	10.04	10.2346
ENSG00000144891	AGTR1	10.8894	11.1675	11.0775	11.5496	11.0102	11.2508	10.6181	10.9341	10.7492	10.2786	10.7393	10.4135	11.3074	10.1874	10.8493	10.985
ENSG00000107771	CCSER2	10.1083	10.0484	10.3374	10.6053	10.165	10.2236	10.0113	9.54474	9.61562	10.2383	9.89433	9.72313	10.498	8.98584	10.0653	9.64958
ENSG00000188372	ZP3	4.0967	4.5229	4.2782	2.71591	3.93775	4.75207	4.79961	3.74903	3.93556	3.70498	2.2758	3.52354	2.28986	4.24793	3.52141	3.64438
ENSG00000130598	TNNI2	0	3.19287	3.64406	3.60171	2.10621	3.09895	5.54366	2.57969	3.34958	2.49343	3.11858	1.63225	3.13425	2	2.16809	2.63908
ENSG00000105829	BET1	9.33398	9.36426	9.66716	8.8384	8.35867	9.31938	9.64267	9.65278	7.90093	8.79657	8.68169	8.72841	7.87286	8.18488	9.1325	9.00415
ENSG00000127884	ECHS1	14.0372	14.7369	14.5691	13.6491	12.6822	13.1513	13.0292	12.2434	12.8568	12.8525	13.8219	13.5723	13.6929	13.1178	13.375	13.3135
ENSG00000176022	B3GALT6	8.48333	7.69383	7.69266	8.21049	8.61531	8.42509	8.23707	9.30088	8.00212	8.63118	7.94796	8.63624	8.75431	8.73471	8.32258	8.95939
ENSG00000126524	SBDS	11.4704	10.8249	11.9479	11.5696	11.7842	11.6366	11.6831	12.0783	11.7556	12.21	10.6965	12.0077	11.7756	12.997	11.8683	12.3855
ENSG00000112367	FIG4	7.91527	8.60842	8.53219	8.41659	8.48384	8.50024	8.77105	7.74859	8.48182	8.5692	8.60403	8.1994	7.83649	7.32193	7.58512	7.74387
[truncated: 34,420 more rows]
