# Supplementary material for: Identification of MAP3K4 as a novel regulation factor of hepatic lipid metabolism in non-alcoholic fatty liver disease
Source: J Transl Med. 2022 Nov 14;20:529. doi: 10.1186/s12967-022-03734-8 (PMC9664664; doi:10.1186/s12967-022-03734-8)
Supplement: Supplementary file 3 — Additional file 3: Table S3. Results of GO enrichment on differentially expressed genes from RNA-seq data. [file 12967_2022_3734_MOESM3_ESM.xls]

## Sheet: Annotation
MyList	Gene ID	Type	Tax ID	Homologene Gene ID	Homologene Gene Tax ID	GO:0042254 ribosome biogenesis	GO:0032787 monocarboxylic acid metabolic	GO:0042273 ribosomal large subunit biogen	GO:1901615 organic hydroxy compound metab	GO:0043603 cellular amide metabolic proce	GO:0016491 oxidoreductase activity	GO:0009410 response to xenobiotic stimulu	GO:0044283 small molecule biosynthetic pr	GO:0055086 nucleobase-containing small mo	GO:0042803 protein homodimerization activ	GO:0008610 lipid biosynthetic process	GO:0043549 regulation of kinase activity	GO:0009451 RNA modification	GO:0061687 detoxification of inorganic co	GO:0034097 response to cytokine	GO:0016788 hydrolase activity, acting on	GO:0060341 regulation of cellular localiz	GO:0010817 regulation of hormone levels	GO:0080135 regulation of cellular respons	GO:0043021 ribonucleoprotein complex bind
FAM239A	101930105	symbol	H. sapiens	101930105	H. sapiens	0.0	0.0	0.0	0.0	0.0	0.0	0.0	0.0	0.0	0.0	0.0	0.0	0.0	0.0	0.0	0.0	0.0	0.0	0.0	0.0
IL13RA2	3598	symbol	H. sapiens	3598	H. sapiens	0.0	0.0	0.0	0.0	0.0	0.0	0.0	0.0	0.0	0.0	0.0	0.0	0.0	0.0	1.0	0.0	1.0	0.0	0.0	0.0
ACKR1	2532	symbol	H. sapiens	2532	H. sapiens	0.0	0.0	0.0	0.0	0.0	0.0	0.0	0.0	0.0	0.0	0.0	0.0	0.0	0.0	1.0	0.0	0.0	0.0	0.0	0.0
DIO3	1735	symbol	H. sapiens	1735	H. sapiens	0.0	0.0	0.0	1.0	0.0	1.0	0.0	0.0	0.0	0.0	0.0	0.0	0.0	0.0	0.0	0.0	0.0	1.0	0.0	0.0
MT1B	4490	symbol	H. sapiens	4490	H. sapiens	0.0	0.0	0.0	0.0	0.0	0.0	0.0	0.0	0.0	0.0	0.0	0.0	0.0	1.0	0.0	0.0	0.0	0.0	0.0	0.0
AKR1B10	57016	symbol	H. sapiens	57016	H. sapiens	0.0	1.0	0.0	1.0	0.0	1.0	0.0	0.0	0.0	0.0	0.0	0.0	0.0	0.0	0.0	0.0	0.0	1.0	0.0	0.0
AL033397.1						nan	nan	nan	nan	nan	nan	nan	nan	nan	nan	nan	nan	nan	nan	nan	nan	nan	nan	nan	nan
FRMD6-AS1	145438	symbol	H. sapiens	145438	H. sapiens	0.0	0.0	0.0	0.0	0.0	0.0	0.0	0.0	0.0	0.0	0.0	0.0	0.0	0.0	0.0	0.0	0.0	0.0	0.0	0.0
KIF20A	10112	symbol	H. sapiens	10112	H. sapiens	0.0	0.0	0.0	0.0	0.0	0.0	0.0	0.0	0.0	0.0	0.0	0.0	0.0	0.0	0.0	0.0	0.0	0.0	0.0	0.0
ESPL1	9700	symbol	H. sapiens	9700	H. sapiens	0.0	0.0	0.0	0.0	0.0	0.0	0.0	0.0	0.0	0.0	0.0	0.0	0.0	0.0	0.0	0.0	0.0	0.0	0.0	0.0
SIGLEC12	89858	symbol	H. sapiens	89858	H. sapiens	0.0	0.0	0.0	0.0	0.0	0.0	0.0	0.0	0.0	0.0	0.0	0.0	0.0	0.0	0.0	0.0	0.0	0.0	0.0	0.0
S100P	6286	symbol	H. sapiens	6286	H. sapiens	0.0	0.0	0.0	0.0	0.0	0.0	0.0	0.0	0.0	1.0	0.0	0.0	0.0	0.0	0.0	0.0	0.0	0.0	0.0	0.0
MT1DP	326343	symbol	H. sapiens	326343	H. sapiens	0.0	0.0	0.0	0.0	0.0	0.0	0.0	0.0	0.0	0.0	0.0	0.0	0.0	1.0	0.0	0.0	0.0	0.0	0.0	0.0
APOL5	80831	symbol	H. sapiens	80831	H. sapiens	0.0	0.0	0.0	0.0	0.0	0.0	0.0	0.0	0.0	0.0	0.0	0.0	0.0	0.0	0.0	0.0	0.0	0.0	0.0	0.0
TOMM6	100188893	symbol	H. sapiens	100188893	H. sapiens	0.0	0.0	0.0	0.0	0.0	0.0	0.0	0.0	0.0	0.0	0.0	0.0	0.0	0.0	0.0	0.0	0.0	0.0	0.0	0.0
ESRRG	2104	symbol	H. sapiens	2104	H. sapiens	0.0	0.0	0.0	0.0	0.0	0.0	0.0	0.0	0.0	0.0	0.0	0.0	0.0	0.0	0.0	0.0	0.0	0.0	0.0	0.0
CNBD2	140894	symbol	H. sapiens	140894	H. sapiens	0.0	0.0	0.0	0.0	0.0	0.0	0.0	0.0	0.0	0.0	0.0	0.0	0.0	0.0	0.0	0.0	0.0	0.0	0.0	0.0
AC241584.2						nan	nan	nan	nan	nan	nan	nan	nan	nan	nan	nan	nan	nan	nan	nan	nan	nan	nan	nan	nan
HMMR	3161	symbol	H. sapiens	3161	H. sapiens	0.0	0.0	0.0	0.0	0.0	0.0	0.0	0.0	0.0	0.0	0.0	0.0	0.0	0.0	0.0	0.0	0.0	0.0	0.0	0.0
MT1A	4489	symbol	H. sapiens	4489	H. sapiens	0.0	0.0	0.0	0.0	0.0	0.0	0.0	0.0	0.0	0.0	0.0	0.0	0.0	1.0	0.0	0.0	0.0	0.0	0.0	0.0
AL139035.1						nan	nan	nan	nan	nan	nan	nan	nan	nan	nan	nan	nan	nan	nan	nan	nan	nan	nan	nan	nan
AC024909.3						nan	nan	nan	nan	nan	nan	nan	nan	nan	nan	nan	nan	nan	nan	nan	nan	nan	nan	nan	nan
GSTA2	2939	symbol	H. sapiens	2939	H. sapiens	0.0	0.0	0.0	0.0	1.0	0.0	1.0	0.0	1.0	0.0	0.0	0.0	0.0	0.0	0.0	0.0	0.0	0.0	0.0	0.0
CFAP74	85452	symbol	H. sapiens	85452	H. sapiens	0.0	0.0	1.0	0.0	0.0	0.0	0.0	0.0	0.0	0.0	0.0	0.0	0.0	0.0	0.0	0.0	0.0	0.0	0.0	0.0
OOEP	441161	symbol	H. sapiens	441161	H. sapiens	0.0	0.0	0.0	0.0	0.0	0.0	0.0	0.0	0.0	0.0	0.0	0.0	0.0	0.0	0.0	0.0	1.0	0.0	1.0	0.0
MLIP	90523	symbol	H. sapiens	90523	H. sapiens	0.0	0.0	0.0	0.0	0.0	0.0	0.0	0.0	0.0	0.0	0.0	0.0	0.0	0.0	0.0	0.0	0.0	0.0	0.0	0.0
AC008575.2						nan	nan	nan	nan	nan	nan	nan	nan	nan	nan	nan	nan	nan	nan	nan	nan	nan	nan	nan	nan
GUCA2B	2981	symbol	H. sapiens	2981	H. sapiens	0.0	0.0	0.0	0.0	0.0	0.0	0.0	0.0	0.0	0.0	0.0	0.0	0.0	0.0	0.0	0.0	0.0	0.0	0.0	0.0
LYPD2	137797	symbol	H. sapiens	137797	H. sapiens	0.0	0.0	0.0	0.0	0.0	0.0	0.0	0.0	0.0	0.0	0.0	0.0	0.0	0.0	0.0	0.0	0.0	0.0	0.0	0.0
TRPV3	162514	symbol	H. sapiens	162514	H. sapiens	0.0	0.0	0.0	0.0	0.0	0.0	0.0	0.0	0.0	0.0	0.0	0.0	0.0	0.0	0.0	0.0	0.0	0.0	0.0	0.0
OTOF	9381	symbol	H. sapiens	9381	H. sapiens	0.0	0.0	0.0	0.0	0.0	0.0	0.0	0.0	0.0	0.0	0.0	0.0	0.0	0.0	0.0	0.0	0.0	0.0	0.0	0.0
TSPAN10	83882	symbol	H. sapiens	83882	H. sapiens	0.0	0.0	0.0	0.0	0.0	0.0	0.0	0.0	0.0	0.0	0.0	0.0	0.0	0.0	0.0	0.0	0.0	0.0	0.0	0.0
AC092296.1						nan	nan	nan	nan	nan	nan	nan	nan	nan	nan	nan	nan	nan	nan	nan	nan	nan	nan	nan	nan
PCDHAC1	56135	symbol	H. sapiens	56135	H. sapiens	0.0	0.0	0.0	0.0	0.0	0.0	0.0	0.0	0.0	0.0	0.0	0.0	0.0	0.0	0.0	0.0	0.0	0.0	0.0	0.0
KCNH7	90134	symbol	H. sapiens	90134	H. sapiens	0.0	0.0	0.0	0.0	0.0	0.0	0.0	0.0	0.0	0.0	0.0	0.0	0.0	0.0	0.0	0.0	0.0	0.0	0.0	0.0
AC087273.2						nan	nan	nan	nan	nan	nan	nan	nan	nan	nan	nan	nan	nan	nan	nan	nan	nan	nan	nan	nan
GCOM1	145781	symbol	H. sapiens	145781	H. sapiens	0.0	0.0	0.0	0.0	0.0	0.0	0.0	0.0	0.0	0.0	0.0	0.0	0.0	0.0	0.0	0.0	0.0	0.0	0.0	0.0
MT1M	4499	symbol	H. sapiens	4499	H. sapiens	0.0	0.0	0.0	0.0	0.0	0.0	0.0	0.0	0.0	0.0	0.0	0.0	0.0	1.0	0.0	0.0	0.0	0.0	0.0	0.0
IRX3	79191	symbol	H. sapiens	79191	H. sapiens	0.0	0.0	0.0	0.0	0.0	0.0	0.0	0.0	0.0	0.0	0.0	0.0	0.0	0.0	0.0	0.0	0.0	0.0	0.0	0.0
CYP26A1	1592	symbol	H. sapiens	1592	H. sapiens	0.0	1.0	0.0	1.0	0.0	1.0	1.0	0.0	0.0	0.0	0.0	0.0	0.0	0.0	0.0	0.0	0.0	1.0	0.0	0.0
NKD2	85409	symbol	H. sapiens	85409	H. sapiens	0.0	0.0	0.0	0.0	0.0	0.0	0.0	0.0	0.0	0.0	0.0	0.0	0.0	0.0	0.0	0.0	1.0	0.0	0.0	0.0
AC068946.1						nan	nan	nan	nan	nan	nan	nan	nan	nan	nan	nan	nan	nan	nan	nan	nan	nan	nan	nan	nan
AC087392.1						nan	nan	nan	nan	nan	nan	nan	nan	nan	nan	nan	nan	nan	nan	nan	nan	nan	nan	nan	nan
CRX	1406	symbol	H. sapiens	1406	H. sapiens	0.0	0.0	0.0	0.0	0.0	0.0	0.0	0.0	0.0	0.0	0.0	0.0	0.0	0.0	0.0	0.0	0.0	0.0	0.0	0.0
PRMT5-AS1	100505758	symbol	H. sapiens	100505758	H. sapiens	0.0	0.0	0.0	0.0	0.0	0.0	0.0	0.0	0.0	0.0	0.0	0.0	0.0	0.0	0.0	0.0	0.0	0.0	0.0	0.0
SLC51B	123264	symbol	H. sapiens	123264	H. sapiens	0.0	0.0	0.0	0.0	0.0	0.0	0.0	0.0	0.0	0.0	0.0	0.0	0.0	0.0	0.0	0.0	1.0	0.0	0.0	0.0
NLRP11	204801	symbol	H. sapiens	204801	H. sapiens	0.0	0.0	0.0	0.0	0.0	1.0	0.0	0.0	0.0	0.0	0.0	0.0	0.0	0.0	0.0	0.0	0.0	0.0	0.0	0.0
RTCA-AS1	100506007	symbol	H. sapiens	100506007	H. sapiens	0.0	0.0	0.0	0.0	0.0	0.0	0.0	0.0	0.0	0.0	0.0	0.0	0.0	0.0	0.0	0.0	0.0	0.0	0.0	0.0
SLC9A2	6549	symbol	H. sapiens	6549	H. sapiens	0.0	0.0	0.0	0.0	0.0	0.0	0.0	0.0	0.0	0.0	0.0	0.0	0.0	0.0	0.0	0.0	0.0	0.0	0.0	0.0
ELFN2	114794	symbol	H. sapiens	114794	H. sapiens	0.0	0.0	0.0	0.0	0.0	0.0	0.0	0.0	0.0	0.0	0.0	0.0	0.0	0.0	0.0	0.0	0.0	0.0	0.0	0.0
CHST9	83539	symbol	H. sapiens	83539	H. sapiens	0.0	0.0	0.0	0.0	0.0	0.0	0.0	0.0	1.0	0.0	0.0	0.0	0.0	0.0	0.0	0.0	0.0	1.0	0.0	0.0
PIMREG	54478	symbol	H. sapiens	54478	H. sapiens	0.0	0.0	0.0	0.0	0.0	0.0	0.0	0.0	0.0	0.0	0.0	0.0	0.0	0.0	0.0	0.0	0.0	0.0	0.0	0.0
UGT2A3	79799	symbol	H. sapiens	79799	H. sapiens	0.0	1.0	0.0	0.0	0.0	0.0	0.0	0.0	0.0	0.0	0.0	0.0	0.0	0.0	0.0	0.0	0.0	0.0	0.0	0.0
AC008592.4						nan	nan	nan	nan	nan	nan	nan	nan	nan	nan	nan	nan	nan	nan	nan	nan	nan	nan	nan	nan
AL512329.2						nan	nan	nan	nan	nan	nan	nan	nan	nan	nan	nan	nan	nan	nan	nan	nan	nan	nan	nan	nan
AL442663.3						nan	nan	nan	nan	nan	nan	nan	nan	nan	nan	nan	nan	nan	nan	nan	nan	nan	nan	nan	nan
PAPPA	5069	symbol	H. sapiens	5069	H. sapiens	0.0	0.0	0.0	0.0	0.0	0.0	0.0	0.0	0.0	0.0	0.0	0.0	0.0	0.0	0.0	0.0	0.0	0.0	0.0	0.0
FAM171A2	284069	symbol	H. sapiens	284069	H. sapiens	0.0	0.0	0.0	0.0	0.0	0.0	0.0	0.0	0.0	0.0	0.0	0.0	0.0	0.0	0.0	0.0	0.0	0.0	0.0	0.0
C20orf202	400831	symbol	H. sapiens	400831	H. sapiens	0.0	0.0	0.0	0.0	0.0	0.0	0.0	0.0	0.0	0.0	0.0	0.0	0.0	0.0	0.0	0.0	0.0	0.0	0.0	0.0
KLHL6-AS1	100874019	symbol	H. sapiens	100874019	H. sapiens	0.0	0.0	0.0	0.0	0.0	0.0	0.0	0.0	0.0	0.0	0.0	0.0	0.0	0.0	0.0	0.0	0.0	0.0	0.0	0.0
SLC16A12	387700	symbol	H. sapiens	387700	H. sapiens	0.0	0.0	0.0	0.0	0.0	0.0	0.0	0.0	0.0	0.0	0.0	0.0	0.0	0.0	0.0	0.0	0.0	0.0	0.0	0.0
HNF4A-AS1	101927219	symbol	H. sapiens	101927219	H. sapiens	0.0	0.0	0.0	0.0	0.0	0.0	0.0	0.0	0.0	0.0	0.0	0.0	0.0	0.0	0.0	0.0	0.0	0.0	0.0	0.0
MME	4311	symbol	H. sapiens	4311	H. sapiens	0.0	0.0	0.0	0.0	1.0	0.0	0.0	0.0	0.0	1.0	0.0	0.0	0.0	0.0	1.0	0.0	0.0	0.0	0.0	0.0
FCRL6	343413	symbol	H. sapiens	343413	H. sapiens	0.0	0.0	0.0	0.0	0.0	0.0	0.0	0.0	0.0	0.0	0.0	0.0	0.0	0.0	0.0	0.0	0.0	0.0	0.0	0.0
DNAJC5B	85479	symbol	H. sapiens	85479	H. sapiens	0.0	0.0	0.0	0.0	0.0	0.0	0.0	0.0	0.0	0.0	0.0	0.0	0.0	0.0	0.0	0.0	0.0	0.0	0.0	0.0
AC092587.1						nan	nan	nan	nan	nan	nan	nan	nan	nan	nan	nan	nan	nan	nan	nan	nan	nan	nan	nan	nan
JPH1	56704	symbol	H. sapiens	56704	H. sapiens	0.0	0.0	0.0	0.0	0.0	0.0	0.0	0.0	0.0	0.0	0.0	0.0	0.0	0.0	0.0	0.0	1.0	0.0	0.0	0.0
CD36	948	symbol	H. sapiens	948	H. sapiens	0.0	1.0	0.0	0.0	0.0	0.0	0.0	0.0	0.0	0.0	0.0	1.0	0.0	0.0	0.0	0.0	1.0	0.0	1.0	0.0
AL157935.2						nan	nan	nan	nan	nan	nan	nan	nan	nan	nan	nan	nan	nan	nan	nan	nan	nan	nan	nan	nan
AL078590.3						nan	nan	nan	nan	nan	nan	nan	nan	nan	nan	nan	nan	nan	nan	nan	nan	nan	nan	nan	nan
Y_RNA						nan	nan	nan	nan	nan	nan	nan	nan	nan	nan	nan	nan	nan	nan	nan	nan	nan	nan	nan	nan
DAG1	1605	symbol	H. sapiens	1605	H. sapiens	0.0	0.0	0.0	0.0	0.0	0.0	0.0	0.0	0.0	0.0	0.0	1.0	0.0	0.0	0.0	0.0	1.0	0.0	0.0	0.0
CH25H	9023	symbol	H. sapiens	9023	H. sapiens	0.0	0.0	0.0	1.0	0.0	1.0	0.0	0.0	0.0	0.0	1.0	0.0	0.0	0.0	1.0	0.0	0.0	0.0	0.0	0.0
HULC	728655	symbol	H. sapiens	728655	H. sapiens	0.0	0.0	0.0	0.0	1.0	0.0	0.0	0.0	0.0	0.0	0.0	0.0	0.0	0.0	0.0	0.0	0.0	0.0	0.0	0.0
TEX15	56154	symbol	H. sapiens	56154	H. sapiens	0.0	0.0	0.0	0.0	0.0	0.0	0.0	0.0	0.0	0.0	0.0	0.0	1.0	0.0	0.0	0.0	0.0	0.0	1.0	0.0
WARS2-IT1	104472716	symbol	H. sapiens	104472716	H. sapiens	0.0	0.0	0.0	0.0	0.0	0.0	0.0	0.0	0.0	0.0	0.0	0.0	0.0	0.0	0.0	0.0	0.0	0.0	0.0	0.0
SLC10A1	6554	symbol	H. sapiens	6554	H. sapiens	0.0	0.0	0.0	0.0	0.0	0.0	1.0	0.0	0.0	0.0	0.0	0.0	0.0	0.0	0.0	0.0	0.0	0.0	0.0	0.0
AC027796.3						nan	nan	nan	nan	nan	nan	nan	nan	nan	nan	nan	nan	nan	nan	nan	nan	nan	nan	nan	nan
AC016708.1						nan	nan	nan	nan	nan	nan	nan	nan	nan	nan	nan	nan	nan	nan	nan	nan	nan	nan	nan	nan
AP000851.2						nan	nan	nan	nan	nan	nan	nan	nan	nan	nan	nan	nan	nan	nan	nan	nan	nan	nan	nan	nan
PTX3	5806	symbol	H. sapiens	5806	H. sapiens	0.0	0.0	0.0	0.0	0.0	0.0	0.0	0.0	0.0	0.0	0.0	0.0	0.0	0.0	0.0	0.0	0.0	0.0	0.0	0.0
NUTM2E	283008	symbol	H. sapiens	283008	H. sapiens	0.0	0.0	0.0	0.0	0.0	0.0	0.0	0.0	0.0	0.0	0.0	0.0	0.0	0.0	0.0	0.0	0.0	0.0	0.0	0.0
ERAP2	64167	symbol	H. sapiens	64167	H. sapiens	0.0	0.0	0.0	0.0	1.0	0.0	0.0	0.0	0.0	0.0	0.0	0.0	0.0	0.0	0.0	0.0	0.0	0.0	0.0	0.0
HSFX2	100130086	symbol	H. sapiens	100130086	H. sapiens	0.0	0.0	0.0	0.0	0.0	0.0	0.0	0.0	0.0	0.0	0.0	0.0	0.0	0.0	0.0	0.0	0.0	0.0	0.0	0.0
SULT1E1	6783	symbol	H. sapiens	6783	H. sapiens	0.0	1.0	0.0	1.0	0.0	0.0	0.0	0.0	1.0	0.0	0.0	0.0	0.0	0.0	0.0	0.0	0.0	1.0	0.0	0.0
DPYSL4	10570	symbol	H. sapiens	10570	H. sapiens	0.0	0.0	0.0	0.0	0.0	0.0	0.0	0.0	0.0	0.0	0.0	0.0	0.0	0.0	0.0	0.0	0.0	0.0	0.0	0.0
RN7SKP23	106479105	symbol	H. sapiens	106479105	H. sapiens	0.0	0.0	0.0	0.0	0.0	0.0	0.0	0.0	0.0	0.0	0.0	0.0	0.0	0.0	0.0	0.0	0.0	0.0	0.0	0.0
PTCHD3	374308	symbol	H. sapiens	374308	H. sapiens	0.0	0.0	0.0	0.0	0.0	0.0	0.0	0.0	0.0	0.0	0.0	0.0	0.0	0.0	0.0	0.0	0.0	0.0	0.0	0.0
SLC22A31	146429	symbol	H. sapiens	146429	H. sapiens	0.0	0.0	0.0	0.0	0.0	0.0	0.0	0.0	0.0	0.0	0.0	0.0	0.0	0.0	0.0	0.0	0.0	0.0	0.0	0.0
AC018628.1						nan	nan	nan	nan	nan	nan	nan	nan	nan	nan	nan	nan	nan	nan	nan	nan	nan	nan	nan	nan
ADAD2	161931	symbol	H. sapiens	161931	H. sapiens	0.0	0.0	0.0	0.0	0.0	0.0	0.0	0.0	0.0	0.0	0.0	0.0	1.0	0.0	0.0	0.0	0.0	0.0	0.0	0.0
LINC01871	101929531	symbol	H. sapiens	101929531	H. sapiens	0.0	0.0	0.0	0.0	0.0	0.0	0.0	0.0	0.0	0.0	0.0	0.0	0.0	0.0	0.0	0.0	0.0	0.0	0.0	0.0
AL354740.1						nan	nan	nan	nan	nan	nan	nan	nan	nan	nan	nan	nan	nan	nan	nan	nan	nan	nan	nan	nan
STAB2	55576	symbol	H. sapiens	55576	H. sapiens	0.0	0.0	0.0	0.0	0.0	1.0	0.0	0.0	0.0	0.0	0.0	0.0	0.0	0.0	0.0	0.0	0.0	0.0	0.0	0.0
MYT1	4661	symbol	H. sapiens	4661	H. sapiens	0.0	0.0	0.0	0.0	0.0	0.0	0.0	0.0	0.0	0.0	0.0	0.0	0.0	0.0	0.0	0.0	0.0	0.0	0.0	0.0
SPOCK3	50859	symbol	H. sapiens	50859	H. sapiens	0.0	0.0	0.0	0.0	0.0	0.0	0.0	0.0	1.0	0.0	0.0	0.0	0.0	0.0	0.0	0.0	0.0	0.0	0.0	0.0
AL049844.1						nan	nan	nan	nan	nan	nan	nan	nan	nan	nan	nan	nan	nan	nan	nan	nan	nan	nan	nan	nan
SERPINE1	5054	symbol	H. sapiens	5054	H. sapiens	0.0	0.0	0.0	0.0	0.0	0.0	0.0	0.0	0.0	0.0	0.0	0.0	0.0	0.0	0.0	0.0	0.0	0.0	0.0	0.0
GSTA1	2938	symbol	H. sapiens	2938	H. sapiens	0.0	1.0	0.0	0.0	1.0	1.0	1.0	0.0	1.0	0.0	0.0	0.0	0.0	0.0	0.0	0.0	0.0	0.0	0.0	0.0
VSX1	30813	symbol	H. sapiens	30813	H. sapiens	0.0	0.0	0.0	0.0	0.0	0.0	0.0	0.0	0.0	0.0	0.0	0.0	0.0	0.0	0.0	0.0	0.0	0.0	0.0	0.0
TMEM256-PLSCR3	100529211	symbol	H. sapiens	100529211	H. sapiens	0.0	0.0	0.0	0.0	0.0	0.0	0.0	0.0	0.0	0.0	0.0	0.0	0.0	0.0	0.0	0.0	0.0	0.0	0.0	0.0
CLEC1B	51266	symbol	H. sapiens	51266	H. sapiens	0.0	0.0	0.0	0.0	0.0	0.0	0.0	0.0	0.0	0.0	0.0	0.0	0.0	0.0	0.0	0.0	0.0	0.0	0.0	0.0
PRAMEF15	653619	symbol	H. sapiens	653619	H. sapiens	0.0	0.0	0.0	0.0	0.0	0.0	0.0	0.0	0.0	0.0	0.0	0.0	0.0	0.0	0.0	0.0	0.0	0.0	0.0	0.0
AC073130.2						nan	nan	nan	nan	nan	nan	nan	nan	nan	nan	nan	nan	nan	nan	nan	nan	nan	nan	nan	nan
MOGAT2	80168	symbol	H. sapiens	80168	H. sapiens	0.0	0.0	0.0	1.0	0.0	0.0	0.0	0.0	0.0	0.0	1.0	0.0	0.0	0.0	0.0	0.0	0.0	0.0	0.0	0.0
AC129507.3						nan	nan	nan	nan	nan	nan	nan	nan	nan	nan	nan	nan	nan	nan	nan	nan	nan	nan	nan	nan
CRISP3	10321	symbol	H. sapiens	10321	H. sapiens	0.0	0.0	0.0	0.0	0.0	0.0	0.0	0.0	0.0	0.0	0.0	0.0	0.0	0.0	0.0	0.0	0.0	0.0	0.0	0.0
PTGES	9536	symbol	H. sapiens	9536	H. sapiens	0.0	1.0	0.0	0.0	0.0	1.0	0.0	1.0	0.0	0.0	1.0	0.0	0.0	0.0	0.0	0.0	0.0	0.0	0.0	0.0
AC024559.2						nan	nan	nan	nan	nan	nan	nan	nan	nan	nan	nan	nan	nan	nan	nan	nan	nan	nan	nan	nan
CHRNA4	1137	symbol	H. sapiens	1137	H. sapiens	0.0	0.0	0.0	0.0	0.0	0.0	0.0	0.0	0.0	0.0	0.0	0.0	0.0	0.0	0.0	0.0	0.0	0.0	0.0	0.0
UGT1A10	54575	symbol	H. sapiens	54575	H. sapiens	0.0	1.0	0.0	0.0	0.0	0.0	1.0	0.0	0.0	1.0	0.0	0.0	0.0	0.0	0.0	0.0	0.0	0.0	0.0	0.0
AC006042.1						nan	nan	nan	nan	nan	nan	nan	nan	nan	nan	nan	nan	nan	nan	nan	nan	nan	nan	nan	nan
SVILP1	645954	gene_synonym	H. sapiens	645954	H. sapiens	0.0	0.0	0.0	0.0	0.0	0.0	0.0	0.0	0.0	0.0	0.0	0.0	0.0	0.0	0.0	0.0	0.0	0.0	0.0	0.0
CMBL	134147	symbol	H. sapiens	134147	H. sapiens	0.0	0.0	0.0	0.0	0.0	0.0	1.0	0.0	0.0	0.0	0.0	0.0	0.0	0.0	0.0	0.0	0.0	0.0	0.0	0.0
CYP2A6	1548	symbol	H. sapiens	1548	H. sapiens	0.0	1.0	0.0	1.0	0.0	1.0	1.0	0.0	0.0	0.0	0.0	0.0	0.0	0.0	0.0	0.0	0.0	0.0	0.0	0.0
CYP4A11	1579	symbol	H. sapiens	1579	H. sapiens	0.0	1.0	0.0	1.0	0.0	1.0	0.0	1.0	0.0	0.0	0.0	0.0	0.0	0.0	0.0	0.0	0.0	0.0	0.0	0.0
PRRX1	5396	symbol	H. sapiens	5396	H. sapiens	0.0	0.0	0.0	0.0	0.0	0.0	0.0	0.0	0.0	0.0	0.0	0.0	0.0	0.0	0.0	0.0	0.0	0.0	1.0	0.0
RDH10-AS1	101926926	symbol	H. sapiens	101926926	H. sapiens	0.0	0.0	0.0	0.0	0.0	0.0	0.0	0.0	0.0	0.0	0.0	0.0	0.0	0.0	0.0	0.0	0.0	0.0	0.0	0.0
AC022211.4						nan	nan	nan	nan	nan	nan	nan	nan	nan	nan	nan	nan	nan	nan	nan	nan	nan	nan	nan	nan
AC037198.3						nan	nan	nan	nan	nan	nan	nan	nan	nan	nan	nan	nan	nan	nan	nan	nan	nan	nan	nan	nan
AC008537.3						nan	nan	nan	nan	nan	nan	nan	nan	nan	nan	nan	nan	nan	nan	nan	nan	nan	nan	nan	nan
RBAK-RBAKDN	100533952	symbol	H. sapiens	100533952	H. sapiens	0.0	0.0	0.0	0.0	0.0	0.0	0.0	0.0	0.0	0.0	0.0	0.0	0.0	0.0	0.0	0.0	0.0	0.0	0.0	0.0
BCORP1	286554	symbol	H. sapiens	286554	H. sapiens	0.0	0.0	0.0	0.0	0.0	0.0	0.0	0.0	0.0	0.0	0.0	0.0	0.0	0.0	0.0	0.0	0.0	0.0	0.0	0.0
KLF7-IT1	100874272	symbol	H. sapiens	100874272	H. sapiens	0.0	0.0	0.0	0.0	0.0	0.0	0.0	0.0	0.0	0.0	0.0	0.0	0.0	0.0	0.0	0.0	0.0	0.0	0.0	0.0
AC080112.4						nan	nan	nan	nan	nan	nan	nan	nan	nan	nan	nan	nan	nan	nan	nan	nan	nan	nan	nan	nan
EHD3	30845	symbol	H. sapiens	30845	H. sapiens	0.0	0.0	1.0	0.0	0.0	0.0	0.0	0.0	0.0	0.0	0.0	0.0	0.0	0.0	0.0	0.0	0.0	0.0	0.0	0.0
AC010761.3						nan	nan	nan	nan	nan	nan	nan	nan	nan	nan	nan	nan	nan	nan	nan	nan	nan	nan	nan	nan
TRHDE-AS1	283392	symbol	H. sapiens	283392	H. sapiens	0.0	0.0	0.0	0.0	0.0	0.0	0.0	0.0	0.0	0.0	0.0	0.0	0.0	0.0	0.0	0.0	0.0	0.0	0.0	0.0
FAM27E3	100131997	symbol	H. sapiens	100131997	H. sapiens	0.0	0.0	0.0	0.0	0.0	0.0	0.0	0.0	0.0	0.0	0.0	0.0	0.0	0.0	0.0	0.0	0.0	0.0	0.0	0.0
GREB1	9687	symbol	H. sapiens	9687	H. sapiens	0.0	0.0	0.0	0.0	0.0	0.0	0.0	0.0	0.0	0.0	0.0	0.0	0.0	0.0	0.0	0.0	0.0	0.0	0.0	0.0
AL445493.3						nan	nan	nan	nan	nan	nan	nan	nan	nan	nan	nan	nan	nan	nan	nan	nan	nan	nan	nan	nan
PKLR	5313	symbol	H. sapiens	5313	H. sapiens	0.0	1.0	0.0	0.0	0.0	0.0	0.0	1.0	1.0	0.0	0.0	0.0	0.0	1.0	0.0	0.0	0.0	0.0	0.0	0.0
DMC1	11144	symbol	H. sapiens	11144	H. sapiens	0.0	0.0	0.0	0.0	0.0	0.0	0.0	0.0	0.0	0.0	0.0	0.0	1.0	0.0	0.0	0.0	0.0	0.0	0.0	0.0
ZNF440	126070	symbol	H. sapiens	126070	H. sapiens	0.0	0.0	0.0	0.0	0.0	0.0	0.0	0.0	0.0	0.0	0.0	0.0	0.0	0.0	0.0	0.0	0.0	0.0	0.0	0.0
EVPLL	645027	symbol	H. sapiens	645027	H. sapiens	0.0	0.0	0.0	0.0	0.0	0.0	0.0	0.0	0.0	0.0	0.0	0.0	0.0	0.0	0.0	0.0	0.0	0.0	0.0	0.0
XIRP2	129446	symbol	H. sapiens	129446	H. sapiens	0.0	0.0	0.0	0.0	0.0	0.0	0.0	0.0	0.0	0.0	0.0	0.0	0.0	0.0	0.0	0.0	0.0	0.0	0.0	0.0
HMGB3P10	100129320	symbol	H. sapiens	100129320	H. sapiens	0.0	0.0	0.0	0.0	0.0	0.0	0.0	0.0	0.0	0.0	0.0	0.0	0.0	0.0	0.0	0.0	0.0	0.0	0.0	0.0
AC123595.1						nan	nan	nan	nan	nan	nan	nan	nan	nan	nan	nan	nan	nan	nan	nan	nan	nan	nan	nan	nan
EPHB1	2047	symbol	H. sapiens	2047	H. sapiens	0.0	0.0	0.0	0.0	0.0	0.0	0.0	0.0	0.0	0.0	0.0	1.0	0.0	0.0	0.0	0.0	0.0	0.0	1.0	0.0
CADM3-AS1	100131825	symbol	H. sapiens	100131825	H. sapiens	0.0	0.0	0.0	0.0	0.0	0.0	0.0	0.0	0.0	0.0	0.0	0.0	0.0	0.0	0.0	0.0	0.0	0.0	0.0	0.0
SH2D5	400745	symbol	H. sapiens	400745	H. sapiens	0.0	0.0	0.0	0.0	0.0	0.0	0.0	0.0	0.0	0.0	0.0	0.0	0.0	0.0	0.0	0.0	0.0	0.0	0.0	0.0
RC3H1	149041	symbol	H. sapiens	149041	H. sapiens	0.0	0.0	1.0	0.0	0.0	0.0	0.0	0.0	0.0	0.0	0.0	0.0	0.0	0.0	1.0	0.0	0.0	0.0	0.0	0.0
LINC00513	100506860	symbol	H. sapiens	100506860	H. sapiens	0.0	0.0	0.0	0.0	0.0	0.0	0.0	0.0	0.0	0.0	0.0	0.0	0.0	0.0	0.0	0.0	0.0	0.0	0.0	0.0
C2orf54	79919	gene_synonym	H. sapiens	79919	H. sapiens	0.0	0.0	0.0	0.0	0.0	0.0	0.0	0.0	0.0	0.0	0.0	0.0	0.0	0.0	0.0	0.0	0.0	0.0	0.0	0.0
NPTX2	4885	symbol	H. sapiens	4885	H. sapiens	0.0	0.0	0.0	0.0	0.0	0.0	0.0	0.0	0.0	0.0	0.0	0.0	0.0	0.0	0.0	0.0	0.0	0.0	0.0	0.0
OR7D2	162998	symbol	H. sapiens	162998	H. sapiens	0.0	0.0	0.0	0.0	0.0	0.0	0.0	0.0	0.0	0.0	0.0	0.0	0.0	0.0	0.0	0.0	0.0	0.0	0.0	0.0
DIO3OS	64150	symbol	H. sapiens	64150	H. sapiens	0.0	0.0	0.0	0.0	0.0	0.0	0.0	0.0	0.0	0.0	0.0	0.0	0.0	0.0	0.0	0.0	0.0	0.0	0.0	0.0
FGF2	2247	symbol	H. sapiens	2247	H. sapiens	0.0	0.0	0.0	1.0	0.0	0.0	0.0	1.0	1.0	0.0	1.0	1.0	0.0	0.0	0.0	0.0	0.0	0.0	0.0	0.0
COL4A5	1287	symbol	H. sapiens	1287	H. sapiens	0.0	0.0	0.0	0.0	0.0	0.0	0.0	0.0	0.0	0.0	0.0	0.0	0.0	0.0	0.0	0.0	0.0	0.0	0.0	0.0
AC087752.4						nan	nan	nan	nan	nan	nan	nan	nan	nan	nan	nan	nan	nan	nan	nan	nan	nan	nan	nan	nan
AC009690.1						nan	nan	nan	nan	nan	nan	nan	nan	nan	nan	nan	nan	nan	nan	nan	nan	nan	nan	nan	nan
SULT2A1	6822	symbol	H. sapiens	6822	H. sapiens	0.0	1.0	0.0	1.0	0.0	0.0	1.0	0.0	1.0	0.0	0.0	0.0	0.0	0.0	0.0	0.0	0.0	1.0	0.0	0.0
AC007068.1						nan	nan	nan	nan	nan	nan	nan	nan	nan	nan	nan	nan	nan	nan	nan	nan	nan	nan	nan	nan
ZFHX4-AS1	100192378	symbol	H. sapiens	100192378	H. sapiens	0.0	0.0	0.0	0.0	0.0	0.0	0.0	0.0	0.0	0.0	0.0	0.0	0.0	0.0	0.0	0.0	0.0	0.0	0.0	0.0
CDC25C	995	symbol	H. sapiens	995	H. sapiens	0.0	0.0	0.0	0.0	0.0	0.0	0.0	0.0	0.0	0.0	0.0	1.0	0.0	0.0	0.0	1.0	0.0	0.0	0.0	0.0
BUB1B	701	symbol	H. sapiens	701	H. sapiens	0.0	0.0	0.0	0.0	0.0	0.0	0.0	0.0	0.0	0.0	0.0	0.0	0.0	0.0	0.0	0.0	0.0	0.0	0.0	0.0
GRAMD4	23151	symbol	H. sapiens	23151	H. sapiens	0.0	0.0	0.0	0.0	0.0	0.0	0.0	0.0	0.0	0.0	0.0	0.0	0.0	0.0	0.0	0.0	0.0	0.0	0.0	0.0
AL954705.1						nan	nan	nan	nan	nan	nan	nan	nan	nan	nan	nan	nan	nan	nan	nan	nan	nan	nan	nan	nan
AC146944.3						nan	nan	nan	nan	nan	nan	nan	nan	nan	nan	nan	nan	nan	nan	nan	nan	nan	nan	nan	nan
HMGCS2	3158	symbol	H. sapiens	3158	H. sapiens	0.0	0.0	0.0	1.0	1.0	0.0	1.0	1.0	1.0	0.0	1.0	0.0	0.0	1.0	0.0	0.0	0.0	0.0	0.0	0.0
AC131160.1						nan	nan	nan	nan	nan	nan	nan	nan	nan	nan	nan	nan	nan	nan	nan	nan	nan	nan	nan	nan
AC095055.1						nan	nan	nan	nan	nan	nan	nan	nan	nan	nan	nan	nan	nan	nan	nan	nan	nan	nan	nan	nan
PCLAF	9768	symbol	H. sapiens	9768	H. sapiens	0.0	0.0	0.0	0.0	0.0	0.0	0.0	0.0	0.0	0.0	0.0	0.0	0.0	0.0	0.0	0.0	0.0	0.0	0.0	0.0
MRO	83876	symbol	H. sapiens	83876	H. sapiens	0.0	0.0	0.0	0.0	0.0	0.0	0.0	0.0	0.0	0.0	0.0	0.0	0.0	0.0	0.0	0.0	0.0	0.0	0.0	0.0
UNQ6494						nan	nan	nan	nan	nan	nan	nan	nan	nan	nan	nan	nan	nan	nan	nan	nan	nan	nan	nan	nan
CD300LG	146894	symbol	H. sapiens	146894	H. sapiens	0.0	0.0	0.0	0.0	0.0	0.0	0.0	0.0	0.0	0.0	0.0	0.0	0.0	0.0	0.0	0.0	0.0	0.0	0.0	0.0
TMSB4Y	9087	symbol	H. sapiens	9087	H. sapiens	0.0	0.0	0.0	0.0	0.0	0.0	0.0	0.0	0.0	0.0	0.0	0.0	0.0	0.0	0.0	0.0	0.0	0.0	0.0	0.0
LYPLA2P2	388499	symbol	H. sapiens	388499	H. sapiens	0.0	0.0	0.0	0.0	0.0	0.0	0.0	0.0	0.0	0.0	0.0	0.0	0.0	0.0	0.0	0.0	0.0	0.0	0.0	0.0
PPP1R3G	648791	symbol	H. sapiens	648791	H. sapiens	0.0	0.0	0.0	0.0	0.0	0.0	0.0	0.0	0.0	0.0	0.0	1.0	0.0	0.0	0.0	0.0	0.0	0.0	0.0	0.0
GADD45G	10912	symbol	H. sapiens	10912	H. sapiens	0.0	0.0	0.0	0.0	0.0	0.0	0.0	0.0	0.0	0.0	0.0	1.0	0.0	0.0	0.0	0.0	0.0	0.0	1.0	0.0
CRHBP	1393	symbol	H. sapiens	1393	H. sapiens	0.0	0.0	0.0	0.0	0.0	0.0	1.0	0.0	0.0	0.0	0.0	0.0	0.0	1.0	1.0	0.0	0.0	1.0	1.0	0.0
MT1JP	4498	symbol	H. sapiens	4498	H. sapiens	0.0	0.0	0.0	0.0	0.0	0.0	0.0	0.0	0.0	0.0	0.0	0.0	0.0	0.0	0.0	0.0	0.0	0.0	0.0	0.0
AL031320.2						nan	nan	nan	nan	nan	nan	nan	nan	nan	nan	nan	nan	nan	nan	nan	nan	nan	nan	nan	nan
MT1L	4500	symbol	H. sapiens	4500	H. sapiens	0.0	0.0	0.0	0.0	0.0	0.0	0.0	0.0	0.0	0.0	0.0	0.0	0.0	0.0	0.0	0.0	0.0	0.0	0.0	0.0
G6PC2	57818	symbol	H. sapiens	57818	H. sapiens	0.0	0.0	0.0	0.0	0.0	0.0	0.0	1.0	0.0	0.0	0.0	0.0	0.0	0.0	0.0	1.0	1.0	1.0	0.0	0.0
AC010201.2						nan	nan	nan	nan	nan	nan	nan	nan	nan	nan	nan	nan	nan	nan	nan	nan	nan	nan	nan	nan
ANKRD55	79722	symbol	H. sapiens	79722	H. sapiens	0.0	0.0	0.0	0.0	0.0	0.0	0.0	0.0	0.0	0.0	0.0	0.0	0.0	0.0	0.0	0.0	0.0	0.0	0.0	0.0
FAM157B	100132403	symbol	H. sapiens	100132403	H. sapiens	0.0	0.0	0.0	0.0	0.0	0.0	0.0	0.0	0.0	0.0	0.0	0.0	0.0	0.0	0.0	0.0	0.0	0.0	0.0	0.0
CSRNP3	80034	symbol	H. sapiens	80034	H. sapiens	0.0	0.0	0.0	0.0	0.0	0.0	0.0	0.0	0.0	0.0	0.0	0.0	0.0	0.0	0.0	0.0	0.0	0.0	0.0	0.0
RNF186	54546	symbol	H. sapiens	54546	H. sapiens	0.0	0.0	0.0	0.0	0.0	0.0	0.0	0.0	0.0	0.0	0.0	0.0	0.0	0.0	0.0	0.0	0.0	0.0	0.0	0.0
WNT2	7472	symbol	H. sapiens	7472	H. sapiens	0.0	0.0	0.0	0.0	0.0	0.0	0.0	0.0	0.0	0.0	0.0	0.0	0.0	0.0	0.0	0.0	0.0	0.0	0.0	0.0
CCL2	6347	symbol	H. sapiens	6347	H. sapiens	0.0	0.0	0.0	0.0	0.0	0.0	0.0	0.0	0.0	0.0	0.0	1.0	0.0	0.0	1.0	0.0	0.0	0.0	0.0	0.0
PWRN1	791114	symbol	H. sapiens	791114	H. sapiens	0.0	0.0	0.0	0.0	0.0	0.0	0.0	0.0	0.0	0.0	0.0	0.0	0.0	0.0	0.0	0.0	0.0	0.0	0.0	0.0
AL731577.2						nan	nan	nan	nan	nan	nan	nan	nan	nan	nan	nan	nan	nan	nan	nan	nan	nan	nan	nan	nan
AC016747.2						nan	nan	nan	nan	nan	nan	nan	nan	nan	nan	nan	nan	nan	nan	nan	nan	nan	nan	nan	nan
KRTAP5-2	440021	symbol	H. sapiens	440021	H. sapiens	0.0	0.0	0.0	0.0	0.0	0.0	0.0	0.0	0.0	0.0	0.0	0.0	0.0	0.0	0.0	0.0	0.0	0.0	0.0	0.0
KCTD9P4	100422242	symbol	H. sapiens	100422242	H. sapiens	0.0	0.0	0.0	0.0	0.0	0.0	0.0	0.0	0.0	0.0	0.0	0.0	0.0	0.0	0.0	0.0	0.0	0.0	0.0	0.0
AC090825.1						nan	nan	nan	nan	nan	nan	nan	nan	nan	nan	nan	nan	nan	nan	nan	nan	nan	nan	nan	nan
NTN3	4917	symbol	H. sapiens	4917	H. sapiens	0.0	0.0	0.0	0.0	0.0	0.0	0.0	0.0	0.0	0.0	0.0	0.0	0.0	0.0	0.0	0.0	0.0	0.0	0.0	0.0
TRPC5	7224	symbol	H. sapiens	7224	H. sapiens	0.0	0.0	0.0	0.0	0.0	0.0	0.0	0.0	0.0	0.0	0.0	0.0	0.0	0.0	0.0	0.0	0.0	0.0	0.0	0.0
NPBWR1	2831	symbol	H. sapiens	2831	H. sapiens	0.0	0.0	0.0	0.0	0.0	0.0	0.0	0.0	0.0	0.0	0.0	0.0	0.0	0.0	0.0	0.0	0.0	0.0	0.0	0.0
PLEK2	26499	symbol	H. sapiens	26499	H. sapiens	0.0	0.0	0.0	0.0	0.0	0.0	0.0	0.0	0.0	0.0	0.0	0.0	0.0	0.0	0.0	0.0	0.0	0.0	0.0	0.0
CYP2B6	1555	symbol	H. sapiens	1555	H. sapiens	0.0	1.0	0.0	1.0	0.0	1.0	1.0	0.0	0.0	0.0	0.0	0.0	0.0	0.0	0.0	0.0	0.0	0.0	0.0	0.0
GDF3	9573	symbol	H. sapiens	9573	H. sapiens	0.0	0.0	0.0	0.0	0.0	0.0	0.0	0.0	0.0	0.0	0.0	0.0	0.0	0.0	0.0	0.0	0.0	0.0	0.0	0.0
AL390208.1						nan	nan	nan	nan	nan	nan	nan	nan	nan	nan	nan	nan	nan	nan	nan	nan	nan	nan	nan	nan
GPAT2P1	643219	symbol	H. sapiens	643219	H. sapiens	0.0	0.0	0.0	0.0	0.0	0.0	0.0	0.0	0.0	0.0	0.0	0.0	0.0	0.0	0.0	0.0	0.0	0.0	0.0	0.0
RFPL4AP6	100130079	symbol	H. sapiens	100130079	H. sapiens	0.0	0.0	0.0	0.0	0.0	0.0	0.0	0.0	0.0	0.0	0.0	0.0	0.0	0.0	0.0	0.0	0.0	0.0	0.0	0.0
DLGAP5	9787	symbol	H. sapiens	9787	H. sapiens	0.0	0.0	1.0	0.0	0.0	0.0	0.0	0.0	0.0	0.0	0.0	0.0	0.0	0.0	0.0	0.0	0.0	0.0	0.0	0.0
ARHGEF10	9639	symbol	H. sapiens	9639	H. sapiens	0.0	0.0	1.0	0.0	0.0	0.0	0.0	0.0	0.0	0.0	0.0	0.0	0.0	0.0	0.0	0.0	0.0	0.0	0.0	0.0
AC010616.1						nan	nan	nan	nan	nan	nan	nan	nan	nan	nan	nan	nan	nan	nan	nan	nan	nan	nan	nan	nan
KCNK1	3775	symbol	H. sapiens	3775	H. sapiens	0.0	0.0	0.0	0.0	0.0	0.0	0.0	0.0	0.0	0.0	0.0	0.0	0.0	0.0	0.0	0.0	0.0	0.0	0.0	0.0
KCNK13	56659	symbol	H. sapiens	56659	H. sapiens	0.0	0.0	0.0	0.0	0.0	0.0	0.0	0.0	0.0	0.0	0.0	0.0	0.0	0.0	0.0	0.0	0.0	0.0	0.0	0.0
TRAV8-4	28682	symbol	H. sapiens	28682	H. sapiens	0.0	0.0	0.0	0.0	0.0	0.0	0.0	0.0	0.0	0.0	0.0	0.0	0.0	0.0	0.0	0.0	0.0	0.0	0.0	0.0
ZC3H10	84872	symbol	H. sapiens	84872	H. sapiens	0.0	0.0	0.0	0.0	0.0	0.0	0.0	0.0	0.0	0.0	0.0	0.0	0.0	0.0	0.0	0.0	0.0	0.0	0.0	0.0
PDZK1	5174	symbol	H. sapiens	5174	H. sapiens	0.0	0.0	0.0	0.0	0.0	0.0	0.0	0.0	0.0	0.0	0.0	0.0	0.0	0.0	0.0	0.0	1.0	0.0	0.0	0.0
SOD2	6648	symbol	H. sapiens	6648	H. sapiens	0.0	0.0	0.0	0.0	1.0	1.0	1.0	0.0	1.0	0.0	0.0	0.0	0.0	1.0	0.0	0.0	0.0	0.0	1.0	0.0
LINC01119	100134259	symbol	H. sapiens	100134259	H. sapiens	0.0	0.0	0.0	0.0	0.0	0.0	0.0	0.0	0.0	0.0	0.0	0.0	0.0	0.0	0.0	0.0	0.0	0.0	0.0	0.0
CFAP45	25790	symbol	H. sapiens	25790	H. sapiens	0.0	0.0	0.0	0.0	0.0	0.0	0.0	0.0	0.0	0.0	0.0	0.0	0.0	0.0	0.0	0.0	0.0	0.0	0.0	0.0
AC005104.1						nan	nan	nan	nan	nan	nan	nan	nan	nan	nan	nan	nan	nan	nan	nan	nan	nan	nan	nan	nan
CFAP61	26074	symbol	H. sapiens	26074	H. sapiens	0.0	0.0	0.0	0.0	0.0	0.0	0.0	0.0	0.0	0.0	0.0	0.0	0.0	0.0	0.0	0.0	0.0	0.0	0.0	0.0
MIR3142HG	107075116	symbol	H. sapiens	107075116	H. sapiens	0.0	0.0	0.0	0.0	0.0	0.0	0.0	0.0	0.0	0.0	0.0	0.0	0.0	0.0	0.0	0.0	0.0	0.0	0.0	0.0
ARMCX5	64860	symbol	H. sapiens	64860	H. sapiens	0.0	0.0	0.0	0.0	0.0	0.0	0.0	0.0	0.0	0.0	0.0	0.0	0.0	0.0	0.0	0.0	0.0	0.0	0.0	0.0
ASS1P12	392302	symbol	H. sapiens	392302	H. sapiens	0.0	0.0	0.0	0.0	0.0	0.0	0.0	0.0	0.0	0.0	0.0	0.0	0.0	0.0	0.0	0.0	0.0	0.0	0.0	0.0
AC092070.2						nan	nan	nan	nan	nan	nan	nan	nan	nan	nan	nan	nan	nan	nan	nan	nan	nan	nan	nan	nan
AL445686.2						nan	nan	nan	nan	nan	nan	nan	nan	nan	nan	nan	nan	nan	nan	nan	nan	nan	nan	nan	nan
STPG3-AS1	100129722	symbol	H. sapiens	100129722	H. sapiens	0.0	0.0	0.0	0.0	0.0	0.0	0.0	0.0	0.0	0.0	0.0	0.0	0.0	0.0	0.0	0.0	0.0	0.0	0.0	0.0
AC007622.2						nan	nan	nan	nan	nan	nan	nan	nan	nan	nan	nan	nan	nan	nan	nan	nan	nan	nan	nan	nan
AL109766.1						nan	nan	nan	nan	nan	nan	nan	nan	nan	nan	nan	nan	nan	nan	nan	nan	nan	nan	nan	nan
SUCNR1	56670	symbol	H. sapiens	56670	H. sapiens	0.0	0.0	0.0	0.0	0.0	0.0	0.0	0.0	0.0	0.0	0.0	0.0	0.0	1.0	0.0	0.0	0.0	0.0	0.0	0.0
FREM2	341640	symbol	H. sapiens	341640	H. sapiens	0.0	0.0	0.0	0.0	0.0	0.0	0.0	0.0	0.0	0.0	0.0	0.0	0.0	0.0	0.0	0.0	0.0	0.0	0.0	0.0
GPR182	11318	symbol	H. sapiens	11318	H. sapiens	0.0	0.0	0.0	0.0	0.0	0.0	0.0	0.0	0.0	0.0	0.0	0.0	0.0	0.0	0.0	0.0	0.0	0.0	0.0	0.0
AL109809.1						nan	nan	nan	nan	nan	nan	nan	nan	nan	nan	nan	nan	nan	nan	nan	nan	nan	nan	nan	nan
AKR1D1	6718	symbol	H. sapiens	6718	H. sapiens	0.0	1.0	0.0	1.0	0.0	1.0	0.0	1.0	0.0	0.0	1.0	0.0	0.0	0.0	0.0	0.0	0.0	1.0	0.0	0.0
AL627230.2						nan	nan	nan	nan	nan	nan	nan	nan	nan	nan	nan	nan	nan	nan	nan	nan	nan	nan	nan	nan
RN7SL834P	106481148	symbol	H. sapiens	106481148	H. sapiens	0.0	0.0	0.0	0.0	0.0	0.0	0.0	0.0	0.0	0.0	0.0	0.0	0.0	0.0	0.0	0.0	0.0	0.0	0.0	0.0
TMEM169	92691	symbol	H. sapiens	92691	H. sapiens	0.0	0.0	0.0	0.0	0.0	0.0	0.0	0.0	0.0	0.0	0.0	0.0	0.0	0.0	0.0	0.0	0.0	0.0	0.0	0.0
AC021074.2						nan	nan	nan	nan	nan	nan	nan	nan	nan	nan	nan	nan	nan	nan	nan	nan	nan	nan	nan	nan
SCG5	6447	symbol	H. sapiens	6447	H. sapiens	0.0	0.0	0.0	0.0	1.0	0.0	0.0	0.0	0.0	0.0	0.0	0.0	0.0	0.0	0.0	0.0	0.0	1.0	0.0	0.0
UGT1A3	54659	symbol	H. sapiens	54659	H. sapiens	0.0	1.0	0.0	1.0	0.0	0.0	1.0	0.0	0.0	1.0	0.0	0.0	0.0	0.0	0.0	0.0	0.0	1.0	0.0	0.0
AP003072.2						nan	nan	nan	nan	nan	nan	nan	nan	nan	nan	nan	nan	nan	nan	nan	nan	nan	nan	nan	nan
DHRS13	147015	symbol	H. sapiens	147015	H. sapiens	0.0	0.0	0.0	1.0	0.0	1.0	0.0	0.0	0.0	0.0	0.0	0.0	0.0	0.0	0.0	0.0	0.0	1.0	0.0	0.0
AC090587.1						nan	nan	nan	nan	nan	nan	nan	nan	nan	nan	nan	nan	nan	nan	nan	nan	nan	nan	nan	nan
MOBP	4336	symbol	H. sapiens	4336	H. sapiens	0.0	0.0	0.0	0.0	0.0	0.0	0.0	0.0	0.0	0.0	0.0	0.0	0.0	0.0	0.0	0.0	0.0	0.0	0.0	0.0
LINC02128	102724940	symbol	H. sapiens	102724940	H. sapiens	0.0	0.0	0.0	0.0	0.0	0.0	0.0	0.0	0.0	0.0	0.0	0.0	0.0	0.0	0.0	0.0	0.0	0.0	0.0	0.0
AC012640.4						nan	nan	nan	nan	nan	nan	nan	nan	nan	nan	nan	nan	nan	nan	nan	nan	nan	nan	nan	nan
CITED1	4435	symbol	H. sapiens	4435	H. sapiens	0.0	0.0	0.0	1.0	0.0	0.0	0.0	0.0	0.0	1.0	0.0	0.0	0.0	0.0	1.0	0.0	0.0	0.0	0.0	0.0
FAM187A	100528020	symbol	H. sapiens	100528020	H. sapiens	0.0	0.0	0.0	0.0	0.0	0.0	0.0	0.0	0.0	0.0	0.0	0.0	0.0	0.0	0.0	0.0	0.0	0.0	0.0	0.0
GPR84	53831	symbol	H. sapiens	53831	H. sapiens	0.0	0.0	0.0	0.0	0.0	0.0	0.0	0.0	0.0	0.0	0.0	0.0	0.0	0.0	0.0	0.0	0.0	0.0	0.0	0.0
GAL3ST2	64090	symbol	H. sapiens	64090	H. sapiens	0.0	0.0	0.0	0.0	0.0	0.0	0.0	0.0	0.0	0.0	1.0	0.0	0.0	0.0	0.0	0.0	0.0	0.0	0.0	0.0
AC093484.5						nan	nan	nan	nan	nan	nan	nan	nan	nan	nan	nan	nan	nan	nan	nan	nan	nan	nan	nan	nan
CCDC74A	90557	symbol	H. sapiens	90557	H. sapiens	0.0	0.0	0.0	0.0	0.0	0.0	0.0	0.0	0.0	0.0	0.0	0.0	0.0	0.0	0.0	0.0	0.0	0.0	0.0	0.0
MEOX2-AS1	101927524	gene_synonym	H. sapiens	101927524	H. sapiens	0.0	0.0	0.0	0.0	0.0	0.0	0.0	0.0	0.0	0.0	0.0	0.0	0.0	0.0	0.0	0.0	0.0	0.0	0.0	0.0
FJX1	24147	symbol	H. sapiens	24147	H. sapiens	0.0	0.0	0.0	0.0	0.0	0.0	0.0	0.0	0.0	0.0	0.0	0.0	0.0	0.0	0.0	0.0	0.0	0.0	0.0	0.0
AC112219.2						nan	nan	nan	nan	nan	nan	nan	nan	nan	nan	nan	nan	nan	nan	nan	nan	nan	nan	nan	nan
UBE2MP1	606551	symbol	H. sapiens	606551	H. sapiens	0.0	0.0	0.0	0.0	0.0	0.0	0.0	0.0	0.0	0.0	0.0	0.0	0.0	0.0	0.0	0.0	0.0	0.0	0.0	0.0
RASD1	51655	symbol	H. sapiens	51655	H. sapiens	0.0	0.0	0.0	0.0	0.0	0.0	0.0	0.0	0.0	0.0	0.0	0.0	0.0	0.0	0.0	0.0	0.0	0.0	0.0	0.0
WNT5B	81029	symbol	H. sapiens	81029	H. sapiens	0.0	0.0	0.0	0.0	0.0	0.0	0.0	0.0	0.0	0.0	0.0	0.0	0.0	0.0	0.0	0.0	0.0	0.0	0.0	0.0
BIRC5	332	symbol	H. sapiens	332	H. sapiens	0.0	0.0	0.0	0.0	0.0	0.0	0.0	0.0	0.0	0.0	0.0	0.0	0.0	0.0	0.0	0.0	0.0	0.0	0.0	0.0
IL1RN	3557	symbol	H. sapiens	3557	H. sapiens	0.0	0.0	0.0	0.0	0.0	0.0	0.0	0.0	0.0	0.0	0.0	0.0	0.0	0.0	0.0	0.0	0.0	1.0	0.0	0.0
AC073592.10						nan	nan	nan	nan	nan	nan	nan	nan	nan	nan	nan	nan	nan	nan	nan	nan	nan	nan	nan	nan
ETNK2	55224	symbol	H. sapiens	55224	H. sapiens	0.0	0.0	0.0	0.0	0.0	0.0	0.0	0.0	1.0	0.0	1.0	0.0	0.0	0.0	0.0	0.0	0.0	0.0	0.0	0.0
PAX8-AS1	654433	symbol	H. sapiens	654433	H. sapiens	0.0	0.0	0.0	0.0	0.0	0.0	0.0	0.0	0.0	0.0	0.0	0.0	0.0	0.0	0.0	0.0	0.0	0.0	0.0	0.0
SULT1C2	6819	symbol	H. sapiens	6819	H. sapiens	0.0	0.0	0.0	0.0	0.0	0.0	0.0	0.0	1.0	0.0	0.0	0.0	0.0	0.0	0.0	0.0	0.0	0.0	0.0	0.0
ENO3	2027	symbol	H. sapiens	2027	H. sapiens	0.0	1.0	0.0	0.0	0.0	0.0	0.0	0.0	1.0	0.0	0.0	0.0	0.0	0.0	0.0	0.0	0.0	0.0	0.0	0.0
AC015871.1						nan	nan	nan	nan	nan	nan	nan	nan	nan	nan	nan	nan	nan	nan	nan	nan	nan	nan	nan	nan
CYP2C9	1559	symbol	H. sapiens	1559	H. sapiens	0.0	1.0	0.0	1.0	1.0	1.0	1.0	1.0	0.0	0.0	1.0	0.0	0.0	0.0	0.0	0.0	0.0	1.0	0.0	0.0
AC135178.2						nan	nan	nan	nan	nan	nan	nan	nan	nan	nan	nan	nan	nan	nan	nan	nan	nan	nan	nan	nan
UTS2B	257313	symbol	H. sapiens	257313	H. sapiens	0.0	0.0	0.0	0.0	0.0	0.0	0.0	0.0	0.0	0.0	0.0	0.0	0.0	0.0	0.0	0.0	0.0	0.0	0.0	0.0
AC004540.2						nan	nan	nan	nan	nan	nan	nan	nan	nan	nan	nan	nan	nan	nan	nan	nan	nan	nan	nan	nan
PA2G4P2	170533	symbol	H. sapiens	170533	H. sapiens	0.0	0.0	0.0	0.0	0.0	0.0	0.0	0.0	0.0	0.0	0.0	0.0	0.0	0.0	0.0	0.0	0.0	0.0	0.0	0.0
C3orf85	401081	symbol	H. sapiens	401081	H. sapiens	0.0	0.0	0.0	0.0	0.0	0.0	0.0	0.0	0.0	0.0	0.0	0.0	0.0	0.0	0.0	0.0	0.0	0.0	0.0	0.0
AL121929.2						nan	nan	nan	nan	nan	nan	nan	nan	nan	nan	nan	nan	nan	nan	nan	nan	nan	nan	nan	nan
BDH2P1	389416	symbol	H. sapiens	389416	H. sapiens	0.0	0.0	0.0	0.0	0.0	0.0	0.0	0.0	0.0	0.0	0.0	0.0	0.0	0.0	0.0	0.0	0.0	0.0	0.0	0.0
FOXN4	121643	symbol	H. sapiens	121643	H. sapiens	0.0	0.0	0.0	0.0	0.0	0.0	0.0	0.0	0.0	0.0	0.0	0.0	0.0	0.0	0.0	0.0	0.0	0.0	0.0	0.0
AMPD1	270	symbol	H. sapiens	270	H. sapiens	0.0	0.0	0.0	0.0	0.0	0.0	0.0	0.0	1.0	0.0	0.0	0.0	0.0	0.0	0.0	0.0	0.0	0.0	0.0	0.0
AL627309.7						nan	nan	nan	nan	nan	nan	nan	nan	nan	nan	nan	nan	nan	nan	nan	nan	nan	nan	nan	nan
AKR1B10P1	340888	symbol	H. sapiens	340888	H. sapiens	0.0	0.0	0.0	0.0	0.0	0.0	0.0	0.0	0.0	0.0	0.0	0.0	0.0	0.0	0.0	0.0	0.0	0.0	0.0	0.0
BTNL9	153579	symbol	H. sapiens	153579	H. sapiens	0.0	0.0	0.0	0.0	0.0	0.0	0.0	0.0	0.0	0.0	0.0	0.0	0.0	0.0	0.0	0.0	0.0	0.0	0.0	0.0
PCDHGB3	56102	symbol	H. sapiens	56102	H. sapiens	0.0	0.0	0.0	0.0	0.0	0.0	0.0	0.0	0.0	0.0	0.0	0.0	0.0	0.0	0.0	0.0	0.0	0.0	0.0	0.0
AC136604.3						nan	nan	nan	nan	nan	nan	nan	nan	nan	nan	nan	nan	nan	nan	nan	nan	nan	nan	nan	nan
TMED6	146456	symbol	H. sapiens	146456	H. sapiens	0.0	0.0	0.0	0.0	0.0	0.0	0.0	0.0	0.0	0.0	0.0	0.0	0.0	0.0	0.0	0.0	0.0	0.0	0.0	0.0
AC145676.1						nan	nan	nan	nan	nan	nan	nan	nan	nan	nan	nan	nan	nan	nan	nan	nan	nan	nan	nan	nan
LDHAP4	158222	symbol	H. sapiens	158222	H. sapiens	0.0	0.0	0.0	0.0	0.0	0.0	0.0	0.0	0.0	0.0	0.0	0.0	0.0	0.0	0.0	0.0	0.0	0.0	0.0	0.0
GAPDHP29	441893	symbol	H. sapiens	441893	H. sapiens	0.0	0.0	0.0	0.0	0.0	0.0	0.0	0.0	0.0	0.0	0.0	0.0	0.0	0.0	0.0	0.0	0.0	0.0	0.0	0.0
SLC16A7	9194	symbol	H. sapiens	9194	H. sapiens	0.0	0.0	0.0	0.0	0.0	0.0	0.0	0.0	0.0	0.0	0.0	0.0	0.0	0.0	0.0	0.0	0.0	0.0	0.0	0.0
KCNMA1	3778	symbol	H. sapiens	3778	H. sapiens	0.0	0.0	0.0	0.0	0.0	0.0	0.0	0.0	0.0	0.0	0.0	0.0	0.0	1.0	0.0	0.0	0.0	0.0	0.0	0.0
PTGDR	5729	symbol	H. sapiens	5729	H. sapiens	0.0	0.0	0.0	0.0	0.0	0.0	0.0	0.0	1.0	0.0	0.0	0.0	0.0	0.0	0.0	0.0	0.0	0.0	0.0	0.0
HMGA2	8091	symbol	H. sapiens	8091	H. sapiens	0.0	0.0	0.0	0.0	0.0	0.0	0.0	0.0	0.0	0.0	0.0	1.0	1.0	0.0	0.0	0.0	0.0	0.0	1.0	0.0
AC010463.3						nan	nan	nan	nan	nan	nan	nan	nan	nan	nan	nan	nan	nan	nan	nan	nan	nan	nan	nan	nan
PTPRZ1	5803	symbol	H. sapiens	5803	H. sapiens	0.0	0.0	0.0	0.0	0.0	0.0	0.0	0.0	0.0	0.0	0.0	0.0	0.0	0.0	0.0	1.0	0.0	0.0	0.0	0.0
ALPK2	115701	symbol	H. sapiens	115701	H. sapiens	0.0	0.0	0.0	0.0	0.0	0.0	0.0	0.0	0.0	0.0	0.0	0.0	0.0	0.0	0.0	0.0	0.0	0.0	0.0	0.0
AC092296.3						nan	nan	nan	nan	nan	nan	nan	nan	nan	nan	nan	nan	nan	nan	nan	nan	nan	nan	nan	nan
SIK1	150094	symbol	H. sapiens	150094	H. sapiens	0.0	0.0	0.0	0.0	0.0	0.0	0.0	0.0	0.0	0.0	0.0	0.0	0.0	0.0	0.0	0.0	0.0	0.0	0.0	0.0
LINC00844	100507008	symbol	H. sapiens	100507008	H. sapiens	0.0	0.0	0.0	0.0	0.0	0.0	0.0	0.0	0.0	0.0	0.0	0.0	0.0	0.0	0.0	0.0	0.0	0.0	0.0	0.0
FABP1	2168	symbol	H. sapiens	2168	H. sapiens	0.0	0.0	0.0	0.0	0.0	0.0	0.0	0.0	0.0	0.0	0.0	0.0	0.0	1.0	0.0	0.0	0.0	0.0	0.0	0.0
KLHL32	114792	symbol	H. sapiens	114792	H. sapiens	0.0	0.0	0.0	0.0	0.0	0.0	0.0	0.0	0.0	0.0	0.0	0.0	0.0	0.0	0.0	0.0	0.0	0.0	0.0	0.0
KIF14	9928	symbol	H. sapiens	9928	H. sapiens	0.0	0.0	0.0	0.0	0.0	0.0	0.0	0.0	0.0	0.0	0.0	1.0	0.0	0.0	0.0	0.0	0.0	0.0	0.0	0.0
PHLDA2	7262	symbol	H. sapiens	7262	H. sapiens	0.0	0.0	0.0	0.0	0.0	0.0	0.0	0.0	0.0	0.0	0.0	0.0	0.0	0.0	0.0	0.0	0.0	0.0	0.0	0.0
AC137056.2						nan	nan	nan	nan	nan	nan	nan	nan	nan	nan	nan	nan	nan	nan	nan	nan	nan	nan	nan	nan
ATRNL1	26033	symbol	H. sapiens	26033	H. sapiens	0.0	0.0	0.0	0.0	0.0	0.0	0.0	0.0	0.0	0.0	0.0	0.0	0.0	0.0	0.0	0.0	0.0	0.0	0.0	0.0
NKPD1	284353	symbol	H. sapiens	284353	H. sapiens	0.0	0.0	0.0	0.0	0.0	0.0	0.0	0.0	0.0	0.0	0.0	0.0	0.0	0.0	0.0	0.0	0.0	0.0	0.0	0.0
IRF4	3662	symbol	H. sapiens	3662	H. sapiens	0.0	0.0	0.0	0.0	0.0	0.0	0.0	0.0	0.0	0.0	0.0	0.0	0.0	0.0	0.0	0.0	0.0	0.0	0.0	0.0
IYD	389434	symbol	H. sapiens	389434	H. sapiens	0.0	0.0	0.0	1.0	0.0	1.0	0.0	0.0	0.0	0.0	0.0	0.0	0.0	0.0	0.0	0.0	0.0	1.0	0.0	0.0
FLNB-AS1	105377105	symbol	H. sapiens	105377105	H. sapiens	0.0	0.0	0.0	0.0	0.0	0.0	0.0	0.0	0.0	0.0	0.0	0.0	0.0	0.0	0.0	0.0	0.0	0.0	0.0	0.0
AC011815.1						nan	nan	nan	nan	nan	nan	nan	nan	nan	nan	nan	nan	nan	nan	nan	nan	nan	nan	nan	nan
CKAP2L	150468	symbol	H. sapiens	150468	H. sapiens	0.0	0.0	0.0	0.0	0.0	0.0	0.0	0.0	0.0	0.0	0.0	0.0	0.0	0.0	0.0	0.0	0.0	0.0	0.0	0.0
AC124283.3						nan	nan	nan	nan	nan	nan	nan	nan	nan	nan	nan	nan	nan	nan	nan	nan	nan	nan	nan	nan
KANK4	163782	symbol	H. sapiens	163782	H. sapiens	0.0	0.0	0.0	0.0	0.0	0.0	0.0	0.0	0.0	0.0	0.0	0.0	0.0	0.0	0.0	0.0	0.0	0.0	0.0	0.0
DNASE1L3	1776	symbol	H. sapiens	1776	H. sapiens	0.0	0.0	0.0	0.0	0.0	0.0	0.0	0.0	0.0	0.0	0.0	0.0	1.0	0.0	0.0	1.0	0.0	0.0	0.0	0.0
CES3	23491	symbol	H. sapiens	23491	H. sapiens	0.0	0.0	0.0	0.0	0.0	0.0	1.0	0.0	0.0	0.0	0.0	0.0	0.0	0.0	0.0	1.0	0.0	0.0	0.0	0.0
MYC	4609	symbol	H. sapiens	4609	H. sapiens	0.0	0.0	0.0	0.0	0.0	0.0	1.0	0.0	0.0	0.0	0.0	1.0	0.0	1.0	1.0	0.0	0.0	0.0	1.0	0.0
AL360093.1						nan	nan	nan	nan	nan	nan	nan	nan	nan	nan	nan	nan	nan	nan	nan	nan	nan	nan	nan	nan
AC010336.2						nan	nan	nan	nan	nan	nan	nan	nan	nan	nan	nan	nan	nan	nan	nan	nan	nan	nan	nan	nan
INHA	3623	symbol	H. sapiens	3623	H. sapiens	0.0	0.0	0.0	0.0	0.0	0.0	0.0	0.0	0.0	0.0	0.0	0.0	0.0	0.0	0.0	0.0	0.0	1.0	0.0	0.0
CORO7-PAM16	100529144	symbol	H. sapiens	100529144	H. sapiens	0.0	0.0	0.0	0.0	0.0	0.0	0.0	0.0	0.0	0.0	0.0	0.0	0.0	0.0	0.0	0.0	0.0	0.0	0.0	0.0
AC063947.2						nan	nan	nan	nan	nan	nan	nan	nan	nan	nan	nan	nan	nan	nan	nan	nan	nan	nan	nan	nan
CCNA2	890	symbol	H. sapiens	890	H. sapiens	0.0	0.0	0.0	0.0	0.0	0.0	0.0	0.0	0.0	0.0	0.0	1.0	0.0	1.0	0.0	0.0	0.0	0.0	0.0	0.0
AC069307.1						nan	nan	nan	nan	nan	nan	nan	nan	nan	nan	nan	nan	nan	nan	nan	nan	nan	nan	nan	nan
LGALS4	3960	symbol	H. sapiens	3960	H. sapiens	0.0	0.0	0.0	0.0	0.0	0.0	0.0	0.0	0.0	0.0	0.0	0.0	0.0	0.0	0.0	0.0	0.0	0.0	0.0	0.0
AP000919.4						nan	nan	nan	nan	nan	nan	nan	nan	nan	nan	nan	nan	nan	nan	nan	nan	nan	nan	nan	nan
LINC00570	100874055	symbol	H. sapiens	100874055	H. sapiens	0.0	0.0	0.0	0.0	0.0	0.0	0.0	0.0	0.0	0.0	0.0	0.0	0.0	0.0	0.0	0.0	0.0	0.0	0.0	0.0
SLC7A1	6541	symbol	H. sapiens	6541	H. sapiens	0.0	0.0	0.0	0.0	0.0	0.0	0.0	0.0	0.0	0.0	0.0	0.0	0.0	0.0	0.0	0.0	0.0	0.0	0.0	0.0
AC024940.5						nan	nan	nan	nan	nan	nan	nan	nan	nan	nan	nan	nan	nan	nan	nan	nan	nan	nan	nan	nan
THBS1	7057	symbol	H. sapiens	7057	H. sapiens	0.0	0.0	0.0	0.0	0.0	0.0	1.0	0.0	0.0	0.0	0.0	1.0	0.0	1.0	1.0	0.0	0.0	0.0	0.0	0.0
CCNB2	9133	symbol	H. sapiens	9133	H. sapiens	0.0	0.0	1.0	0.0	0.0	0.0	0.0	0.0	0.0	0.0	0.0	1.0	0.0	0.0	0.0	0.0	0.0	0.0	0.0	0.0
CARMIL3	90668	symbol	H. sapiens	90668	H. sapiens	0.0	0.0	0.0	0.0	0.0	0.0	0.0	0.0	0.0	0.0	0.0	0.0	0.0	0.0	0.0	0.0	0.0	0.0	0.0	0.0
ERVFRD-1	405754	symbol	H. sapiens	405754	H. sapiens	0.0	0.0	0.0	0.0	0.0	0.0	0.0	0.0	0.0	0.0	0.0	0.0	0.0	0.0	0.0	0.0	0.0	0.0	0.0	0.0
AC002985.2						nan	nan	nan	nan	nan	nan	nan	nan	nan	nan	nan	nan	nan	nan	nan	nan	nan	nan	nan	nan
KRT23	25984	symbol	H. sapiens	25984	H. sapiens	0.0	0.0	0.0	0.0	0.0	0.0	0.0	0.0	0.0	0.0	0.0	0.0	0.0	0.0	0.0	0.0	0.0	0.0	0.0	0.0
LRRC56	115399	symbol	H. sapiens	115399	H. sapiens	0.0	0.0	0.0	0.0	0.0	0.0	0.0	0.0	0.0	0.0	0.0	0.0	0.0	0.0	0.0	0.0	0.0	0.0	0.0	0.0
IL20RB	53833	symbol	H. sapiens	53833	H. sapiens	0.0	0.0	0.0	0.0	0.0	0.0	0.0	0.0	0.0	0.0	0.0	0.0	0.0	0.0	1.0	0.0	0.0	0.0	0.0	0.0
AC013476.1						nan	nan	nan	nan	nan	nan	nan	nan	nan	nan	nan	nan	nan	nan	nan	nan	nan	nan	nan	nan
SLC16A13	201232	symbol	H. sapiens	201232	H. sapiens	0.0	0.0	0.0	0.0	0.0	0.0	0.0	0.0	0.0	0.0	0.0	0.0	0.0	0.0	0.0	0.0	0.0	0.0	0.0	0.0
SARM1	23098	symbol	H. sapiens	23098	H. sapiens	0.0	0.0	0.0	0.0	0.0	0.0	0.0	0.0	1.0	0.0	0.0	0.0	0.0	0.0	0.0	0.0	0.0	0.0	0.0	0.0
AL009178.1						nan	nan	nan	nan	nan	nan	nan	nan	nan	nan	nan	nan	nan	nan	nan	nan	nan	nan	nan	nan
AC105046.1						nan	nan	nan	nan	nan	nan	nan	nan	nan	nan	nan	nan	nan	nan	nan	nan	nan	nan	nan	nan
AC006023.2						nan	nan	nan	nan	nan	nan	nan	nan	nan	nan	nan	nan	nan	nan	nan	nan	nan	nan	nan	nan
TNFAIP6	7130	symbol	H. sapiens	7130	H. sapiens	0.0	0.0	0.0	0.0	0.0	0.0	0.0	0.0	0.0	0.0	0.0	0.0	0.0	0.0	0.0	1.0	1.0	0.0	0.0	0.0
SYCP1	6847	symbol	H. sapiens	6847	H. sapiens	0.0	0.0	0.0	0.0	0.0	0.0	0.0	0.0	0.0	0.0	0.0	0.0	0.0	0.0	0.0	0.0	0.0	0.0	0.0	0.0
AL592211.1						nan	nan	nan	nan	nan	nan	nan	nan	nan	nan	nan	nan	nan	nan	nan	nan	nan	nan	nan	nan
NANOS1	340719	symbol	H. sapiens	340719	H. sapiens	0.0	0.0	0.0	0.0	0.0	0.0	0.0	0.0	0.0	0.0	0.0	0.0	0.0	0.0	0.0	0.0	0.0	0.0	0.0	0.0
AIF1L	83543	symbol	H. sapiens	83543	H. sapiens	0.0	0.0	0.0	0.0	0.0	0.0	0.0	0.0	0.0	0.0	0.0	0.0	0.0	0.0	0.0	0.0	0.0	0.0	0.0	0.0
CA5B	11238	symbol	H. sapiens	11238	H. sapiens	0.0	0.0	0.0	0.0	0.0	0.0	0.0	0.0	0.0	0.0	0.0	0.0	0.0	0.0	0.0	0.0	0.0	0.0	0.0	0.0
AC135983.4						nan	nan	nan	nan	nan	nan	nan	nan	nan	nan	nan	nan	nan	nan	nan	nan	nan	nan	nan	nan
AC124016.2						nan	nan	nan	nan	nan	nan	nan	nan	nan	nan	nan	nan	nan	nan	nan	nan	nan	nan	nan	nan
RFX7	64864	symbol	H. sapiens	64864	H. sapiens	0.0	0.0	0.0	0.0	0.0	0.0	0.0	0.0	0.0	0.0	0.0	0.0	0.0	0.0	0.0	0.0	0.0	0.0	0.0	0.0
PCNPP5	100507361	symbol	H. sapiens	100507361	H. sapiens	0.0	0.0	0.0	0.0	0.0	0.0	0.0	0.0	0.0	0.0	0.0	0.0	0.0	0.0	0.0	0.0	0.0	0.0	0.0	0.0
CAT	847	symbol	H. sapiens	847	H. sapiens	0.0	0.0	0.0	1.0	0.0	1.0	1.0	0.0	0.0	1.0	1.0	0.0	0.0	1.0	0.0	0.0	0.0	0.0	0.0	0.0
KRT18P17	344866	symbol	H. sapiens	344866	H. sapiens	0.0	0.0	0.0	0.0	0.0	0.0	0.0	0.0	0.0	0.0	0.0	0.0	0.0	0.0	0.0	0.0	0.0	0.0	0.0	0.0
ABHD1	84696	symbol	H. sapiens	84696	H. sapiens	0.0	1.0	0.0	0.0	0.0	0.0	0.0	1.0	0.0	0.0	1.0	0.0	0.0	0.0	0.0	1.0	0.0	0.0	0.0	0.0
AC012358.3						nan	nan	nan	nan	nan	nan	nan	nan	nan	nan	nan	nan	nan	nan	nan	nan	nan	nan	nan	nan
RN7SL657P	107074708	symbol	H. sapiens	107074708	H. sapiens	0.0	0.0	0.0	0.0	0.0	0.0	0.0	0.0	0.0	0.0	0.0	0.0	0.0	0.0	0.0	0.0	0.0	0.0	0.0	0.0
PCBP3	54039	symbol	H. sapiens	54039	H. sapiens	0.0	0.0	0.0	0.0	0.0	0.0	0.0	0.0	0.0	0.0	0.0	0.0	0.0	0.0	0.0	0.0	0.0	0.0	0.0	0.0
PTPRT	11122	symbol	H. sapiens	11122	H. sapiens	0.0	0.0	0.0	0.0	0.0	0.0	0.0	0.0	0.0	1.0	0.0	1.0	0.0	0.0	1.0	1.0	0.0	0.0	0.0	0.0
DPRXP4	503645	symbol	H. sapiens	503645	H. sapiens	0.0	0.0	0.0	0.0	0.0	0.0	0.0	0.0	0.0	0.0	0.0	0.0	0.0	0.0	0.0	0.0	0.0	0.0	0.0	0.0
DCDC1	341019	symbol	H. sapiens	341019	H. sapiens	0.0	0.0	0.0	0.0	0.0	0.0	0.0	0.0	0.0	0.0	0.0	0.0	0.0	0.0	0.0	0.0	0.0	0.0	0.0	0.0
SNORD22	9304	symbol	H. sapiens	9304	H. sapiens	0.0	0.0	0.0	0.0	0.0	0.0	0.0	0.0	0.0	0.0	0.0	0.0	0.0	0.0	0.0	0.0	0.0	0.0	0.0	0.0
PTPRO	5800	symbol	H. sapiens	5800	H. sapiens	0.0	0.0	0.0	0.0	0.0	0.0	0.0	0.0	0.0	1.0	0.0	1.0	0.0	0.0	0.0	1.0	0.0	0.0	0.0	0.0
CRNDE	643911	symbol	H. sapiens	643911	H. sapiens	0.0	0.0	0.0	0.0	0.0	0.0	0.0	0.0	0.0	0.0	0.0	0.0	0.0	0.0	0.0	0.0	0.0	0.0	0.0	0.0
DCST2	127579	symbol	H. sapiens	127579	H. sapiens	0.0	0.0	0.0	0.0	0.0	0.0	0.0	0.0	0.0	0.0	0.0	0.0	0.0	0.0	0.0	0.0	0.0	0.0	0.0	0.0
ZC3H11A	9877	symbol	H. sapiens	9877	H. sapiens	0.0	0.0	0.0	0.0	0.0	0.0	0.0	0.0	0.0	0.0	0.0	0.0	0.0	0.0	0.0	0.0	0.0	0.0	0.0	0.0
AC113191.1						nan	nan	nan	nan	nan	nan	nan	nan	nan	nan	nan	nan	nan	nan	nan	nan	nan	nan	nan	nan
ZNF41	7592	symbol	H. sapiens	7592	H. sapiens	0.0	0.0	0.0	0.0	0.0	0.0	0.0	0.0	0.0	0.0	0.0	0.0	0.0	0.0	0.0	0.0	0.0	0.0	0.0	0.0
NOL4	8715	symbol	H. sapiens	8715	H. sapiens	0.0	0.0	0.0	0.0	0.0	0.0	0.0	0.0	0.0	0.0	0.0	0.0	0.0	0.0	0.0	0.0	0.0	0.0	0.0	0.0
MT2P1	4503	symbol	H. sapiens	4503	H. sapiens	0.0	0.0	0.0	0.0	0.0	0.0	0.0	0.0	0.0	0.0	0.0	0.0	0.0	0.0	0.0	0.0	0.0	0.0	0.0	0.0
RPS9P1	8410	symbol	H. sapiens	8410	H. sapiens	0.0	0.0	0.0	0.0	0.0	0.0	0.0	0.0	0.0	0.0	0.0	0.0	0.0	0.0	0.0	0.0	0.0	0.0	0.0	0.0
TMOD1	7111	symbol	H. sapiens	7111	H. sapiens	0.0	0.0	1.0	0.0	0.0	0.0	0.0	0.0	0.0	0.0	0.0	0.0	0.0	0.0	0.0	0.0	0.0	0.0	0.0	0.0
NR4A2	4929	symbol	H. sapiens	4929	H. sapiens	0.0	0.0	0.0	1.0	0.0	0.0	0.0	0.0	0.0	0.0	0.0	0.0	0.0	0.0	0.0	0.0	0.0	0.0	0.0	0.0
SLC7A8	23428	symbol	H. sapiens	23428	H. sapiens	0.0	0.0	0.0	0.0	0.0	0.0	0.0	0.0	0.0	0.0	0.0	0.0	0.0	0.0	0.0	0.0	0.0	1.0	0.0	0.0
IL1RL1	9173	symbol	H. sapiens	9173	H. sapiens	0.0	0.0	0.0	0.0	0.0	0.0	0.0	0.0	0.0	0.0	0.0	0.0	0.0	0.0	1.0	0.0	0.0	0.0	0.0	0.0
DPEP3	64180	symbol	H. sapiens	64180	H. sapiens	0.0	0.0	0.0	0.0	0.0	0.0	0.0	0.0	0.0	0.0	0.0	0.0	0.0	0.0	0.0	0.0	0.0	0.0	0.0	0.0
EHHADH	1962	symbol	H. sapiens	1962	H. sapiens	0.0	1.0	0.0	0.0	0.0	1.0	0.0	0.0	0.0	0.0	0.0	0.0	0.0	0.0	0.0	0.0	0.0	0.0	0.0	0.0
TPTE2P6	374491	symbol	H. sapiens	374491	H. sapiens	0.0	0.0	0.0	0.0	0.0	0.0	0.0	0.0	0.0	0.0	0.0	0.0	0.0	0.0	0.0	0.0	0.0	0.0	0.0	0.0
SNORA73B	26768	symbol	H. sapiens	26768	H. sapiens	0.0	0.0	0.0	0.0	0.0	0.0	0.0	0.0	0.0	0.0	0.0	0.0	0.0	0.0	0.0	0.0	0.0	0.0	0.0	0.0
BMP8A	353500	symbol	H. sapiens	353500	H. sapiens	0.0	0.0	0.0	0.0	0.0	0.0	0.0	0.0	0.0	0.0	0.0	0.0	0.0	0.0	0.0	0.0	1.0	1.0	0.0	0.0
MT2A	4502	symbol	H. sapiens	4502	H. sapiens	0.0	0.0	0.0	0.0	0.0	0.0	0.0	0.0	0.0	0.0	0.0	0.0	0.0	1.0	1.0	0.0	0.0	0.0	0.0	0.0
TOMM5	401505	symbol	H. sapiens	401505	H. sapiens	0.0	0.0	0.0	0.0	0.0	0.0	0.0	0.0	0.0	0.0	0.0	0.0	0.0	0.0	0.0	0.0	0.0	0.0	0.0	0.0
SHC4	399694	symbol	H. sapiens	399694	H. sapiens	0.0	0.0	0.0	0.0	0.0	0.0	0.0	0.0	0.0	0.0	0.0	0.0	0.0	0.0	0.0	0.0	0.0	0.0	0.0	0.0
FP236315.2						nan	nan	nan	nan	nan	nan	nan	nan	nan	nan	nan	nan	nan	nan	nan	nan	nan	nan	nan	nan
FP671120.2						nan	nan	nan	nan	nan	nan	nan	nan	nan	nan	nan	nan	nan	nan	nan	nan	nan	nan	nan	nan
CU634019.3						nan	nan	nan	nan	nan	nan	nan	nan	nan	nan	nan	nan	nan	nan	nan	nan	nan	nan	nan	nan
UGT1A9	54600	symbol	H. sapiens	54600	H. sapiens	0.0	1.0	0.0	0.0	0.0	0.0	1.0	0.0	0.0	1.0	0.0	0.0	0.0	0.0	0.0	0.0	0.0	1.0	0.0	0.0
AC022532.1						nan	nan	nan	nan	nan	nan	nan	nan	nan	nan	nan	nan	nan	nan	nan	nan	nan	nan	nan	nan
AC009108.1						nan	nan	nan	nan	nan	nan	nan	nan	nan	nan	nan	nan	nan	nan	nan	nan	nan	nan	nan	nan
AC067838.1						nan	nan	nan	nan	nan	nan	nan	nan	nan	nan	nan	nan	nan	nan	nan	nan	nan	nan	nan	nan
SOCS1	8651	symbol	H. sapiens	8651	H. sapiens	0.0	0.0	0.0	0.0	0.0	0.0	0.0	0.0	1.0	0.0	1.0	1.0	0.0	0.0	1.0	0.0	0.0	0.0	0.0	0.0
AL157392.5						nan	nan	nan	nan	nan	nan	nan	nan	nan	nan	nan	nan	nan	nan	nan	nan	nan	nan	nan	nan
AC013643.3						nan	nan	nan	nan	nan	nan	nan	nan	nan	nan	nan	nan	nan	nan	nan	nan	nan	nan	nan	nan
AC109597.2						nan	nan	nan	nan	nan	nan	nan	nan	nan	nan	nan	nan	nan	nan	nan	nan	nan	nan	nan	nan
TAGLN2P1	100418887	symbol	H. sapiens	100418887	H. sapiens	0.0	0.0	0.0	0.0	0.0	0.0	0.0	0.0	0.0	0.0	0.0	0.0	0.0	0.0	0.0	0.0	0.0	0.0	0.0	0.0
FRMD8	83786	symbol	H. sapiens	83786	H. sapiens	0.0	0.0	0.0	0.0	0.0	0.0	0.0	0.0	0.0	0.0	0.0	0.0	0.0	0.0	0.0	0.0	0.0	0.0	0.0	0.0
SLC35F3	148641	symbol	H. sapiens	148641	H. sapiens	0.0	0.0	0.0	0.0	0.0	0.0	0.0	0.0	0.0	0.0	0.0	0.0	0.0	0.0	0.0	0.0	0.0	0.0	0.0	0.0
RDM1	201299	symbol	H. sapiens	201299	H. sapiens	0.0	0.0	0.0	0.0	0.0	0.0	0.0	0.0	0.0	0.0	0.0	0.0	0.0	0.0	0.0	0.0	0.0	0.0	0.0	0.0
LINC01730	101929125	symbol	H. sapiens	101929125	H. sapiens	0.0	0.0	0.0	0.0	0.0	0.0	0.0	0.0	0.0	0.0	0.0	0.0	0.0	0.0	0.0	0.0	0.0	0.0	0.0	0.0
SUSD3	203328	symbol	H. sapiens	203328	H. sapiens	0.0	0.0	0.0	0.0	0.0	0.0	0.0	0.0	0.0	0.0	0.0	0.0	0.0	0.0	0.0	0.0	0.0	0.0	0.0	0.0
IL18BP	10068	symbol	H. sapiens	10068	H. sapiens	0.0	0.0	0.0	0.0	0.0	0.0	0.0	0.0	0.0	0.0	0.0	0.0	0.0	1.0	1.0	0.0	0.0	0.0	0.0	0.0
ITGAD	3681	symbol	H. sapiens	3681	H. sapiens	0.0	0.0	0.0	0.0	0.0	0.0	0.0	0.0	0.0	0.0	0.0	0.0	0.0	0.0	0.0	0.0	0.0	0.0	0.0	0.0
PANK1	53354	symbol	H. sapiens	53354	H. sapiens	0.0	0.0	0.0	0.0	0.0	0.0	0.0	0.0	1.0	1.0	0.0	0.0	0.0	0.0	0.0	0.0	0.0	0.0	0.0	0.0
DDN-AS1	105369758	symbol	H. sapiens	105369758	H. sapiens	0.0	0.0	0.0	0.0	0.0	0.0	0.0	0.0	0.0	0.0	0.0	0.0	0.0	0.0	0.0	0.0	0.0	0.0	0.0	0.0
SPINK5	11005	symbol	H. sapiens	11005	H. sapiens	0.0	0.0	0.0	0.0	0.0	0.0	0.0	0.0	0.0	0.0	0.0	0.0	0.0	0.0	0.0	0.0	0.0	0.0	0.0	0.0
SNORA62	6044	symbol	H. sapiens	6044	H. sapiens	1.0	0.0	0.0	0.0	0.0	0.0	0.0	0.0	0.0	0.0	0.0	0.0	0.0	0.0	0.0	0.0	0.0	0.0	0.0	0.0
AC004832.5						nan	nan	nan	nan	nan	nan	nan	nan	nan	nan	nan	nan	nan	nan	nan	nan	nan	nan	nan	nan
AC068228.1						nan	nan	nan	nan	nan	nan	nan	nan	nan	nan	nan	nan	nan	nan	nan	nan	nan	nan	nan	nan
OIT3	170392	symbol	H. sapiens	170392	H. sapiens	0.0	0.0	0.0	0.0	0.0	0.0	0.0	0.0	0.0	0.0	0.0	0.0	0.0	0.0	0.0	0.0	0.0	0.0	0.0	0.0
AC244093.1						nan	nan	nan	nan	nan	nan	nan	nan	nan	nan	nan	nan	nan	nan	nan	nan	nan	nan	nan	nan
BCL2L2-PABPN1	100529063	symbol	H. sapiens	100529063	H. sapiens	0.0	0.0	0.0	0.0	0.0	0.0	0.0	0.0	0.0	0.0	0.0	0.0	0.0	0.0	0.0	0.0	0.0	0.0	0.0	0.0
SLC30A10	55532	symbol	H. sapiens	55532	H. sapiens	0.0	0.0	0.0	0.0	0.0	0.0	0.0	0.0	0.0	0.0	0.0	1.0	0.0	1.0	0.0	0.0	0.0	0.0	1.0	0.0
AL133406.3						nan	nan	nan	nan	nan	nan	nan	nan	nan	nan	nan	nan	nan	nan	nan	nan	nan	nan	nan	nan
PFN1P2	767846	symbol	H. sapiens	767846	H. sapiens	0.0	0.0	0.0	0.0	0.0	0.0	0.0	0.0	0.0	0.0	0.0	0.0	0.0	0.0	0.0	0.0	0.0	0.0	0.0	0.0
AC006548.3						nan	nan	nan	nan	nan	nan	nan	nan	nan	nan	nan	nan	nan	nan	nan	nan	nan	nan	nan	nan
SPHK1	8877	symbol	H. sapiens	8877	H. sapiens	0.0	1.0	0.0	1.0	0.0	0.0	0.0	1.0	0.0	0.0	1.0	1.0	0.0	1.0	1.0	0.0	0.0	0.0	1.0	0.0
CLDN8	9073	symbol	H. sapiens	9073	H. sapiens	0.0	0.0	0.0	0.0	0.0	0.0	0.0	0.0	0.0	0.0	0.0	0.0	0.0	0.0	0.0	0.0	0.0	0.0	0.0	0.0
DMRTC1B	728656	symbol	H. sapiens	728656	H. sapiens	0.0	0.0	0.0	0.0	0.0	0.0	0.0	0.0	0.0	0.0	0.0	0.0	0.0	0.0	0.0	0.0	0.0	0.0	0.0	0.0
RAB8B	51762	symbol	H. sapiens	51762	H. sapiens	0.0	0.0	0.0	0.0	0.0	0.0	0.0	0.0	0.0	0.0	0.0	0.0	0.0	0.0	0.0	0.0	0.0	1.0	0.0	0.0
AC093829.1						nan	nan	nan	nan	nan	nan	nan	nan	nan	nan	nan	nan	nan	nan	nan	nan	nan	nan	nan	nan
AC027514.2						nan	nan	nan	nan	nan	nan	nan	nan	nan	nan	nan	nan	nan	nan	nan	nan	nan	nan	nan	nan
CASC10	399726	gene_synonym	H. sapiens	399726	H. sapiens	0.0	0.0	0.0	0.0	0.0	0.0	0.0	0.0	0.0	0.0	0.0	0.0	0.0	0.0	0.0	0.0	0.0	0.0	0.0	0.0
TAT	6898	symbol	H. sapiens	6898	H. sapiens	0.0	1.0	0.0	0.0	0.0	0.0	0.0	0.0	0.0	0.0	0.0	0.0	0.0	1.0	0.0	0.0	0.0	0.0	0.0	0.0
NUF2	83540	symbol	H. sapiens	83540	H. sapiens	0.0	0.0	0.0	0.0	0.0	0.0	0.0	0.0	0.0	0.0	0.0	0.0	0.0	0.0	0.0	0.0	0.0	0.0	0.0	0.0
AC023043.4						nan	nan	nan	nan	nan	nan	nan	nan	nan	nan	nan	nan	nan	nan	nan	nan	nan	nan	nan	nan
AC068657.1						nan	nan	nan	nan	nan	nan	nan	nan	nan	nan	nan	nan	nan	nan	nan	nan	nan	nan	nan	nan
AC004947.2						nan	nan	nan	nan	nan	nan	nan	nan	nan	nan	nan	nan	nan	nan	nan	nan	nan	nan	nan	nan
ADAMTS9-AS1	101929335	symbol	H. sapiens	101929335	H. sapiens	0.0	0.0	0.0	0.0	0.0	0.0	0.0	0.0	0.0	0.0	0.0	0.0	0.0	0.0	0.0	0.0	0.0	0.0	0.0	0.0
AC092384.3						nan	nan	nan	nan	nan	nan	nan	nan	nan	nan	nan	nan	nan	nan	nan	nan	nan	nan	nan	nan
AC009974.1						nan	nan	nan	nan	nan	nan	nan	nan	nan	nan	nan	nan	nan	nan	nan	nan	nan	nan	nan	nan
AL157400.5						nan	nan	nan	nan	nan	nan	nan	nan	nan	nan	nan	nan	nan	nan	nan	nan	nan	nan	nan	nan
CYP2A7	1549	symbol	H. sapiens	1549	H. sapiens	0.0	1.0	0.0	0.0	0.0	1.0	1.0	0.0	0.0	0.0	0.0	0.0	0.0	0.0	0.0	0.0	0.0	0.0	0.0	0.0
OLFM2	93145	symbol	H. sapiens	93145	H. sapiens	0.0	0.0	0.0	0.0	0.0	0.0	0.0	0.0	0.0	0.0	0.0	0.0	0.0	0.0	0.0	0.0	0.0	0.0	0.0	0.0
PLBD1-AS1	101928290	symbol	H. sapiens	101928290	H. sapiens	0.0	0.0	0.0	0.0	0.0	0.0	0.0	0.0	0.0	0.0	0.0	0.0	0.0	0.0	0.0	0.0	0.0	0.0	0.0	0.0
RAG1	5896	symbol	H. sapiens	5896	H. sapiens	0.0	0.0	0.0	0.0	0.0	0.0	0.0	0.0	0.0	1.0	0.0	0.0	1.0	0.0	0.0	1.0	0.0	0.0	0.0	0.0
ENTPD8	377841	symbol	H. sapiens	377841	H. sapiens	0.0	0.0	0.0	0.0	0.0	0.0	0.0	0.0	1.0	0.0	0.0	0.0	0.0	0.0	0.0	0.0	0.0	0.0	0.0	0.0
NEIL3	55247	symbol	H. sapiens	55247	H. sapiens	0.0	0.0	0.0	0.0	0.0	0.0	0.0	0.0	0.0	0.0	0.0	0.0	1.0	0.0	0.0	0.0	0.0	0.0	0.0	0.0
MDM4	4194	symbol	H. sapiens	4194	H. sapiens	0.0	0.0	0.0	0.0	0.0	0.0	0.0	0.0	0.0	0.0	0.0	0.0	0.0	0.0	0.0	0.0	0.0	0.0	0.0	0.0
ACP5	54	symbol	H. sapiens	54	H. sapiens	0.0	0.0	0.0	0.0	0.0	0.0	0.0	0.0	0.0	0.0	0.0	0.0	0.0	0.0	1.0	1.0	0.0	0.0	0.0	0.0
AC087645.4						nan	nan	nan	nan	nan	nan	nan	nan	nan	nan	nan	nan	nan	nan	nan	nan	nan	nan	nan	nan
AC093752.3						nan	nan	nan	nan	nan	nan	nan	nan	nan	nan	nan	nan	nan	nan	nan	nan	nan	nan	nan	nan
IGFBP2	3485	symbol	H. sapiens	3485	H. sapiens	0.0	0.0	0.0	0.0	0.0	0.0	1.0	0.0	0.0	0.0	0.0	0.0	0.0	1.0	0.0	0.0	0.0	0.0	0.0	0.0
MAB21L3	126868	symbol	H. sapiens	126868	H. sapiens	0.0	0.0	0.0	0.0	0.0	0.0	0.0	0.0	0.0	0.0	0.0	0.0	0.0	0.0	0.0	0.0	0.0	0.0	0.0	0.0
PITPNM3	83394	symbol	H. sapiens	83394	H. sapiens	0.0	0.0	0.0	0.0	0.0	0.0	0.0	0.0	1.0	0.0	1.0	0.0	0.0	0.0	0.0	1.0	0.0	0.0	0.0	0.0
PLA2G7	7941	symbol	H. sapiens	7941	H. sapiens	0.0	1.0	0.0	0.0	1.0	0.0	0.0	0.0	0.0	0.0	1.0	0.0	0.0	0.0	0.0	1.0	0.0	1.0	0.0	0.0
IFIT2	3433	symbol	H. sapiens	3433	H. sapiens	0.0	0.0	0.0	0.0	0.0	0.0	0.0	0.0	0.0	0.0	0.0	0.0	0.0	0.0	1.0	0.0	0.0	0.0	0.0	0.0
LINC02446	101060038	symbol	H. sapiens	101060038	H. sapiens	0.0	0.0	0.0	0.0	0.0	0.0	0.0	0.0	0.0	0.0	0.0	0.0	0.0	0.0	0.0	0.0	0.0	0.0	0.0	0.0
AC015849.1						nan	nan	nan	nan	nan	nan	nan	nan	nan	nan	nan	nan	nan	nan	nan	nan	nan	nan	nan	nan
C11orf96	387763	symbol	H. sapiens	387763	H. sapiens	0.0	0.0	0.0	0.0	0.0	0.0	0.0	0.0	0.0	0.0	0.0	0.0	0.0	0.0	0.0	0.0	0.0	0.0	0.0	0.0
RNU6-2	103625684	symbol	H. sapiens	103625684	H. sapiens	0.0	0.0	0.0	0.0	0.0	0.0	0.0	0.0	0.0	0.0	0.0	0.0	0.0	0.0	0.0	0.0	0.0	0.0	0.0	0.0
AC083837.1						nan	nan	nan	nan	nan	nan	nan	nan	nan	nan	nan	nan	nan	nan	nan	nan	nan	nan	nan	nan
LINC00622	644242	symbol	H. sapiens	644242	H. sapiens	0.0	0.0	0.0	0.0	0.0	0.0	0.0	0.0	0.0	0.0	0.0	0.0	0.0	0.0	0.0	0.0	0.0	0.0	0.0	0.0
PRKAB2	5565	symbol	H. sapiens	5565	H. sapiens	0.0	1.0	0.0	0.0	0.0	0.0	0.0	1.0	0.0	0.0	1.0	0.0	0.0	0.0	0.0	0.0	0.0	0.0	0.0	0.0
LIME1	54923	symbol	H. sapiens	54923	H. sapiens	0.0	0.0	0.0	0.0	0.0	0.0	0.0	0.0	0.0	0.0	0.0	1.0	0.0	0.0	0.0	0.0	1.0	0.0	0.0	0.0
KRT18P59	399965	symbol	H. sapiens	399965	H. sapiens	0.0	0.0	0.0	0.0	0.0	0.0	0.0	0.0	0.0	0.0	0.0	0.0	0.0	0.0	0.0	0.0	0.0	0.0	0.0	0.0
NDC80	10403	symbol	H. sapiens	10403	H. sapiens	0.0	0.0	1.0	0.0	0.0	0.0	0.0	0.0	0.0	0.0	0.0	0.0	0.0	0.0	0.0	0.0	1.0	0.0	0.0	0.0
AC020763.2						nan	nan	nan	nan	nan	nan	nan	nan	nan	nan	nan	nan	nan	nan	nan	nan	nan	nan	nan	nan
RHOD	29984	symbol	H. sapiens	29984	H. sapiens	0.0	0.0	0.0	0.0	0.0	0.0	0.0	0.0	0.0	0.0	0.0	0.0	0.0	0.0	0.0	0.0	0.0	0.0	0.0	0.0
DOPEY2	9980	gene_synonym	H. sapiens	9980	H. sapiens	0.0	0.0	0.0	0.0	0.0	0.0	0.0	0.0	0.0	0.0	0.0	0.0	0.0	0.0	0.0	0.0	0.0	0.0	0.0	0.0
AC012379.1						nan	nan	nan	nan	nan	nan	nan	nan	nan	nan	nan	nan	nan	nan	nan	nan	nan	nan	nan	nan
AC138430.1						nan	nan	nan	nan	nan	nan	nan	nan	nan	nan	nan	nan	nan	nan	nan	nan	nan	nan	nan	nan
AL512506.2						nan	nan	nan	nan	nan	nan	nan	nan	nan	nan	nan	nan	nan	nan	nan	nan	nan	nan	nan	nan
LINC01189	643648	symbol	H. sapiens	643648	H. sapiens	0.0	0.0	0.0	0.0	0.0	0.0	0.0	0.0	0.0	0.0	0.0	0.0	0.0	0.0	0.0	0.0	0.0	0.0	0.0	0.0
C19orf73	55150	symbol	H. sapiens	55150	H. sapiens	0.0	0.0	0.0	0.0	0.0	0.0	0.0	0.0	0.0	0.0	0.0	0.0	0.0	0.0	0.0	0.0	0.0	0.0	0.0	0.0
TCTEX1D1	200132	gene_synonym	H. sapiens	200132	H. sapiens	0.0	0.0	0.0	0.0	0.0	0.0	0.0	0.0	0.0	0.0	0.0	0.0	0.0	0.0	0.0	0.0	0.0	0.0	0.0	0.0
AL354893.2						nan	nan	nan	nan	nan	nan	nan	nan	nan	nan	nan	nan	nan	nan	nan	nan	nan	nan	nan	nan
MT1E	4493	symbol	H. sapiens	4493	H. sapiens	0.0	0.0	0.0	0.0	0.0	0.0	0.0	0.0	0.0	0.0	0.0	0.0	0.0	1.0	0.0	0.0	0.0	0.0	0.0	0.0
VSIG4	11326	symbol	H. sapiens	11326	H. sapiens	0.0	0.0	0.0	0.0	0.0	0.0	0.0	0.0	0.0	0.0	0.0	0.0	0.0	0.0	0.0	0.0	0.0	0.0	0.0	0.0
GAPDHP38	729493	symbol	H. sapiens	729493	H. sapiens	0.0	0.0	0.0	0.0	0.0	0.0	0.0	0.0	0.0	0.0	0.0	0.0	0.0	0.0	0.0	0.0	0.0	0.0	0.0	0.0
H2AFY2	55506	gene_synonym	H. sapiens	55506	H. sapiens	0.0	0.0	0.0	0.0	0.0	0.0	0.0	0.0	0.0	0.0	0.0	0.0	0.0	0.0	0.0	0.0	0.0	0.0	0.0	0.0
PCP4	5121	symbol	H. sapiens	5121	H. sapiens	0.0	0.0	0.0	0.0	0.0	0.0	0.0	0.0	0.0	0.0	0.0	0.0	0.0	0.0	0.0	0.0	0.0	0.0	0.0	0.0
FAM83D	81610	symbol	H. sapiens	81610	H. sapiens	0.0	0.0	0.0	0.0	0.0	0.0	0.0	0.0	0.0	0.0	0.0	1.0	0.0	0.0	0.0	0.0	0.0	0.0	0.0	0.0
AC004948.1						nan	nan	nan	nan	nan	nan	nan	nan	nan	nan	nan	nan	nan	nan	nan	nan	nan	nan	nan	nan
GADD45B	4616	symbol	H. sapiens	4616	H. sapiens	0.0	0.0	0.0	0.0	0.0	0.0	0.0	0.0	0.0	0.0	0.0	1.0	0.0	0.0	0.0	0.0	0.0	0.0	1.0	0.0
MAFF	23764	symbol	H. sapiens	23764	H. sapiens	0.0	0.0	0.0	0.0	0.0	0.0	0.0	0.0	0.0	0.0	0.0	0.0	0.0	0.0	0.0	0.0	0.0	0.0	0.0	0.0
OR8T1P	282791	symbol	H. sapiens	282791	H. sapiens	0.0	0.0	0.0	0.0	0.0	0.0	0.0	0.0	0.0	0.0	0.0	0.0	0.0	0.0	0.0	0.0	0.0	0.0	0.0	0.0
PSORS1C3	100130889	symbol	H. sapiens	100130889	H. sapiens	0.0	0.0	0.0	0.0	0.0	0.0	0.0	0.0	0.0	0.0	0.0	0.0	0.0	0.0	0.0	0.0	0.0	0.0	0.0	0.0
AMHR2	269	symbol	H. sapiens	269	H. sapiens	0.0	0.0	0.0	0.0	0.0	0.0	0.0	0.0	0.0	1.0	0.0	0.0	0.0	0.0	0.0	0.0	0.0	0.0	0.0	0.0
SPESP1	246777	symbol	H. sapiens	246777	H. sapiens	0.0	0.0	0.0	0.0	0.0	0.0	0.0	0.0	0.0	0.0	0.0	0.0	0.0	0.0	0.0	0.0	0.0	0.0	0.0	0.0
SDS	10993	symbol	H. sapiens	10993	H. sapiens	0.0	1.0	0.0	0.0	0.0	0.0	0.0	1.0	0.0	1.0	0.0	0.0	0.0	0.0	0.0	0.0	0.0	0.0	0.0	0.0
STX16	8675	symbol	H. sapiens	8675	H. sapiens	0.0	0.0	0.0	0.0	0.0	0.0	0.0	0.0	0.0	0.0	0.0	0.0	0.0	0.0	0.0	0.0	0.0	0.0	0.0	0.0
LINC01232	102725509	symbol	H. sapiens	102725509	H. sapiens	0.0	0.0	0.0	0.0	0.0	0.0	0.0	0.0	0.0	0.0	0.0	0.0	0.0	0.0	0.0	0.0	0.0	0.0	0.0	0.0
AL442128.2						nan	nan	nan	nan	nan	nan	nan	nan	nan	nan	nan	nan	nan	nan	nan	nan	nan	nan	nan	nan
MTCYBP18	107075130	symbol	H. sapiens	107075130	H. sapiens	0.0	0.0	0.0	0.0	0.0	0.0	0.0	0.0	0.0	0.0	0.0	0.0	0.0	0.0	0.0	0.0	0.0	0.0	0.0	0.0
TOP2A	7153	symbol	H. sapiens	7153	H. sapiens	1.0	0.0	0.0	0.0	0.0	0.0	0.0	0.0	0.0	1.0	0.0	0.0	1.0	0.0	0.0	0.0	0.0	0.0	0.0	0.0
ZNF366	167465	symbol	H. sapiens	167465	H. sapiens	0.0	0.0	0.0	0.0	0.0	0.0	0.0	0.0	0.0	0.0	0.0	0.0	0.0	0.0	0.0	0.0	0.0	0.0	0.0	0.0
AL117382.2						nan	nan	nan	nan	nan	nan	nan	nan	nan	nan	nan	nan	nan	nan	nan	nan	nan	nan	nan	nan
AL161457.1						nan	nan	nan	nan	nan	nan	nan	nan	nan	nan	nan	nan	nan	nan	nan	nan	nan	nan	nan	nan
AC002094.1						nan	nan	nan	nan	nan	nan	nan	nan	nan	nan	nan	nan	nan	nan	nan	nan	nan	nan	nan	nan
P2RY12	64805	symbol	H. sapiens	64805	H. sapiens	0.0	0.0	0.0	0.0	0.0	0.0	0.0	0.0	0.0	0.0	0.0	1.0	0.0	0.0	0.0	0.0	0.0	0.0	0.0	0.0
AL138767.3						nan	nan	nan	nan	nan	nan	nan	nan	nan	nan	nan	nan	nan	nan	nan	nan	nan	nan	nan	nan
AL662791.4						nan	nan	nan	nan	nan	nan	nan	nan	nan	nan	nan	nan	nan	nan	nan	nan	nan	nan	nan	nan
IMMP1LP1	729101	symbol	H. sapiens	729101	H. sapiens	0.0	0.0	0.0	0.0	0.0	0.0	0.0	0.0	0.0	0.0	0.0	0.0	0.0	0.0	0.0	0.0	0.0	0.0	0.0	0.0
TMEM154	201799	symbol	H. sapiens	201799	H. sapiens	0.0	0.0	0.0	0.0	0.0	0.0	0.0	0.0	0.0	0.0	0.0	0.0	0.0	0.0	0.0	0.0	0.0	0.0	0.0	0.0
PDK4	5166	symbol	H. sapiens	5166	H. sapiens	0.0	0.0	0.0	0.0	0.0	0.0	0.0	0.0	0.0	0.0	0.0	0.0	0.0	0.0	0.0	0.0	0.0	0.0	0.0	0.0
ARHGEF33	100271715	symbol	H. sapiens	100271715	H. sapiens	0.0	0.0	0.0	0.0	0.0	0.0	0.0	0.0	0.0	0.0	0.0	0.0	0.0	0.0	0.0	0.0	0.0	0.0	0.0	0.0
AL136133.1						nan	nan	nan	nan	nan	nan	nan	nan	nan	nan	nan	nan	nan	nan	nan	nan	nan	nan	nan	nan
AC091982.1						nan	nan	nan	nan	nan	nan	nan	nan	nan	nan	nan	nan	nan	nan	nan	nan	nan	nan	nan	nan
AL691482.3						nan	nan	nan	nan	nan	nan	nan	nan	nan	nan	nan	nan	nan	nan	nan	nan	nan	nan	nan	nan
HSPA1L	3305	symbol	H. sapiens	3305	H. sapiens	0.0	0.0	0.0	0.0	0.0	0.0	0.0	0.0	0.0	0.0	0.0	0.0	0.0	0.0	0.0	0.0	1.0	0.0	0.0	0.0
PRH1	5554	symbol	H. sapiens	5554	H. sapiens	0.0	0.0	0.0	0.0	0.0	0.0	0.0	0.0	0.0	0.0	0.0	0.0	0.0	0.0	0.0	0.0	0.0	0.0	0.0	0.0
REEP1	65055	symbol	H. sapiens	65055	H. sapiens	0.0	0.0	0.0	0.0	0.0	0.0	0.0	0.0	0.0	0.0	0.0	0.0	0.0	0.0	0.0	0.0	0.0	0.0	0.0	0.0
TNFRSF12A	51330	symbol	H. sapiens	51330	H. sapiens	0.0	0.0	0.0	0.0	0.0	0.0	0.0	0.0	0.0	0.0	0.0	0.0	0.0	0.0	0.0	0.0	0.0	0.0	0.0	0.0
3-Mar						nan	nan	nan	nan	nan	nan	nan	nan	nan	nan	nan	nan	nan	nan	nan	nan	nan	nan	nan	nan
PPP1R12A-AS1	105369865	symbol	H. sapiens	105369865	H. sapiens	0.0	0.0	0.0	0.0	0.0	0.0	0.0	0.0	0.0	0.0	0.0	0.0	0.0	0.0	0.0	0.0	0.0	0.0	0.0	0.0
AC131097.4						nan	nan	nan	nan	nan	nan	nan	nan	nan	nan	nan	nan	nan	nan	nan	nan	nan	nan	nan	nan
LRP2	4036	symbol	H. sapiens	4036	H. sapiens	0.0	0.0	0.0	1.0	0.0	0.0	0.0	0.0	0.0	0.0	0.0	0.0	0.0	0.0	0.0	0.0	0.0	0.0	0.0	0.0
RAB42	115273	symbol	H. sapiens	115273	H. sapiens	0.0	0.0	0.0	0.0	0.0	0.0	0.0	0.0	0.0	0.0	0.0	0.0	0.0	0.0	0.0	0.0	0.0	0.0	0.0	0.0
LINC00598	646982	symbol	H. sapiens	646982	H. sapiens	0.0	0.0	0.0	0.0	0.0	0.0	0.0	0.0	0.0	0.0	0.0	0.0	0.0	0.0	0.0	0.0	0.0	0.0	0.0	0.0
AC010530.1						nan	nan	nan	nan	nan	nan	nan	nan	nan	nan	nan	nan	nan	nan	nan	nan	nan	nan	nan	nan
AC018690.1						nan	nan	nan	nan	nan	nan	nan	nan	nan	nan	nan	nan	nan	nan	nan	nan	nan	nan	nan	nan
ST6GALNAC5	81849	symbol	H. sapiens	81849	H. sapiens	0.0	0.0	0.0	0.0	1.0	0.0	0.0	0.0	0.0	0.0	1.0	0.0	0.0	0.0	0.0	0.0	0.0	0.0	0.0	0.0
LINC02185	101927311	symbol	H. sapiens	101927311	H. sapiens	0.0	0.0	0.0	0.0	0.0	0.0	0.0	0.0	0.0	0.0	0.0	0.0	0.0	0.0	0.0	0.0	0.0	0.0	0.0	0.0
PDGFRL	5157	symbol	H. sapiens	5157	H. sapiens	0.0	0.0	0.0	0.0	0.0	0.0	0.0	0.0	0.0	0.0	0.0	0.0	0.0	0.0	0.0	0.0	0.0	0.0	0.0	0.0
AL137244.1						nan	nan	nan	nan	nan	nan	nan	nan	nan	nan	nan	nan	nan	nan	nan	nan	nan	nan	nan	nan
AC061992.1						nan	nan	nan	nan	nan	nan	nan	nan	nan	nan	nan	nan	nan	nan	nan	nan	nan	nan	nan	nan
WISP1-OT1	8840	gene_synonym	H. sapiens	8840	H. sapiens	0.0	0.0	0.0	0.0	0.0	0.0	0.0	0.0	0.0	0.0	0.0	0.0	0.0	0.0	0.0	0.0	0.0	0.0	0.0	0.0
DRAM1	55332	symbol	H. sapiens	55332	H. sapiens	0.0	0.0	0.0	0.0	0.0	0.0	0.0	0.0	0.0	0.0	0.0	0.0	0.0	0.0	0.0	0.0	0.0	0.0	0.0	0.0
AC026333.4						nan	nan	nan	nan	nan	nan	nan	nan	nan	nan	nan	nan	nan	nan	nan	nan	nan	nan	nan	nan
RPL13AP6	644511	symbol	H. sapiens	644511	H. sapiens	0.0	0.0	0.0	0.0	0.0	0.0	0.0	0.0	0.0	0.0	0.0	0.0	0.0	0.0	0.0	0.0	0.0	0.0	0.0	0.0
IMPG2	50939	symbol	H. sapiens	50939	H. sapiens	0.0	0.0	0.0	0.0	0.0	0.0	0.0	0.0	0.0	0.0	0.0	0.0	0.0	0.0	0.0	0.0	0.0	0.0	0.0	0.0
PKIB	5570	symbol	H. sapiens	5570	H. sapiens	0.0	0.0	0.0	0.0	0.0	0.0	0.0	0.0	0.0	0.0	0.0	1.0	0.0	0.0	0.0	0.0	0.0	0.0	0.0	0.0
HECW2	57520	symbol	H. sapiens	57520	H. sapiens	0.0	0.0	0.0	0.0	0.0	0.0	0.0	0.0	0.0	0.0	0.0	0.0	0.0	0.0	0.0	0.0	0.0	0.0	0.0	0.0
G0S2	50486	symbol	H. sapiens	50486	H. sapiens	0.0	0.0	0.0	0.0	0.0	0.0	0.0	0.0	0.0	0.0	0.0	0.0	0.0	0.0	0.0	0.0	0.0	0.0	0.0	0.0
RN7SL81P	106479253	symbol	H. sapiens	106479253	H. sapiens	0.0	0.0	0.0	0.0	0.0	0.0	0.0	0.0	0.0	0.0	0.0	0.0	0.0	0.0	0.0	0.0	0.0	0.0	0.0	0.0
AP001056.1						nan	nan	nan	nan	nan	nan	nan	nan	nan	nan	nan	nan	nan	nan	nan	nan	nan	nan	nan	nan
AQP4-AS1	147429	symbol	H. sapiens	147429	H. sapiens	0.0	0.0	0.0	0.0	0.0	0.0	0.0	0.0	0.0	0.0	0.0	0.0	0.0	0.0	0.0	0.0	0.0	0.0	0.0	0.0
ADRB2	154	symbol	H. sapiens	154	H. sapiens	0.0	0.0	0.0	0.0	0.0	0.0	0.0	0.0	0.0	1.0	0.0	1.0	0.0	0.0	0.0	0.0	0.0	0.0	0.0	0.0
TNNI1	7135	symbol	H. sapiens	7135	H. sapiens	0.0	0.0	0.0	0.0	0.0	0.0	0.0	0.0	0.0	0.0	0.0	0.0	0.0	0.0	0.0	0.0	0.0	0.0	0.0	0.0
MT1G	4495	symbol	H. sapiens	4495	H. sapiens	0.0	0.0	0.0	0.0	0.0	0.0	0.0	0.0	0.0	0.0	0.0	0.0	0.0	1.0	0.0	0.0	0.0	0.0	0.0	0.0
Z98257.1						nan	nan	nan	nan	nan	nan	nan	nan	nan	nan	nan	nan	nan	nan	nan	nan	nan	nan	nan	nan
PLIN2	123	symbol	H. sapiens	123	H. sapiens	0.0	0.0	0.0	0.0	0.0	0.0	1.0	0.0	0.0	0.0	0.0	0.0	0.0	0.0	0.0	0.0	0.0	0.0	0.0	0.0
AC129507.2						nan	nan	nan	nan	nan	nan	nan	nan	nan	nan	nan	nan	nan	nan	nan	nan	nan	nan	nan	nan
U62317.5						nan	nan	nan	nan	nan	nan	nan	nan	nan	nan	nan	nan	nan	nan	nan	nan	nan	nan	nan	nan
PIEZO2	63895	symbol	H. sapiens	63895	H. sapiens	0.0	0.0	0.0	0.0	0.0	0.0	0.0	0.0	0.0	0.0	0.0	0.0	0.0	0.0	0.0	0.0	0.0	0.0	0.0	0.0
GDA	9615	symbol	H. sapiens	9615	H. sapiens	0.0	1.0	0.0	0.0	1.0	0.0	0.0	0.0	1.0	0.0	0.0	0.0	0.0	0.0	0.0	0.0	0.0	0.0	0.0	0.0
SSPO	23145	gene_synonym	H. sapiens	23145	H. sapiens	0.0	0.0	0.0	0.0	0.0	0.0	0.0	0.0	0.0	0.0	0.0	0.0	0.0	0.0	0.0	0.0	0.0	0.0	0.0	0.0
GPR153	387509	symbol	H. sapiens	387509	H. sapiens	0.0	0.0	0.0	0.0	0.0	0.0	0.0	0.0	0.0	0.0	0.0	0.0	0.0	0.0	0.0	0.0	0.0	0.0	0.0	0.0
AC004686.1						nan	nan	nan	nan	nan	nan	nan	nan	nan	nan	nan	nan	nan	nan	nan	nan	nan	nan	nan	nan
AC026740.1						nan	nan	nan	nan	nan	nan	nan	nan	nan	nan	nan	nan	nan	nan	nan	nan	nan	nan	nan	nan
AC067945.1						nan	nan	nan	nan	nan	nan	nan	nan	nan	nan	nan	nan	nan	nan	nan	nan	nan	nan	nan	nan
CDCA3	83461	symbol	H. sapiens	83461	H. sapiens	0.0	0.0	0.0	0.0	0.0	0.0	0.0	0.0	0.0	0.0	0.0	0.0	0.0	0.0	0.0	0.0	0.0	0.0	0.0	0.0
EFCAB13	124989	symbol	H. sapiens	124989	H. sapiens	0.0	0.0	0.0	0.0	0.0	0.0	0.0	0.0	0.0	0.0	0.0	0.0	0.0	0.0	0.0	0.0	0.0	0.0	0.0	0.0
NDUFA9P1	266625	symbol	H. sapiens	266625	H. sapiens	0.0	0.0	0.0	0.0	0.0	0.0	0.0	0.0	0.0	0.0	0.0	0.0	0.0	0.0	0.0	0.0	0.0	0.0	0.0	0.0
NCAPD2P1	100421175	symbol	H. sapiens	100421175	H. sapiens	0.0	0.0	0.0	0.0	0.0	0.0	0.0	0.0	0.0	0.0	0.0	0.0	0.0	0.0	0.0	0.0	0.0	0.0	0.0	0.0
PVALB	5816	symbol	H. sapiens	5816	H. sapiens	0.0	0.0	0.0	0.0	0.0	0.0	0.0	0.0	0.0	0.0	0.0	0.0	0.0	0.0	0.0	0.0	0.0	0.0	0.0	0.0
SNORD100	594838	symbol	H. sapiens	594838	H. sapiens	0.0	0.0	0.0	0.0	0.0	0.0	0.0	0.0	0.0	0.0	0.0	0.0	0.0	0.0	0.0	0.0	0.0	0.0	0.0	0.0
LILRB5	10990	symbol	H. sapiens	10990	H. sapiens	0.0	0.0	0.0	0.0	0.0	0.0	0.0	0.0	0.0	0.0	0.0	0.0	0.0	0.0	1.0	0.0	0.0	0.0	0.0	0.0
MT1X	4501	symbol	H. sapiens	4501	H. sapiens	0.0	0.0	0.0	0.0	0.0	0.0	0.0	0.0	0.0	0.0	0.0	0.0	0.0	1.0	1.0	0.0	0.0	0.0	0.0	0.0
KIRREL1	55243	symbol	H. sapiens	55243	H. sapiens	0.0	0.0	0.0	0.0	0.0	0.0	0.0	0.0	0.0	0.0	0.0	0.0	0.0	0.0	0.0	0.0	0.0	0.0	0.0	0.0
LINC00977	728724	symbol	H. sapiens	728724	H. sapiens	0.0	0.0	0.0	0.0	0.0	0.0	0.0	0.0	0.0	0.0	0.0	0.0	0.0	0.0	0.0	0.0	0.0	0.0	0.0	0.0
BDH2	56898	symbol	H. sapiens	56898	H. sapiens	0.0	1.0	0.0	0.0	1.0	1.0	0.0	0.0	0.0	0.0	0.0	0.0	0.0	1.0	0.0	0.0	0.0	0.0	0.0	0.0
ZNF445	353274	symbol	H. sapiens	353274	H. sapiens	0.0	0.0	0.0	0.0	0.0	0.0	0.0	0.0	0.0	0.0	0.0	0.0	0.0	0.0	0.0	0.0	0.0	0.0	0.0	0.0
ANO1	55107	symbol	H. sapiens	55107	H. sapiens	0.0	0.0	0.0	0.0	0.0	0.0	0.0	0.0	0.0	1.0	0.0	0.0	0.0	0.0	0.0	0.0	1.0	1.0	0.0	0.0
AC008026.3						nan	nan	nan	nan	nan	nan	nan	nan	nan	nan	nan	nan	nan	nan	nan	nan	nan	nan	nan	nan
AC010542.3						nan	nan	nan	nan	nan	nan	nan	nan	nan	nan	nan	nan	nan	nan	nan	nan	nan	nan	nan	nan
ADAMTS17	170691	symbol	H. sapiens	170691	H. sapiens	0.0	0.0	0.0	0.0	0.0	0.0	0.0	0.0	0.0	0.0	0.0	0.0	0.0	0.0	0.0	0.0	0.0	0.0	0.0	0.0
TCAF1P1	653199	symbol	H. sapiens	653199	H. sapiens	0.0	0.0	0.0	0.0	0.0	0.0	0.0	0.0	0.0	0.0	0.0	0.0	0.0	0.0	0.0	0.0	0.0	0.0	0.0	0.0
AC095033.1						nan	nan	nan	nan	nan	nan	nan	nan	nan	nan	nan	nan	nan	nan	nan	nan	nan	nan	nan	nan
RGS16	6004	symbol	H. sapiens	6004	H. sapiens	0.0	0.0	0.0	0.0	0.0	0.0	0.0	0.0	0.0	0.0	0.0	0.0	0.0	0.0	0.0	0.0	0.0	0.0	0.0	0.0
CPLX2	10814	symbol	H. sapiens	10814	H. sapiens	0.0	0.0	0.0	0.0	0.0	0.0	0.0	0.0	0.0	0.0	0.0	0.0	0.0	0.0	0.0	0.0	0.0	0.0	0.0	0.0
HOGA1	112817	symbol	H. sapiens	112817	H. sapiens	0.0	1.0	0.0	0.0	0.0	0.0	0.0	1.0	0.0	1.0	0.0	0.0	0.0	0.0	0.0	0.0	0.0	0.0	0.0	0.0
MRC1	4360	symbol	H. sapiens	4360	H. sapiens	0.0	0.0	0.0	0.0	0.0	0.0	0.0	0.0	0.0	0.0	0.0	0.0	0.0	0.0	1.0	0.0	0.0	0.0	0.0	0.0
AF111169.1						nan	nan	nan	nan	nan	nan	nan	nan	nan	nan	nan	nan	nan	nan	nan	nan	nan	nan	nan	nan
AL365356.1						nan	nan	nan	nan	nan	nan	nan	nan	nan	nan	nan	nan	nan	nan	nan	nan	nan	nan	nan	nan
EEF1A2	1917	symbol	H. sapiens	1917	H. sapiens	0.0	0.0	0.0	0.0	1.0	0.0	0.0	0.0	0.0	0.0	0.0	1.0	0.0	0.0	0.0	0.0	0.0	0.0	0.0	1.0
AL356320.2						nan	nan	nan	nan	nan	nan	nan	nan	nan	nan	nan	nan	nan	nan	nan	nan	nan	nan	nan	nan
AC005387.2						nan	nan	nan	nan	nan	nan	nan	nan	nan	nan	nan	nan	nan	nan	nan	nan	nan	nan	nan	nan
SLC38A4	55089	symbol	H. sapiens	55089	H. sapiens	0.0	0.0	0.0	0.0	0.0	0.0	0.0	0.0	0.0	0.0	0.0	0.0	0.0	0.0	0.0	0.0	0.0	0.0	0.0	0.0
NTN4	59277	symbol	H. sapiens	59277	H. sapiens	0.0	0.0	0.0	0.0	0.0	0.0	0.0	0.0	0.0	0.0	0.0	0.0	0.0	0.0	0.0	0.0	0.0	0.0	0.0	0.0
SLC34A2	10568	symbol	H. sapiens	10568	H. sapiens	0.0	0.0	0.0	0.0	0.0	0.0	0.0	0.0	0.0	0.0	0.0	0.0	0.0	0.0	0.0	0.0	0.0	0.0	0.0	0.0
AC011487.1						nan	nan	nan	nan	nan	nan	nan	nan	nan	nan	nan	nan	nan	nan	nan	nan	nan	nan	nan	nan
ASPDH	554235	symbol	H. sapiens	554235	H. sapiens	0.0	0.0	0.0	0.0	0.0	1.0	0.0	0.0	1.0	0.0	0.0	0.0	0.0	0.0	0.0	0.0	0.0	0.0	0.0	0.0
KCNE3	10008	symbol	H. sapiens	10008	H. sapiens	0.0	0.0	0.0	0.0	0.0	0.0	0.0	0.0	0.0	0.0	0.0	0.0	0.0	0.0	0.0	0.0	0.0	0.0	0.0	0.0
AL390778.2						nan	nan	nan	nan	nan	nan	nan	nan	nan	nan	nan	nan	nan	nan	nan	nan	nan	nan	nan	nan
AL732372.3						nan	nan	nan	nan	nan	nan	nan	nan	nan	nan	nan	nan	nan	nan	nan	nan	nan	nan	nan	nan
SLC20A1	6574	symbol	H. sapiens	6574	H. sapiens	0.0	0.0	0.0	0.0	0.0	0.0	0.0	0.0	0.0	0.0	0.0	0.0	0.0	0.0	0.0	0.0	0.0	0.0	0.0	0.0
SPTBN2	6712	symbol	H. sapiens	6712	H. sapiens	0.0	0.0	0.0	0.0	0.0	0.0	0.0	0.0	0.0	0.0	0.0	0.0	0.0	0.0	0.0	0.0	0.0	0.0	0.0	0.0
IL11	3589	symbol	H. sapiens	3589	H. sapiens	0.0	0.0	0.0	0.0	0.0	0.0	0.0	0.0	0.0	0.0	0.0	1.0	0.0	0.0	0.0	0.0	0.0	1.0	0.0	0.0
AC087190.4						nan	nan	nan	nan	nan	nan	nan	nan	nan	nan	nan	nan	nan	nan	nan	nan	nan	nan	nan	nan
COL5A3	50509	symbol	H. sapiens	50509	H. sapiens	0.0	0.0	0.0	0.0	0.0	0.0	0.0	0.0	0.0	0.0	0.0	0.0	0.0	0.0	0.0	0.0	0.0	0.0	0.0	0.0
ESPN	83715	symbol	H. sapiens	83715	H. sapiens	0.0	0.0	0.0	0.0	0.0	0.0	0.0	0.0	0.0	0.0	0.0	0.0	0.0	0.0	0.0	0.0	0.0	0.0	0.0	0.0
ACKR3	57007	symbol	H. sapiens	57007	H. sapiens	0.0	0.0	0.0	0.0	0.0	0.0	0.0	0.0	0.0	0.0	0.0	1.0	0.0	0.0	1.0	0.0	0.0	0.0	1.0	0.0
C1orf186	440712	gene_synonym	H. sapiens	440712	H. sapiens	0.0	0.0	0.0	0.0	0.0	0.0	0.0	0.0	0.0	0.0	0.0	0.0	0.0	0.0	1.0	0.0	0.0	0.0	0.0	0.0
TAGLN2	8407	symbol	H. sapiens	8407	H. sapiens	0.0	0.0	0.0	0.0	0.0	0.0	0.0	0.0	0.0	0.0	0.0	0.0	0.0	0.0	0.0	0.0	0.0	0.0	0.0	0.0
GMPSP1	728564	symbol	H. sapiens	728564	H. sapiens	0.0	0.0	0.0	0.0	0.0	0.0	0.0	0.0	0.0	0.0	0.0	0.0	0.0	0.0	0.0	0.0	0.0	0.0	0.0	0.0
ABO	28	symbol	H. sapiens	28	H. sapiens	0.0	1.0	0.0	0.0	0.0	0.0	0.0	0.0	0.0	0.0	0.0	0.0	0.0	0.0	0.0	0.0	0.0	0.0	0.0	0.0
AL359881.2						nan	nan	nan	nan	nan	nan	nan	nan	nan	nan	nan	nan	nan	nan	nan	nan	nan	nan	nan	nan
KCNAB2	8514	symbol	H. sapiens	8514	H. sapiens	0.0	0.0	0.0	0.0	0.0	1.0	0.0	0.0	0.0	0.0	0.0	0.0	0.0	0.0	0.0	0.0	1.0	0.0	0.0	0.0
MELK	9833	symbol	H. sapiens	9833	H. sapiens	0.0	0.0	0.0	0.0	0.0	0.0	0.0	0.0	0.0	0.0	0.0	0.0	0.0	0.0	0.0	0.0	0.0	0.0	0.0	0.0
TSPYL2	64061	symbol	H. sapiens	64061	H. sapiens	0.0	0.0	0.0	0.0	0.0	0.0	0.0	0.0	0.0	0.0	0.0	1.0	0.0	0.0	0.0	0.0	0.0	0.0	0.0	0.0
NADK2-AS1	101056700	symbol	H. sapiens	101056700	H. sapiens	0.0	0.0	0.0	0.0	0.0	0.0	0.0	0.0	0.0	0.0	0.0	0.0	0.0	0.0	0.0	0.0	0.0	0.0	0.0	0.0
AC090510.2						nan	nan	nan	nan	nan	nan	nan	nan	nan	nan	nan	nan	nan	nan	nan	nan	nan	nan	nan	nan
KDR	3791	symbol	H. sapiens	3791	H. sapiens	0.0	0.0	0.0	0.0	0.0	0.0	0.0	0.0	0.0	0.0	0.0	1.0	0.0	1.0	0.0	0.0	0.0	0.0	0.0	0.0
ZNF248	57209	symbol	H. sapiens	57209	H. sapiens	0.0	0.0	0.0	0.0	0.0	0.0	0.0	0.0	0.0	0.0	0.0	0.0	0.0	0.0	0.0	0.0	0.0	0.0	0.0	0.0
PCLO	27445	symbol	H. sapiens	27445	H. sapiens	0.0	0.0	0.0	0.0	0.0	0.0	0.0	0.0	0.0	0.0	0.0	0.0	0.0	0.0	0.0	0.0	0.0	1.0	0.0	0.0
CORO2B	10391	symbol	H. sapiens	10391	H. sapiens	0.0	0.0	0.0	0.0	0.0	0.0	0.0	0.0	0.0	0.0	0.0	0.0	0.0	0.0	0.0	0.0	1.0	0.0	1.0	0.0
SCGN	10590	symbol	H. sapiens	10590	H. sapiens	0.0	0.0	0.0	0.0	0.0	0.0	0.0	0.0	0.0	0.0	0.0	0.0	0.0	0.0	0.0	0.0	0.0	0.0	0.0	0.0
AC012181.2						nan	nan	nan	nan	nan	nan	nan	nan	nan	nan	nan	nan	nan	nan	nan	nan	nan	nan	nan	nan
PYROXD2	84795	symbol	H. sapiens	84795	H. sapiens	0.0	0.0	0.0	0.0	0.0	1.0	0.0	0.0	0.0	0.0	0.0	0.0	0.0	0.0	0.0	0.0	0.0	0.0	0.0	0.0
ENTPD5	957	symbol	H. sapiens	957	H. sapiens	0.0	0.0	0.0	0.0	0.0	0.0	0.0	0.0	1.0	0.0	0.0	0.0	0.0	0.0	0.0	0.0	0.0	0.0	0.0	0.0
AC139530.1						nan	nan	nan	nan	nan	nan	nan	nan	nan	nan	nan	nan	nan	nan	nan	nan	nan	nan	nan	nan
SNHG26	109729180	symbol	H. sapiens	109729180	H. sapiens	0.0	0.0	0.0	0.0	0.0	0.0	0.0	0.0	0.0	0.0	0.0	0.0	0.0	0.0	0.0	0.0	0.0	0.0	0.0	0.0
GPS2P1	392281	symbol	H. sapiens	392281	H. sapiens	0.0	0.0	0.0	0.0	0.0	0.0	0.0	0.0	0.0	0.0	0.0	0.0	0.0	0.0	0.0	0.0	0.0	0.0	0.0	0.0
G6PC	2538	gene_synonym	H. sapiens	2538	H. sapiens	0.0	0.0	0.0	1.0	0.0	0.0	0.0	1.0	0.0	0.0	1.0	0.0	0.0	0.0	0.0	1.0	0.0	0.0	0.0	0.0
KLB	152831	symbol	H. sapiens	152831	H. sapiens	0.0	0.0	0.0	0.0	0.0	0.0	0.0	0.0	0.0	0.0	0.0	1.0	0.0	0.0	0.0	0.0	0.0	0.0	0.0	0.0
AL359075.2						nan	nan	nan	nan	nan	nan	nan	nan	nan	nan	nan	nan	nan	nan	nan	nan	nan	nan	nan	nan
GPR137C	283554	symbol	H. sapiens	283554	H. sapiens	0.0	0.0	0.0	0.0	0.0	0.0	0.0	0.0	0.0	0.0	0.0	0.0	0.0	0.0	0.0	0.0	0.0	0.0	0.0	0.0
IER3	8870	symbol	H. sapiens	8870	H. sapiens	0.0	0.0	0.0	0.0	0.0	0.0	0.0	0.0	0.0	0.0	0.0	0.0	0.0	0.0	0.0	0.0	0.0	0.0	1.0	0.0
MLANA	2315	symbol	H. sapiens	2315	H. sapiens	0.0	0.0	0.0	0.0	0.0	0.0	0.0	0.0	0.0	0.0	0.0	0.0	0.0	0.0	0.0	0.0	0.0	0.0	0.0	0.0
MIRLET7BHG	400931	symbol	H. sapiens	400931	H. sapiens	0.0	0.0	0.0	0.0	0.0	0.0	0.0	0.0	0.0	0.0	0.0	0.0	0.0	0.0	0.0	0.0	0.0	0.0	0.0	0.0
HORMAD2-AS1	101929664	symbol	H. sapiens	101929664	H. sapiens	0.0	0.0	0.0	0.0	0.0	0.0	0.0	0.0	0.0	0.0	0.0	0.0	0.0	0.0	0.0	0.0	0.0	0.0	0.0	0.0
ERAS	3266	symbol	H. sapiens	3266	H. sapiens	0.0	0.0	0.0	0.0	0.0	0.0	0.0	0.0	0.0	0.0	0.0	0.0	0.0	0.0	0.0	0.0	0.0	0.0	0.0	0.0
AC115085.1						nan	nan	nan	nan	nan	nan	nan	nan	nan	nan	nan	nan	nan	nan	nan	nan	nan	nan	nan	nan
ITGB7	3695	symbol	H. sapiens	3695	H. sapiens	0.0	0.0	0.0	0.0	0.0	0.0	0.0	0.0	0.0	0.0	0.0	0.0	0.0	0.0	0.0	0.0	0.0	0.0	0.0	0.0
NPY1R	4886	symbol	H. sapiens	4886	H. sapiens	0.0	0.0	0.0	0.0	0.0	0.0	0.0	0.0	0.0	0.0	0.0	0.0	0.0	0.0	0.0	0.0	0.0	0.0	0.0	0.0
HES1	3280	symbol	H. sapiens	3280	H. sapiens	0.0	0.0	0.0	0.0	0.0	0.0	0.0	0.0	0.0	1.0	0.0	0.0	0.0	0.0	1.0	0.0	0.0	0.0	0.0	0.0
ACRV1	56	symbol	H. sapiens	56	H. sapiens	0.0	0.0	0.0	0.0	0.0	0.0	0.0	0.0	0.0	0.0	0.0	0.0	0.0	0.0	0.0	0.0	0.0	0.0	0.0	0.0
CCDC15	80071	symbol	H. sapiens	80071	H. sapiens	0.0	0.0	0.0	0.0	0.0	0.0	0.0	0.0	0.0	0.0	0.0	0.0	0.0	0.0	0.0	0.0	0.0	0.0	0.0	0.0
ANKRD33B	651746	symbol	H. sapiens	651746	H. sapiens	0.0	0.0	0.0	0.0	0.0	0.0	0.0	0.0	0.0	0.0	0.0	0.0	0.0	0.0	0.0	0.0	0.0	0.0	0.0	0.0
OXER1	165140	symbol	H. sapiens	165140	H. sapiens	0.0	0.0	0.0	0.0	0.0	0.0	0.0	0.0	0.0	0.0	0.0	0.0	0.0	0.0	0.0	0.0	0.0	0.0	0.0	0.0
AL392048.1						nan	nan	nan	nan	nan	nan	nan	nan	nan	nan	nan	nan	nan	nan	nan	nan	nan	nan	nan	nan
MS4A4A	51338	symbol	H. sapiens	51338	H. sapiens	0.0	0.0	0.0	0.0	0.0	0.0	0.0	0.0	0.0	0.0	0.0	0.0	0.0	0.0	0.0	0.0	0.0	0.0	0.0	0.0
HOXB7	3217	symbol	H. sapiens	3217	H. sapiens	0.0	0.0	0.0	0.0	0.0	0.0	0.0	0.0	0.0	0.0	0.0	0.0	0.0	0.0	0.0	0.0	0.0	0.0	0.0	0.0
ALDOB	229	symbol	H. sapiens	229	H. sapiens	0.0	1.0	0.0	0.0	0.0	0.0	0.0	0.0	1.0	0.0	0.0	0.0	0.0	0.0	0.0	0.0	0.0	0.0	0.0	0.0
ACSF2	80221	symbol	H. sapiens	80221	H. sapiens	0.0	1.0	0.0	0.0	1.0	0.0	0.0	0.0	1.0	0.0	0.0	0.0	0.0	0.0	0.0	0.0	0.0	0.0	0.0	0.0
OAS1	4938	symbol	H. sapiens	4938	H. sapiens	0.0	0.0	0.0	0.0	0.0	0.0	0.0	0.0	0.0	0.0	0.0	0.0	0.0	0.0	1.0	0.0	0.0	0.0	0.0	0.0
MRAS	22808	symbol	H. sapiens	22808	H. sapiens	0.0	0.0	0.0	0.0	0.0	0.0	0.0	0.0	0.0	0.0	0.0	0.0	0.0	0.0	1.0	0.0	0.0	0.0	0.0	0.0
RAMP1	10267	symbol	H. sapiens	10267	H. sapiens	0.0	0.0	0.0	0.0	0.0	0.0	0.0	0.0	0.0	0.0	0.0	0.0	0.0	0.0	0.0	0.0	0.0	0.0	0.0	0.0
SLC22A4	6583	symbol	H. sapiens	6583	H. sapiens	0.0	0.0	0.0	0.0	0.0	0.0	0.0	0.0	0.0	0.0	1.0	0.0	0.0	0.0	0.0	0.0	0.0	0.0	0.0	0.0
AC004832.4						nan	nan	nan	nan	nan	nan	nan	nan	nan	nan	nan	nan	nan	nan	nan	nan	nan	nan	nan	nan
AC106864.1						nan	nan	nan	nan	nan	nan	nan	nan	nan	nan	nan	nan	nan	nan	nan	nan	nan	nan	nan	nan
ACADL	33	symbol	H. sapiens	33	H. sapiens	0.0	1.0	0.0	0.0	0.0	1.0	0.0	0.0	0.0	0.0	0.0	0.0	0.0	0.0	0.0	0.0	0.0	0.0	0.0	0.0
ANO3	63982	symbol	H. sapiens	63982	H. sapiens	0.0	0.0	0.0	0.0	0.0	0.0	0.0	0.0	0.0	0.0	0.0	0.0	0.0	0.0	0.0	0.0	0.0	0.0	0.0	0.0
RORB	6096	symbol	H. sapiens	6096	H. sapiens	0.0	0.0	0.0	0.0	0.0	0.0	0.0	0.0	0.0	0.0	0.0	0.0	0.0	0.0	0.0	0.0	0.0	0.0	0.0	0.0
RHOQP1	319093	symbol	H. sapiens	319093	H. sapiens	0.0	0.0	0.0	0.0	0.0	0.0	0.0	0.0	0.0	0.0	0.0	0.0	0.0	0.0	0.0	0.0	0.0	0.0	0.0	0.0
LRRD1	401387	symbol	H. sapiens	401387	H. sapiens	0.0	0.0	0.0	0.0	0.0	0.0	0.0	0.0	0.0	0.0	0.0	0.0	0.0	0.0	0.0	0.0	0.0	0.0	0.0	0.0
AL139011.1						nan	nan	nan	nan	nan	nan	nan	nan	nan	nan	nan	nan	nan	nan	nan	nan	nan	nan	nan	nan
WASF4P	644739	symbol	H. sapiens	644739	H. sapiens	0.0	0.0	0.0	0.0	0.0	0.0	0.0	0.0	0.0	0.0	0.0	0.0	0.0	0.0	0.0	0.0	0.0	0.0	0.0	0.0
RAPGEF5	9771	symbol	H. sapiens	9771	H. sapiens	0.0	0.0	0.0	0.0	0.0	0.0	0.0	0.0	0.0	0.0	0.0	0.0	0.0	0.0	0.0	0.0	0.0	0.0	0.0	0.0
ALPK3	57538	symbol	H. sapiens	57538	H. sapiens	0.0	0.0	0.0	0.0	0.0	0.0	0.0	0.0	0.0	0.0	0.0	0.0	0.0	0.0	0.0	0.0	0.0	0.0	0.0	0.0
XRRA1	143570	symbol	H. sapiens	143570	H. sapiens	0.0	0.0	0.0	0.0	0.0	0.0	0.0	0.0	0.0	0.0	0.0	0.0	0.0	0.0	0.0	0.0	0.0	0.0	0.0	0.0
EPB41L4A	64097	symbol	H. sapiens	64097	H. sapiens	0.0	0.0	0.0	0.0	0.0	0.0	0.0	0.0	0.0	0.0	0.0	0.0	0.0	0.0	0.0	0.0	0.0	0.0	0.0	0.0
ADRA1A	148	symbol	H. sapiens	148	H. sapiens	0.0	0.0	0.0	0.0	0.0	0.0	1.0	0.0	0.0	0.0	0.0	1.0	0.0	0.0	0.0	0.0	0.0	0.0	0.0	0.0
LBHD1	79081	symbol	H. sapiens	79081	H. sapiens	0.0	0.0	0.0	0.0	0.0	0.0	0.0	0.0	0.0	0.0	0.0	0.0	0.0	0.0	0.0	0.0	0.0	0.0	0.0	0.0
CLEC4M	10332	symbol	H. sapiens	10332	H. sapiens	0.0	0.0	0.0	0.0	0.0	0.0	0.0	0.0	0.0	0.0	0.0	0.0	0.0	0.0	0.0	0.0	0.0	0.0	0.0	0.0
PDZK1P1	100034743	symbol	H. sapiens	100034743	H. sapiens	0.0	0.0	0.0	0.0	0.0	0.0	0.0	0.0	0.0	0.0	0.0	0.0	0.0	0.0	0.0	0.0	0.0	0.0	0.0	0.0
SVIL-AS1	102724316	symbol	H. sapiens	102724316	H. sapiens	0.0	0.0	0.0	0.0	0.0	0.0	0.0	0.0	0.0	0.0	0.0	0.0	0.0	0.0	0.0	0.0	0.0	0.0	0.0	0.0
DPP4	1803	symbol	H. sapiens	1803	H. sapiens	0.0	0.0	0.0	0.0	1.0	0.0	0.0	0.0	0.0	1.0	0.0	0.0	0.0	0.0	0.0	0.0	0.0	1.0	0.0	0.0
NPR2	4882	symbol	H. sapiens	4882	H. sapiens	0.0	0.0	0.0	0.0	0.0	0.0	0.0	0.0	1.0	0.0	0.0	0.0	0.0	0.0	1.0	0.0	0.0	0.0	0.0	0.0
RASSF9	9182	symbol	H. sapiens	9182	H. sapiens	0.0	0.0	0.0	0.0	0.0	0.0	0.0	0.0	0.0	0.0	0.0	0.0	0.0	0.0	0.0	0.0	0.0	0.0	0.0	0.0
TMEM246	84302	gene_synonym	H. sapiens	84302	H. sapiens	0.0	0.0	0.0	0.0	0.0	0.0	0.0	0.0	1.0	0.0	1.0	0.0	0.0	0.0	0.0	0.0	0.0	0.0	0.0	0.0
ERMP1	79956	symbol	H. sapiens	79956	H. sapiens	0.0	0.0	0.0	0.0	0.0	0.0	0.0	0.0	0.0	0.0	0.0	0.0	0.0	0.0	0.0	0.0	0.0	0.0	0.0	0.0
AL359075.1						nan	nan	nan	nan	nan	nan	nan	nan	nan	nan	nan	nan	nan	nan	nan	nan	nan	nan	nan	nan
CDK1	983	symbol	H. sapiens	983	H. sapiens	0.0	0.0	0.0	0.0	0.0	0.0	1.0	0.0	0.0	0.0	0.0	0.0	0.0	1.0	0.0	0.0	1.0	0.0	0.0	0.0
SLC2A4RG	56731	symbol	H. sapiens	56731	H. sapiens	0.0	0.0	0.0	0.0	0.0	0.0	0.0	0.0	0.0	0.0	0.0	0.0	0.0	0.0	0.0	0.0	0.0	0.0	0.0	0.0
ABHD10	55347	symbol	H. sapiens	55347	H. sapiens	0.0	1.0	0.0	0.0	0.0	0.0	0.0	0.0	0.0	0.0	0.0	0.0	0.0	0.0	0.0	1.0	0.0	0.0	0.0	0.0
PCYOX1	51449	symbol	H. sapiens	51449	H. sapiens	0.0	0.0	0.0	0.0	0.0	1.0	0.0	0.0	0.0	0.0	0.0	0.0	0.0	0.0	0.0	0.0	0.0	0.0	0.0	0.0
PID1	55022	symbol	H. sapiens	55022	H. sapiens	0.0	0.0	0.0	0.0	0.0	0.0	0.0	0.0	0.0	0.0	0.0	0.0	0.0	0.0	1.0	0.0	1.0	0.0	0.0	0.0
MIR4721	100616256	symbol	H. sapiens	100616256	H. sapiens	0.0	0.0	0.0	0.0	0.0	0.0	0.0	0.0	0.0	0.0	0.0	0.0	0.0	0.0	0.0	0.0	0.0	0.0	0.0	0.0
IGKV1D-13	28902	symbol	H. sapiens	28902	H. sapiens	0.0	0.0	0.0	0.0	0.0	0.0	0.0	0.0	0.0	0.0	0.0	0.0	0.0	0.0	0.0	0.0	0.0	0.0	0.0	0.0
ZC3H12A	80149	symbol	H. sapiens	80149	H. sapiens	0.0	0.0	0.0	0.0	0.0	0.0	0.0	0.0	0.0	0.0	0.0	1.0	1.0	1.0	1.0	1.0	1.0	0.0	1.0	1.0
CBX2	84733	symbol	H. sapiens	84733	H. sapiens	0.0	0.0	0.0	0.0	0.0	0.0	0.0	0.0	0.0	0.0	0.0	0.0	0.0	0.0	0.0	0.0	0.0	0.0	0.0	0.0
AL139022.1						nan	nan	nan	nan	nan	nan	nan	nan	nan	nan	nan	nan	nan	nan	nan	nan	nan	nan	nan	nan
MYLK	4638	symbol	H. sapiens	4638	H. sapiens	0.0	0.0	0.0	0.0	0.0	0.0	0.0	0.0	0.0	0.0	0.0	0.0	0.0	0.0	0.0	0.0	0.0	0.0	0.0	0.0
AC114812.3						nan	nan	nan	nan	nan	nan	nan	nan	nan	nan	nan	nan	nan	nan	nan	nan	nan	nan	nan	nan
PGLYRP2	114770	symbol	H. sapiens	114770	H. sapiens	0.0	0.0	0.0	0.0	1.0	0.0	0.0	0.0	0.0	0.0	0.0	0.0	0.0	0.0	0.0	0.0	0.0	0.0	0.0	0.0
ARF1	375	symbol	H. sapiens	375	H. sapiens	0.0	0.0	0.0	0.0	0.0	0.0	0.0	0.0	0.0	0.0	0.0	0.0	0.0	1.0	0.0	0.0	0.0	0.0	0.0	0.0
EPB41L4A-AS1	114915	symbol	H. sapiens	114915	H. sapiens	0.0	0.0	0.0	0.0	0.0	0.0	0.0	0.0	0.0	0.0	0.0	0.0	0.0	0.0	0.0	0.0	0.0	0.0	0.0	0.0
AC092881.1						nan	nan	nan	nan	nan	nan	nan	nan	nan	nan	nan	nan	nan	nan	nan	nan	nan	nan	nan	nan
CYP46A1	10858	symbol	H. sapiens	10858	H. sapiens	0.0	1.0	0.0	1.0	0.0	1.0	1.0	1.0	0.0	0.0	1.0	0.0	0.0	0.0	0.0	0.0	0.0	1.0	0.0	0.0
ACTRT3	84517	symbol	H. sapiens	84517	H. sapiens	0.0	0.0	0.0	0.0	0.0	0.0	0.0	0.0	0.0	0.0	0.0	0.0	0.0	0.0	0.0	0.0	0.0	0.0	0.0	0.0
LINC01579	283682	symbol	H. sapiens	283682	H. sapiens	0.0	0.0	0.0	0.0	0.0	0.0	0.0	0.0	0.0	0.0	0.0	0.0	0.0	0.0	0.0	0.0	0.0	0.0	0.0	0.0
AL358942.1						nan	nan	nan	nan	nan	nan	nan	nan	nan	nan	nan	nan	nan	nan	nan	nan	nan	nan	nan	nan
KLRG1	10219	symbol	H. sapiens	10219	H. sapiens	0.0	0.0	0.0	0.0	0.0	0.0	0.0	0.0	0.0	0.0	0.0	0.0	0.0	0.0	0.0	0.0	0.0	0.0	0.0	0.0
CPS1	1373	symbol	H. sapiens	1373	H. sapiens	0.0	1.0	0.0	0.0	1.0	0.0	1.0	1.0	1.0	0.0	1.0	0.0	0.0	1.0	0.0	0.0	0.0	0.0	0.0	0.0
RPL24P2	140760	symbol	H. sapiens	140760	H. sapiens	0.0	0.0	0.0	0.0	0.0	0.0	0.0	0.0	0.0	0.0	0.0	0.0	0.0	0.0	0.0	0.0	0.0	0.0	0.0	0.0
CD163L1	283316	symbol	H. sapiens	283316	H. sapiens	0.0	0.0	0.0	0.0	0.0	0.0	0.0	0.0	0.0	0.0	0.0	0.0	0.0	0.0	0.0	0.0	0.0	0.0	0.0	0.0
PAPD5	64282	gene_synonym	H. sapiens	64282	H. sapiens	1.0	0.0	0.0	0.0	0.0	0.0	0.0	0.0	0.0	0.0	0.0	0.0	1.0	0.0	0.0	0.0	0.0	0.0	0.0	0.0
MIDN	90007	symbol	H. sapiens	90007	H. sapiens	0.0	0.0	0.0	0.0	0.0	0.0	0.0	0.0	0.0	0.0	0.0	1.0	0.0	0.0	0.0	0.0	1.0	1.0	0.0	0.0
SKP1P1	6922	symbol	H. sapiens	6922	H. sapiens	0.0	0.0	0.0	0.0	0.0	0.0	0.0	0.0	0.0	0.0	0.0	0.0	0.0	0.0	0.0	0.0	0.0	0.0	0.0	0.0
MIR22HG	84981	symbol	H. sapiens	84981	H. sapiens	0.0	0.0	0.0	0.0	0.0	0.0	0.0	0.0	0.0	0.0	0.0	0.0	0.0	0.0	0.0	0.0	0.0	0.0	0.0	0.0
GLDCP1	2732	symbol	H. sapiens	2732	H. sapiens	0.0	0.0	0.0	0.0	0.0	0.0	0.0	0.0	0.0	0.0	0.0	0.0	0.0	0.0	0.0	0.0	0.0	0.0	0.0	0.0
AC019097.1						nan	nan	nan	nan	nan	nan	nan	nan	nan	nan	nan	nan	nan	nan	nan	nan	nan	nan	nan	nan
LINC00896	150197	symbol	H. sapiens	150197	H. sapiens	0.0	0.0	0.0	0.0	0.0	0.0	0.0	0.0	0.0	0.0	0.0	0.0	0.0	0.0	0.0	0.0	0.0	0.0	0.0	0.0
ZNF251	90987	symbol	H. sapiens	90987	H. sapiens	0.0	0.0	0.0	0.0	0.0	0.0	0.0	0.0	0.0	0.0	0.0	0.0	0.0	0.0	0.0	0.0	0.0	0.0	0.0	0.0
AP001372.2						nan	nan	nan	nan	nan	nan	nan	nan	nan	nan	nan	nan	nan	nan	nan	nan	nan	nan	nan	nan
AC099518.3						nan	nan	nan	nan	nan	nan	nan	nan	nan	nan	nan	nan	nan	nan	nan	nan	nan	nan	nan	nan
MSR1	4481	symbol	H. sapiens	4481	H. sapiens	0.0	0.0	0.0	0.0	0.0	0.0	0.0	0.0	0.0	0.0	0.0	0.0	0.0	0.0	0.0	0.0	0.0	0.0	0.0	0.0
ZKSCAN3	80317	symbol	H. sapiens	80317	H. sapiens	0.0	0.0	0.0	0.0	0.0	0.0	0.0	0.0	0.0	0.0	0.0	0.0	0.0	0.0	0.0	0.0	0.0	0.0	1.0	0.0
GABRE	2564	symbol	H. sapiens	2564	H. sapiens	0.0	0.0	0.0	0.0	0.0	0.0	0.0	0.0	0.0	0.0	0.0	0.0	0.0	0.0	0.0	0.0	0.0	0.0	0.0	0.0
EMCN	51705	symbol	H. sapiens	51705	H. sapiens	0.0	0.0	0.0	0.0	0.0	0.0	0.0	0.0	0.0	0.0	0.0	0.0	0.0	0.0	0.0	0.0	0.0	0.0	0.0	0.0
ITGB3BP	23421	symbol	H. sapiens	23421	H. sapiens	0.0	0.0	0.0	0.0	0.0	0.0	0.0	0.0	0.0	0.0	0.0	0.0	0.0	0.0	0.0	0.0	0.0	0.0	0.0	0.0
AC011476.3						nan	nan	nan	nan	nan	nan	nan	nan	nan	nan	nan	nan	nan	nan	nan	nan	nan	nan	nan	nan
AMACR	23600	symbol	H. sapiens	23600	H. sapiens	0.0	1.0	0.0	1.0	0.0	0.0	0.0	1.0	0.0	0.0	1.0	0.0	0.0	0.0	0.0	0.0	0.0	0.0	0.0	0.0
RASEF	158158	symbol	H. sapiens	158158	H. sapiens	0.0	0.0	0.0	0.0	0.0	0.0	0.0	0.0	0.0	0.0	0.0	0.0	0.0	0.0	0.0	0.0	0.0	0.0	0.0	0.0
SLC2A1	6513	symbol	H. sapiens	6513	H. sapiens	0.0	0.0	0.0	0.0	0.0	0.0	0.0	0.0	0.0	0.0	0.0	0.0	0.0	0.0	0.0	0.0	0.0	0.0	0.0	0.0
ACAA1	30	symbol	H. sapiens	30	H. sapiens	0.0	1.0	0.0	1.0	0.0	1.0	1.0	0.0	0.0	0.0	0.0	0.0	0.0	0.0	0.0	0.0	0.0	0.0	0.0	0.0
RDH16	8608	symbol	H. sapiens	8608	H. sapiens	0.0	0.0	0.0	1.0	0.0	1.0	0.0	0.0	0.0	0.0	0.0	0.0	0.0	0.0	0.0	0.0	0.0	1.0	0.0	0.0
SLC37A2	219855	symbol	H. sapiens	219855	H. sapiens	0.0	0.0	0.0	0.0	0.0	0.0	0.0	0.0	0.0	0.0	0.0	0.0	0.0	0.0	0.0	0.0	0.0	0.0	0.0	0.0
FGFR3	2261	symbol	H. sapiens	2261	H. sapiens	0.0	0.0	0.0	0.0	0.0	0.0	0.0	0.0	0.0	0.0	0.0	1.0	0.0	0.0	0.0	0.0	0.0	0.0	0.0	0.0
DMGDH	29958	symbol	H. sapiens	29958	H. sapiens	0.0	0.0	0.0	0.0	0.0	1.0	0.0	0.0	0.0	0.0	0.0	0.0	0.0	0.0	0.0	0.0	0.0	0.0	0.0	0.0
BHLHE40	8553	symbol	H. sapiens	8553	H. sapiens	0.0	0.0	0.0	0.0	0.0	0.0	0.0	0.0	0.0	1.0	0.0	0.0	0.0	0.0	0.0	0.0	0.0	0.0	0.0	0.0
RTEL1-TNFRSF6B	100533107	symbol	H. sapiens	100533107	H. sapiens	0.0	0.0	0.0	0.0	0.0	0.0	0.0	0.0	0.0	0.0	0.0	0.0	0.0	0.0	0.0	0.0	0.0	0.0	0.0	0.0
SLCO2B1	11309	symbol	H. sapiens	11309	H. sapiens	0.0	0.0	0.0	0.0	0.0	0.0	0.0	0.0	0.0	0.0	0.0	0.0	0.0	0.0	0.0	0.0	0.0	0.0	0.0	0.0
PTGIR	5739	symbol	H. sapiens	5739	H. sapiens	0.0	0.0	0.0	0.0	0.0	0.0	0.0	0.0	0.0	0.0	0.0	0.0	0.0	0.0	0.0	0.0	0.0	0.0	0.0	0.0
LENG9	94059	symbol	H. sapiens	94059	H. sapiens	0.0	0.0	0.0	0.0	0.0	0.0	0.0	0.0	0.0	0.0	0.0	0.0	0.0	0.0	0.0	0.0	0.0	0.0	0.0	0.0
AC254629.1						nan	nan	nan	nan	nan	nan	nan	nan	nan	nan	nan	nan	nan	nan	nan	nan	nan	nan	nan	nan
AL450326.1						nan	nan	nan	nan	nan	nan	nan	nan	nan	nan	nan	nan	nan	nan	nan	nan	nan	nan	nan	nan
KCNMB3	27094	symbol	H. sapiens	27094	H. sapiens	0.0	0.0	0.0	0.0	0.0	0.0	0.0	0.0	0.0	0.0	0.0	0.0	0.0	1.0	0.0	0.0	0.0	0.0	0.0	0.0
TRPV4	59341	symbol	H. sapiens	59341	H. sapiens	0.0	0.0	0.0	0.0	0.0	0.0	0.0	0.0	0.0	0.0	0.0	1.0	0.0	0.0	0.0	0.0	0.0	1.0	1.0	0.0
EFNB3	1949	symbol	H. sapiens	1949	H. sapiens	0.0	0.0	0.0	0.0	0.0	0.0	0.0	0.0	0.0	0.0	0.0	0.0	0.0	0.0	0.0	0.0	0.0	0.0	0.0	0.0
PRIMA1	145270	symbol	H. sapiens	145270	H. sapiens	0.0	0.0	0.0	0.0	0.0	0.0	0.0	0.0	0.0	0.0	0.0	0.0	0.0	0.0	0.0	0.0	0.0	0.0	0.0	0.0
PCDHGA9	56107	symbol	H. sapiens	56107	H. sapiens	0.0	0.0	0.0	0.0	0.0	0.0	0.0	0.0	0.0	0.0	0.0	0.0	0.0	0.0	0.0	0.0	0.0	0.0	0.0	0.0
PECR	55825	symbol	H. sapiens	55825	H. sapiens	0.0	1.0	0.0	1.0	0.0	1.0	0.0	1.0	0.0	0.0	1.0	0.0	0.0	0.0	0.0	0.0	0.0	0.0	0.0	0.0
SLC51A	200931	symbol	H. sapiens	200931	H. sapiens	0.0	0.0	0.0	0.0	0.0	0.0	0.0	0.0	0.0	1.0	0.0	0.0	0.0	0.0	0.0	0.0	0.0	0.0	0.0	0.0
CENPK	64105	symbol	H. sapiens	64105	H. sapiens	0.0	0.0	1.0	0.0	0.0	0.0	0.0	0.0	0.0	0.0	0.0	0.0	0.0	0.0	0.0	0.0	0.0	0.0	0.0	0.0
CNTNAP2	26047	symbol	H. sapiens	26047	H. sapiens	0.0	0.0	0.0	0.0	0.0	0.0	0.0	0.0	0.0	0.0	0.0	0.0	0.0	0.0	0.0	0.0	0.0	0.0	0.0	0.0
CAVIN2	8436	symbol	H. sapiens	8436	H. sapiens	0.0	0.0	0.0	0.0	0.0	0.0	0.0	0.0	0.0	0.0	0.0	0.0	0.0	0.0	0.0	0.0	0.0	0.0	0.0	0.0
LINC02362	102723766	symbol	H. sapiens	102723766	H. sapiens	0.0	0.0	0.0	0.0	0.0	0.0	0.0	0.0	0.0	0.0	0.0	0.0	0.0	0.0	0.0	0.0	0.0	0.0	0.0	0.0
PPFIBP1	8496	symbol	H. sapiens	8496	H. sapiens	0.0	0.0	0.0	0.0	0.0	0.0	0.0	0.0	0.0	0.0	0.0	0.0	0.0	0.0	0.0	0.0	0.0	0.0	0.0	0.0
CCL23	6368	symbol	H. sapiens	6368	H. sapiens	0.0	0.0	0.0	0.0	0.0	0.0	0.0	0.0	0.0	0.0	0.0	1.0	0.0	0.0	1.0	0.0	0.0	0.0	0.0	0.0
ODAM	54959	symbol	H. sapiens	54959	H. sapiens	0.0	0.0	0.0	0.0	0.0	0.0	0.0	0.0	0.0	0.0	0.0	0.0	0.0	0.0	0.0	0.0	0.0	0.0	0.0	0.0
SLC25A42	284439	symbol	H. sapiens	284439	H. sapiens	0.0	0.0	0.0	0.0	0.0	0.0	0.0	0.0	0.0	0.0	0.0	0.0	0.0	0.0	0.0	0.0	0.0	0.0	0.0	0.0
ATP2B4	493	symbol	H. sapiens	493	H. sapiens	0.0	0.0	0.0	0.0	0.0	0.0	0.0	0.0	0.0	0.0	0.0	1.0	0.0	1.0	0.0	0.0	1.0	0.0	0.0	0.0
TM4SF18	116441	symbol	H. sapiens	116441	H. sapiens	0.0	0.0	0.0	0.0	0.0	0.0	0.0	0.0	0.0	0.0	0.0	0.0	0.0	0.0	0.0	0.0	0.0	0.0	0.0	0.0
TRIM16L	147166	symbol	H. sapiens	147166	H. sapiens	0.0	0.0	0.0	0.0	0.0	0.0	0.0	0.0	0.0	0.0	0.0	0.0	0.0	0.0	0.0	0.0	0.0	0.0	0.0	0.0
ELF3	1999	symbol	H. sapiens	1999	H. sapiens	0.0	0.0	0.0	0.0	0.0	0.0	0.0	0.0	0.0	0.0	0.0	0.0	0.0	0.0	0.0	0.0	0.0	0.0	0.0	0.0
PEG10	23089	symbol	H. sapiens	23089	H. sapiens	0.0	0.0	0.0	0.0	0.0	0.0	0.0	0.0	0.0	0.0	0.0	0.0	0.0	0.0	0.0	0.0	0.0	0.0	0.0	0.0
GPR135	64582	symbol	H. sapiens	64582	H. sapiens	0.0	0.0	0.0	0.0	0.0	0.0	0.0	0.0	0.0	0.0	0.0	0.0	0.0	0.0	0.0	0.0	0.0	0.0	0.0	0.0
TREM2	54209	symbol	H. sapiens	54209	H. sapiens	0.0	0.0	0.0	0.0	0.0	0.0	0.0	0.0	0.0	0.0	0.0	1.0	0.0	0.0	1.0	0.0	1.0	0.0	1.0	0.0
GRAP	10750	symbol	H. sapiens	10750	H. sapiens	0.0	0.0	0.0	0.0	0.0	0.0	0.0	0.0	0.0	0.0	0.0	0.0	0.0	0.0	0.0	0.0	0.0	0.0	0.0	0.0
AL031587.6						nan	nan	nan	nan	nan	nan	nan	nan	nan	nan	nan	nan	nan	nan	nan	nan	nan	nan	nan	nan
THNSL2	55258	symbol	H. sapiens	55258	H. sapiens	0.0	1.0	0.0	0.0	0.0	0.0	0.0	1.0	0.0	0.0	1.0	0.0	0.0	0.0	0.0	1.0	0.0	0.0	0.0	0.0
OGDHL	55753	symbol	H. sapiens	55753	H. sapiens	0.0	1.0	0.0	0.0	0.0	1.0	0.0	0.0	1.0	0.0	0.0	0.0	0.0	0.0	0.0	0.0	0.0	0.0	0.0	0.0
TMEM139	135932	symbol	H. sapiens	135932	H. sapiens	0.0	0.0	0.0	0.0	0.0	0.0	0.0	0.0	0.0	0.0	0.0	0.0	0.0	0.0	0.0	0.0	0.0	0.0	0.0	0.0
CBLC	23624	symbol	H. sapiens	23624	H. sapiens	0.0	0.0	0.0	0.0	0.0	0.0	0.0	0.0	0.0	0.0	0.0	1.0	0.0	0.0	0.0	0.0	0.0	0.0	0.0	0.0
ODC1	4953	symbol	H. sapiens	4953	H. sapiens	0.0	0.0	0.0	0.0	0.0	0.0	0.0	0.0	0.0	1.0	0.0	0.0	0.0	0.0	0.0	0.0	0.0	0.0	0.0	0.0
ATP1A1-AS1	84852	symbol	H. sapiens	84852	H. sapiens	0.0	0.0	0.0	0.0	0.0	0.0	0.0	0.0	0.0	0.0	0.0	0.0	0.0	0.0	0.0	0.0	0.0	0.0	0.0	0.0
CYP2B7P	1556	symbol	H. sapiens	1556	H. sapiens	0.0	0.0	0.0	0.0	0.0	0.0	0.0	0.0	0.0	0.0	0.0	0.0	0.0	0.0	0.0	0.0	0.0	0.0	0.0	0.0
SLC5A6	8884	symbol	H. sapiens	8884	H. sapiens	0.0	0.0	0.0	0.0	0.0	0.0	0.0	0.0	0.0	0.0	0.0	0.0	0.0	0.0	0.0	0.0	0.0	0.0	0.0	0.0
ILDR2	387597	symbol	H. sapiens	387597	H. sapiens	0.0	0.0	0.0	0.0	0.0	0.0	0.0	0.0	0.0	0.0	0.0	0.0	0.0	0.0	0.0	0.0	0.0	1.0	0.0	0.0
TMEM177	80775	symbol	H. sapiens	80775	H. sapiens	0.0	0.0	0.0	0.0	0.0	0.0	0.0	0.0	0.0	0.0	0.0	0.0	0.0	0.0	0.0	0.0	0.0	0.0	0.0	0.0
LINC01002	399844	symbol	H. sapiens	399844	H. sapiens	0.0	0.0	0.0	0.0	0.0	0.0	0.0	0.0	0.0	0.0	0.0	0.0	0.0	0.0	0.0	0.0	0.0	0.0	0.0	0.0
NDUFB9P2	100128596	symbol	H. sapiens	100128596	H. sapiens	0.0	0.0	0.0	0.0	0.0	0.0	0.0	0.0	0.0	0.0	0.0	0.0	0.0	0.0	0.0	0.0	0.0	0.0	0.0	0.0
GALT	2592	symbol	H. sapiens	2592	H. sapiens	0.0	1.0	0.0	0.0	0.0	0.0	0.0	0.0	1.0	0.0	0.0	0.0	0.0	0.0	0.0	0.0	0.0	0.0	0.0	0.0
TM6SF2	53345	symbol	H. sapiens	53345	H. sapiens	0.0	0.0	0.0	0.0	0.0	0.0	0.0	0.0	0.0	0.0	0.0	0.0	0.0	0.0	0.0	0.0	0.0	0.0	0.0	0.0
AC100827.3						nan	nan	nan	nan	nan	nan	nan	nan	nan	nan	nan	nan	nan	nan	nan	nan	nan	nan	nan	nan
TYMS	7298	symbol	H. sapiens	7298	H. sapiens	0.0	0.0	0.0	0.0	0.0	0.0	1.0	0.0	1.0	1.0	0.0	0.0	1.0	0.0	1.0	0.0	0.0	0.0	0.0	0.0
HPGD	3248	symbol	H. sapiens	3248	H. sapiens	0.0	1.0	0.0	0.0	0.0	1.0	0.0	0.0	0.0	0.0	0.0	0.0	0.0	0.0	0.0	0.0	0.0	0.0	0.0	0.0
NCMAP	400746	symbol	H. sapiens	400746	H. sapiens	0.0	0.0	0.0	0.0	0.0	0.0	0.0	0.0	0.0	0.0	0.0	0.0	0.0	0.0	0.0	0.0	0.0	0.0	0.0	0.0
REPS2	9185	symbol	H. sapiens	9185	H. sapiens	0.0	0.0	0.0	0.0	0.0	0.0	0.0	0.0	0.0	0.0	0.0	0.0	0.0	0.0	0.0	0.0	0.0	0.0	0.0	0.0
ANKRD20A4	728747	gene_synonym	H. sapiens	728747	H. sapiens	0.0	0.0	0.0	0.0	0.0	0.0	0.0	0.0	0.0	0.0	0.0	0.0	0.0	0.0	0.0	0.0	0.0	0.0	0.0	0.0
SORD	6652	symbol	H. sapiens	6652	H. sapiens	0.0	1.0	0.0	1.0	0.0	1.0	1.0	1.0	0.0	0.0	0.0	0.0	0.0	1.0	0.0	0.0	0.0	0.0	0.0	0.0
SCARB2	950	symbol	H. sapiens	950	H. sapiens	0.0	0.0	0.0	0.0	0.0	0.0	0.0	0.0	0.0	1.0	0.0	0.0	0.0	0.0	0.0	0.0	0.0	0.0	0.0	0.0
BTBD19	149478	symbol	H. sapiens	149478	H. sapiens	0.0	0.0	0.0	0.0	0.0	0.0	0.0	0.0	0.0	0.0	0.0	0.0	0.0	0.0	0.0	0.0	0.0	0.0	0.0	0.0
ACACB	32	symbol	H. sapiens	32	H. sapiens	0.0	1.0	0.0	0.0	1.0	0.0	1.0	1.0	1.0	0.0	1.0	0.0	0.0	0.0	0.0	0.0	0.0	0.0	0.0	0.0
MACROD2	140733	symbol	H. sapiens	140733	H. sapiens	0.0	0.0	0.0	0.0	0.0	0.0	0.0	0.0	1.0	0.0	0.0	0.0	0.0	0.0	0.0	0.0	0.0	0.0	0.0	0.0
SOCS3	9021	symbol	H. sapiens	9021	H. sapiens	0.0	0.0	0.0	0.0	0.0	0.0	0.0	0.0	1.0	0.0	1.0	1.0	0.0	0.0	1.0	0.0	0.0	0.0	0.0	0.0
ACSL6	23305	symbol	H. sapiens	23305	H. sapiens	0.0	1.0	0.0	0.0	1.0	0.0	0.0	0.0	1.0	1.0	1.0	0.0	0.0	0.0	0.0	0.0	0.0	0.0	0.0	0.0
ACADM	34	symbol	H. sapiens	34	H. sapiens	0.0	1.0	0.0	0.0	0.0	1.0	0.0	0.0	0.0	0.0	0.0	0.0	0.0	0.0	0.0	0.0	0.0	0.0	0.0	0.0
ADAMTS9	56999	symbol	H. sapiens	56999	H. sapiens	0.0	0.0	0.0	0.0	0.0	0.0	0.0	0.0	0.0	0.0	0.0	0.0	0.0	0.0	0.0	0.0	0.0	0.0	0.0	0.0
SDC2	6383	symbol	H. sapiens	6383	H. sapiens	0.0	0.0	0.0	0.0	0.0	0.0	0.0	0.0	0.0	0.0	0.0	0.0	0.0	0.0	0.0	0.0	0.0	0.0	0.0	0.0
PHKG1	5260	symbol	H. sapiens	5260	H. sapiens	0.0	0.0	0.0	0.0	0.0	0.0	0.0	0.0	0.0	0.0	0.0	0.0	0.0	0.0	0.0	0.0	0.0	0.0	0.0	0.0
AC132219.2						nan	nan	nan	nan	nan	nan	nan	nan	nan	nan	nan	nan	nan	nan	nan	nan	nan	nan	nan	nan
F8	2157	symbol	H. sapiens	2157	H. sapiens	0.0	0.0	0.0	0.0	0.0	1.0	0.0	0.0	0.0	0.0	0.0	0.0	0.0	0.0	0.0	0.0	0.0	0.0	0.0	0.0
AC073548.1						nan	nan	nan	nan	nan	nan	nan	nan	nan	nan	nan	nan	nan	nan	nan	nan	nan	nan	nan	nan
AL591806.3						nan	nan	nan	nan	nan	nan	nan	nan	nan	nan	nan	nan	nan	nan	nan	nan	nan	nan	nan	nan
UGT1A6	54578	symbol	H. sapiens	54578	H. sapiens	0.0	1.0	0.0	0.0	0.0	0.0	1.0	0.0	0.0	1.0	0.0	0.0	0.0	0.0	0.0	0.0	0.0	0.0	0.0	0.0
ICAM1	3383	symbol	H. sapiens	3383	H. sapiens	0.0	0.0	0.0	0.0	0.0	0.0	0.0	0.0	0.0	0.0	0.0	1.0	0.0	0.0	1.0	0.0	0.0	0.0	0.0	0.0
LHX9	56956	symbol	H. sapiens	56956	H. sapiens	0.0	0.0	0.0	0.0	0.0	0.0	0.0	0.0	0.0	0.0	0.0	0.0	0.0	0.0	0.0	0.0	0.0	0.0	0.0	0.0
GOLGA8IP	283796	symbol	H. sapiens	283796	H. sapiens	0.0	0.0	0.0	0.0	0.0	0.0	0.0	0.0	0.0	0.0	0.0	0.0	0.0	0.0	0.0	0.0	0.0	0.0	0.0	0.0
IL10RA	3587	symbol	H. sapiens	3587	H. sapiens	0.0	0.0	0.0	0.0	0.0	0.0	0.0	0.0	0.0	0.0	0.0	0.0	0.0	0.0	1.0	0.0	0.0	0.0	0.0	0.0
CNDP1	84735	symbol	H. sapiens	84735	H. sapiens	0.0	0.0	0.0	0.0	0.0	0.0	0.0	0.0	0.0	0.0	0.0	0.0	0.0	0.0	0.0	0.0	0.0	0.0	0.0	0.0
PCDHGA10	56106	symbol	H. sapiens	56106	H. sapiens	0.0	0.0	0.0	0.0	0.0	0.0	0.0	0.0	0.0	0.0	0.0	0.0	0.0	0.0	0.0	0.0	0.0	0.0	0.0	0.0
CD72	971	symbol	H. sapiens	971	H. sapiens	0.0	0.0	0.0	0.0	0.0	0.0	0.0	0.0	0.0	0.0	0.0	0.0	0.0	0.0	0.0	0.0	0.0	0.0	0.0	0.0
C1GALT1C1	29071	symbol	H. sapiens	29071	H. sapiens	0.0	0.0	0.0	0.0	0.0	0.0	0.0	0.0	0.0	0.0	0.0	0.0	0.0	0.0	0.0	0.0	0.0	0.0	0.0	0.0
LINC01767	105378744	symbol	H. sapiens	105378744	H. sapiens	0.0	0.0	0.0	0.0	0.0	0.0	0.0	0.0	0.0	0.0	0.0	0.0	0.0	0.0	0.0	0.0	0.0	0.0	0.0	0.0
AC007249.2						nan	nan	nan	nan	nan	nan	nan	nan	nan	nan	nan	nan	nan	nan	nan	nan	nan	nan	nan	nan
PRKAA2	5563	symbol	H. sapiens	5563	H. sapiens	0.0	1.0	0.0	1.0	0.0	0.0	1.0	1.0	0.0	0.0	1.0	0.0	0.0	1.0	0.0	0.0	1.0	0.0	0.0	0.0
EIF4A1P7	341784	symbol	H. sapiens	341784	H. sapiens	0.0	0.0	0.0	0.0	0.0	0.0	0.0	0.0	0.0	0.0	0.0	0.0	0.0	0.0	0.0	0.0	0.0	0.0	0.0	0.0
AOAH	313	symbol	H. sapiens	313	H. sapiens	0.0	1.0	0.0	0.0	0.0	0.0	0.0	0.0	0.0	0.0	0.0	0.0	0.0	0.0	0.0	1.0	0.0	0.0	0.0	0.0
WDR31	114987	symbol	H. sapiens	114987	H. sapiens	0.0	0.0	0.0	0.0	0.0	0.0	0.0	0.0	0.0	0.0	0.0	0.0	0.0	0.0	0.0	0.0	0.0	0.0	0.0	0.0
IDH1	3417	symbol	H. sapiens	3417	H. sapiens	0.0	1.0	0.0	1.0	1.0	1.0	0.0	0.0	1.0	1.0	0.0	0.0	0.0	0.0	0.0	0.0	0.0	0.0	0.0	0.0
NBPF3	84224	symbol	H. sapiens	84224	H. sapiens	0.0	0.0	0.0	0.0	0.0	0.0	0.0	0.0	0.0	0.0	0.0	0.0	0.0	0.0	0.0	0.0	0.0	0.0	0.0	0.0
UBE2T	29089	symbol	H. sapiens	29089	H. sapiens	0.0	0.0	0.0	0.0	0.0	0.0	0.0	0.0	0.0	0.0	0.0	0.0	0.0	0.0	0.0	0.0	0.0	0.0	0.0	0.0
MAP1LC3B2	643246	symbol	H. sapiens	643246	H. sapiens	0.0	0.0	1.0	0.0	0.0	0.0	0.0	0.0	0.0	0.0	0.0	0.0	0.0	0.0	0.0	0.0	0.0	0.0	0.0	0.0
TSPY26P	128854	symbol	H. sapiens	128854	H. sapiens	0.0	0.0	0.0	0.0	0.0	0.0	0.0	0.0	0.0	0.0	0.0	0.0	0.0	0.0	0.0	0.0	0.0	0.0	0.0	0.0
GNGT2	2793	symbol	H. sapiens	2793	H. sapiens	0.0	0.0	0.0	0.0	0.0	0.0	0.0	0.0	0.0	0.0	0.0	0.0	0.0	0.0	0.0	0.0	0.0	0.0	0.0	0.0
ACSL1	2180	symbol	H. sapiens	2180	H. sapiens	0.0	1.0	0.0	0.0	1.0	0.0	1.0	0.0	1.0	0.0	1.0	1.0	0.0	0.0	1.0	0.0	0.0	0.0	0.0	0.0
MYOM2	9172	symbol	H. sapiens	9172	H. sapiens	0.0	0.0	1.0	0.0	0.0	0.0	0.0	0.0	0.0	0.0	0.0	0.0	0.0	0.0	0.0	0.0	0.0	0.0	0.0	0.0
LRRK2	120892	symbol	H. sapiens	120892	H. sapiens	1.0	0.0	0.0	0.0	0.0	0.0	0.0	0.0	1.0	1.0	0.0	1.0	0.0	1.0	0.0	1.0	1.0	0.0	1.0	0.0
IL11RA	3590	symbol	H. sapiens	3590	H. sapiens	0.0	0.0	0.0	0.0	0.0	0.0	0.0	0.0	0.0	0.0	0.0	0.0	0.0	0.0	1.0	0.0	0.0	0.0	0.0	0.0
AC103740.1						nan	nan	nan	nan	nan	nan	nan	nan	nan	nan	nan	nan	nan	nan	nan	nan	nan	nan	nan	nan
NPL	80896	symbol	H. sapiens	80896	H. sapiens	0.0	1.0	0.0	0.0	1.0	0.0	0.0	0.0	0.0	0.0	0.0	0.0	0.0	0.0	0.0	0.0	0.0	0.0	0.0	0.0
CDC42SE2	56990	symbol	H. sapiens	56990	H. sapiens	0.0	0.0	0.0	0.0	0.0	0.0	0.0	0.0	0.0	0.0	0.0	0.0	0.0	0.0	0.0	0.0	0.0	0.0	0.0	0.0
CKAP2	26586	symbol	H. sapiens	26586	H. sapiens	0.0	0.0	0.0	0.0	0.0	0.0	0.0	0.0	0.0	0.0	0.0	0.0	0.0	0.0	0.0	0.0	0.0	0.0	0.0	0.0
FLJ37453						nan	nan	nan	nan	nan	nan	nan	nan	nan	nan	nan	nan	nan	nan	nan	nan	nan	nan	nan	nan
CHRDL2	25884	symbol	H. sapiens	25884	H. sapiens	0.0	0.0	0.0	0.0	0.0	0.0	0.0	0.0	0.0	0.0	0.0	0.0	0.0	0.0	0.0	0.0	0.0	0.0	0.0	0.0
CABP7	164633	symbol	H. sapiens	164633	H. sapiens	0.0	0.0	0.0	0.0	0.0	0.0	0.0	0.0	0.0	0.0	0.0	0.0	0.0	0.0	0.0	0.0	0.0	0.0	0.0	0.0
LRRC28	123355	symbol	H. sapiens	123355	H. sapiens	0.0	0.0	0.0	0.0	0.0	0.0	0.0	0.0	0.0	0.0	0.0	0.0	0.0	0.0	0.0	0.0	0.0	0.0	0.0	0.0
BUB1	699	symbol	H. sapiens	699	H. sapiens	0.0	0.0	0.0	0.0	0.0	0.0	0.0	0.0	0.0	0.0	0.0	0.0	0.0	0.0	0.0	0.0	0.0	0.0	0.0	0.0
FRMD6	122786	symbol	H. sapiens	122786	H. sapiens	0.0	0.0	0.0	0.0	0.0	0.0	0.0	0.0	0.0	0.0	0.0	0.0	0.0	0.0	0.0	0.0	0.0	0.0	0.0	0.0
TRANK1	9881	symbol	H. sapiens	9881	H. sapiens	0.0	0.0	0.0	0.0	0.0	0.0	0.0	0.0	0.0	0.0	0.0	0.0	0.0	0.0	0.0	0.0	0.0	0.0	0.0	0.0
CILP	8483	symbol	H. sapiens	8483	H. sapiens	0.0	0.0	0.0	0.0	0.0	0.0	0.0	0.0	0.0	0.0	0.0	0.0	0.0	0.0	0.0	0.0	0.0	0.0	0.0	0.0
MTFP1	51537	symbol	H. sapiens	51537	H. sapiens	0.0	0.0	0.0	0.0	0.0	0.0	0.0	0.0	0.0	0.0	0.0	0.0	0.0	0.0	0.0	0.0	0.0	0.0	0.0	0.0
C10orf10	11067	gene_synonym	H. sapiens	11067	H. sapiens	0.0	0.0	0.0	0.0	0.0	0.0	0.0	0.0	0.0	0.0	0.0	0.0	0.0	0.0	0.0	0.0	0.0	0.0	0.0	0.0
CYP39A1	51302	symbol	H. sapiens	51302	H. sapiens	0.0	1.0	0.0	1.0	0.0	1.0	0.0	1.0	0.0	0.0	1.0	0.0	0.0	0.0	0.0	0.0	0.0	0.0	0.0	0.0
ACSS1	84532	symbol	H. sapiens	84532	H. sapiens	0.0	1.0	0.0	1.0	1.0	0.0	0.0	1.0	1.0	0.0	1.0	0.0	0.0	0.0	0.0	0.0	0.0	0.0	0.0	0.0
SELENOP	6414	symbol	H. sapiens	6414	H. sapiens	0.0	0.0	0.0	0.0	0.0	0.0	0.0	0.0	0.0	0.0	0.0	0.0	0.0	0.0	0.0	0.0	0.0	0.0	0.0	0.0
RASA4CP	401331	symbol	H. sapiens	401331	H. sapiens	0.0	0.0	0.0	0.0	0.0	0.0	0.0	0.0	0.0	0.0	0.0	0.0	0.0	0.0	0.0	0.0	0.0	0.0	0.0	0.0
SDF2L1	23753	symbol	H. sapiens	23753	H. sapiens	0.0	0.0	0.0	0.0	0.0	0.0	0.0	0.0	0.0	0.0	0.0	0.0	0.0	0.0	0.0	0.0	0.0	0.0	0.0	0.0
IGSF10	285313	symbol	H. sapiens	285313	H. sapiens	0.0	0.0	0.0	0.0	0.0	0.0	0.0	0.0	0.0	0.0	0.0	0.0	0.0	0.0	0.0	0.0	0.0	0.0	0.0	0.0
PCDHGA8	9708	symbol	H. sapiens	9708	H. sapiens	0.0	0.0	0.0	0.0	0.0	0.0	0.0	0.0	0.0	0.0	0.0	0.0	0.0	0.0	0.0	0.0	0.0	0.0	0.0	0.0
GRAMD1C	54762	symbol	H. sapiens	54762	H. sapiens	0.0	0.0	0.0	0.0	0.0	0.0	0.0	0.0	0.0	0.0	0.0	0.0	0.0	0.0	0.0	0.0	0.0	0.0	0.0	0.0
SEC16B	89866	symbol	H. sapiens	89866	H. sapiens	0.0	0.0	0.0	0.0	0.0	0.0	0.0	0.0	0.0	0.0	0.0	0.0	0.0	0.0	0.0	0.0	1.0	0.0	0.0	0.0
ZBTB46	140685	symbol	H. sapiens	140685	H. sapiens	0.0	0.0	0.0	0.0	0.0	0.0	0.0	0.0	0.0	0.0	0.0	0.0	0.0	0.0	0.0	0.0	0.0	0.0	0.0	0.0
GLIDR	389741	symbol	H. sapiens	389741	H. sapiens	0.0	0.0	0.0	0.0	0.0	0.0	0.0	0.0	0.0	0.0	0.0	0.0	0.0	0.0	0.0	0.0	0.0	0.0	0.0	0.0
SH3RF3	344558	symbol	H. sapiens	344558	H. sapiens	0.0	0.0	0.0	0.0	0.0	0.0	0.0	0.0	0.0	0.0	0.0	1.0	0.0	0.0	0.0	0.0	0.0	0.0	1.0	0.0
RELN	5649	symbol	H. sapiens	5649	H. sapiens	0.0	0.0	0.0	0.0	0.0	0.0	0.0	0.0	0.0	0.0	0.0	1.0	0.0	0.0	0.0	0.0	0.0	0.0	0.0	0.0
PTGR1	22949	symbol	H. sapiens	22949	H. sapiens	0.0	1.0	0.0	1.0	0.0	1.0	0.0	0.0	0.0	0.0	0.0	0.0	0.0	0.0	0.0	0.0	0.0	0.0	0.0	0.0
CCNE2	9134	symbol	H. sapiens	9134	H. sapiens	0.0	0.0	0.0	0.0	0.0	0.0	0.0	0.0	0.0	0.0	0.0	1.0	0.0	0.0	0.0	0.0	0.0	0.0	0.0	0.0
GJC3	349149	symbol	H. sapiens	349149	H. sapiens	0.0	0.0	0.0	0.0	0.0	0.0	0.0	0.0	0.0	0.0	0.0	0.0	0.0	0.0	0.0	0.0	0.0	0.0	0.0	0.0
PIGA	5277	symbol	H. sapiens	5277	H. sapiens	0.0	0.0	0.0	0.0	0.0	0.0	0.0	0.0	1.0	0.0	1.0	0.0	0.0	0.0	1.0	0.0	0.0	0.0	0.0	0.0
AC141586.1						nan	nan	nan	nan	nan	nan	nan	nan	nan	nan	nan	nan	nan	nan	nan	nan	nan	nan	nan	nan
PRC1	9055	symbol	H. sapiens	9055	H. sapiens	0.0	0.0	1.0	0.0	0.0	0.0	0.0	0.0	0.0	0.0	0.0	0.0	0.0	0.0	0.0	0.0	0.0	0.0	0.0	0.0
AL163051.1						nan	nan	nan	nan	nan	nan	nan	nan	nan	nan	nan	nan	nan	nan	nan	nan	nan	nan	nan	nan
CEACAM21	90273	symbol	H. sapiens	90273	H. sapiens	0.0	0.0	0.0	0.0	0.0	0.0	0.0	0.0	0.0	0.0	0.0	0.0	0.0	0.0	0.0	0.0	0.0	0.0	0.0	0.0
AC125807.2						nan	nan	nan	nan	nan	nan	nan	nan	nan	nan	nan	nan	nan	nan	nan	nan	nan	nan	nan	nan
HGFAC	3083	symbol	H. sapiens	3083	H. sapiens	0.0	0.0	0.0	0.0	0.0	0.0	0.0	0.0	0.0	0.0	0.0	0.0	0.0	0.0	0.0	0.0	0.0	0.0	0.0	0.0
ZSCAN30	100101467	symbol	H. sapiens	100101467	H. sapiens	0.0	0.0	0.0	0.0	0.0	0.0	0.0	0.0	0.0	0.0	0.0	0.0	0.0	0.0	0.0	0.0	0.0	0.0	0.0	0.0
AL669831.1						nan	nan	nan	nan	nan	nan	nan	nan	nan	nan	nan	nan	nan	nan	nan	nan	nan	nan	nan	nan
KLF12	11278	symbol	H. sapiens	11278	H. sapiens	0.0	0.0	0.0	0.0	0.0	0.0	0.0	0.0	0.0	0.0	0.0	0.0	0.0	0.0	0.0	0.0	0.0	0.0	0.0	0.0
TMEM185B	79134	symbol	H. sapiens	79134	H. sapiens	0.0	0.0	0.0	0.0	0.0	0.0	0.0	0.0	0.0	0.0	0.0	0.0	0.0	0.0	0.0	0.0	0.0	0.0	0.0	0.0
H1F0	3005	gene_synonym	H. sapiens	3005	H. sapiens	0.0	0.0	0.0	0.0	0.0	0.0	0.0	0.0	0.0	0.0	0.0	0.0	0.0	0.0	0.0	0.0	0.0	0.0	0.0	0.0
RHOBTB1	9886	symbol	H. sapiens	9886	H. sapiens	0.0	0.0	0.0	0.0	0.0	0.0	0.0	0.0	0.0	0.0	0.0	0.0	0.0	0.0	0.0	0.0	0.0	0.0	0.0	0.0
SLC31A2	1318	symbol	H. sapiens	1318	H. sapiens	0.0	0.0	0.0	0.0	0.0	0.0	0.0	0.0	0.0	0.0	0.0	0.0	0.0	1.0	0.0	0.0	0.0	0.0	0.0	0.0
DUSP23	54935	symbol	H. sapiens	54935	H. sapiens	0.0	0.0	0.0	0.0	0.0	0.0	0.0	0.0	0.0	0.0	0.0	0.0	0.0	0.0	0.0	1.0	0.0	0.0	0.0	0.0
LTBP1	4052	symbol	H. sapiens	4052	H. sapiens	0.0	0.0	0.0	0.0	0.0	0.0	0.0	0.0	0.0	0.0	0.0	0.0	0.0	0.0	0.0	0.0	0.0	0.0	0.0	0.0
SGK1	6446	symbol	H. sapiens	6446	H. sapiens	0.0	0.0	0.0	0.0	0.0	0.0	0.0	0.0	0.0	0.0	0.0	0.0	0.0	0.0	0.0	0.0	0.0	0.0	0.0	0.0
TBX3	6926	symbol	H. sapiens	6926	H. sapiens	0.0	0.0	0.0	0.0	0.0	0.0	0.0	0.0	0.0	0.0	0.0	0.0	0.0	0.0	0.0	0.0	0.0	1.0	0.0	0.0
TEAD1	7003	symbol	H. sapiens	7003	H. sapiens	0.0	0.0	0.0	0.0	0.0	0.0	0.0	0.0	0.0	0.0	0.0	0.0	0.0	0.0	0.0	0.0	0.0	0.0	0.0	0.0
CPVL	54504	symbol	H. sapiens	54504	H. sapiens	0.0	0.0	0.0	0.0	0.0	0.0	0.0	0.0	0.0	0.0	0.0	0.0	0.0	0.0	0.0	0.0	0.0	0.0	0.0	0.0
FAM198A	729085	gene_synonym	H. sapiens	729085	H. sapiens	0.0	0.0	0.0	0.0	0.0	0.0	0.0	0.0	0.0	0.0	0.0	0.0	0.0	0.0	0.0	0.0	0.0	0.0	0.0	0.0
WDR66	144406	gene_synonym	H. sapiens	144406	H. sapiens	0.0	0.0	0.0	0.0	0.0	0.0	0.0	0.0	0.0	0.0	0.0	0.0	0.0	0.0	0.0	0.0	0.0	0.0	0.0	0.0
HPS3	84343	symbol	H. sapiens	84343	H. sapiens	0.0	0.0	0.0	0.0	0.0	0.0	0.0	0.0	0.0	0.0	0.0	0.0	0.0	0.0	0.0	0.0	0.0	0.0	0.0	0.0
CYP4F12	66002	symbol	H. sapiens	66002	H. sapiens	0.0	1.0	0.0	1.0	0.0	1.0	1.0	0.0	0.0	0.0	0.0	0.0	0.0	0.0	0.0	0.0	0.0	0.0	0.0	0.0
ZNF699	374879	symbol	H. sapiens	374879	H. sapiens	0.0	0.0	0.0	0.0	0.0	0.0	0.0	0.0	0.0	0.0	0.0	0.0	0.0	0.0	0.0	0.0	0.0	0.0	0.0	0.0
AC093724.1						nan	nan	nan	nan	nan	nan	nan	nan	nan	nan	nan	nan	nan	nan	nan	nan	nan	nan	nan	nan
C1orf116	79098	symbol	H. sapiens	79098	H. sapiens	0.0	0.0	0.0	0.0	0.0	0.0	0.0	0.0	0.0	0.0	0.0	0.0	0.0	0.0	0.0	0.0	0.0	0.0	0.0	0.0
RN7SL608P	106480521	symbol	H. sapiens	106480521	H. sapiens	0.0	0.0	0.0	0.0	0.0	0.0	0.0	0.0	0.0	0.0	0.0	0.0	0.0	0.0	0.0	0.0	0.0	0.0	0.0	0.0
ADA2	51816	symbol	H. sapiens	51816	H. sapiens	0.0	1.0	0.0	0.0	0.0	0.0	0.0	1.0	1.0	1.0	0.0	0.0	0.0	0.0	0.0	0.0	0.0	0.0	0.0	0.0
MS4A7	58475	symbol	H. sapiens	58475	H. sapiens	0.0	0.0	0.0	0.0	0.0	0.0	0.0	0.0	0.0	0.0	0.0	0.0	0.0	0.0	0.0	0.0	0.0	0.0	0.0	0.0
ZSCAN26	7741	symbol	H. sapiens	7741	H. sapiens	0.0	0.0	0.0	0.0	0.0	0.0	0.0	0.0	0.0	0.0	0.0	0.0	0.0	0.0	0.0	0.0	0.0	0.0	0.0	0.0
TIMP1	7076	symbol	H. sapiens	7076	H. sapiens	0.0	0.0	0.0	0.0	0.0	0.0	0.0	0.0	0.0	0.0	0.0	0.0	0.0	0.0	1.0	0.0	0.0	0.0	0.0	0.0
SLC22A1	6580	symbol	H. sapiens	6580	H. sapiens	0.0	0.0	0.0	0.0	0.0	0.0	0.0	0.0	0.0	0.0	0.0	0.0	0.0	0.0	0.0	0.0	0.0	0.0	0.0	0.0
TEAD4	7004	symbol	H. sapiens	7004	H. sapiens	0.0	0.0	0.0	0.0	0.0	0.0	0.0	0.0	0.0	0.0	0.0	0.0	0.0	0.0	0.0	0.0	0.0	0.0	0.0	0.0
SEMA4G	57715	symbol	H. sapiens	57715	H. sapiens	0.0	0.0	0.0	0.0	0.0	0.0	0.0	0.0	0.0	0.0	0.0	0.0	0.0	0.0	0.0	0.0	0.0	0.0	0.0	0.0
THNSL1	79896	symbol	H. sapiens	79896	H. sapiens	0.0	0.0	0.0	0.0	0.0	0.0	0.0	0.0	0.0	0.0	0.0	0.0	0.0	0.0	0.0	0.0	0.0	0.0	0.0	0.0
TLE3	7090	symbol	H. sapiens	7090	H. sapiens	0.0	0.0	0.0	0.0	0.0	0.0	0.0	0.0	0.0	0.0	0.0	0.0	0.0	0.0	0.0	0.0	0.0	0.0	0.0	0.0
AC104452.1						nan	nan	nan	nan	nan	nan	nan	nan	nan	nan	nan	nan	nan	nan	nan	nan	nan	nan	nan	nan
TSPAN7	7102	symbol	H. sapiens	7102	H. sapiens	0.0	0.0	0.0	0.0	0.0	0.0	0.0	0.0	0.0	0.0	0.0	0.0	0.0	0.0	0.0	0.0	0.0	0.0	0.0	0.0
MSTO1	55154	symbol	H. sapiens	55154	H. sapiens	0.0	0.0	0.0	0.0	0.0	0.0	0.0	0.0	0.0	0.0	0.0	0.0	0.0	0.0	0.0	0.0	0.0	0.0	0.0	0.0
M6PR	4074	symbol	H. sapiens	4074	H. sapiens	0.0	0.0	0.0	0.0	0.0	0.0	0.0	0.0	0.0	0.0	0.0	0.0	0.0	0.0	0.0	0.0	0.0	0.0	0.0	0.0
NAMPT	10135	symbol	H. sapiens	10135	H. sapiens	0.0	0.0	0.0	0.0	0.0	0.0	0.0	0.0	1.0	0.0	0.0	0.0	0.0	0.0	0.0	0.0	0.0	0.0	0.0	0.0
SLC25A20	788	symbol	H. sapiens	788	H. sapiens	0.0	0.0	0.0	0.0	0.0	0.0	0.0	0.0	0.0	0.0	0.0	0.0	0.0	0.0	0.0	0.0	0.0	0.0	0.0	0.0
AL354920.1						nan	nan	nan	nan	nan	nan	nan	nan	nan	nan	nan	nan	nan	nan	nan	nan	nan	nan	nan	nan
PNPLA3	80339	symbol	H. sapiens	80339	H. sapiens	0.0	1.0	0.0	0.0	0.0	0.0	0.0	0.0	1.0	0.0	1.0	0.0	0.0	0.0	0.0	1.0	0.0	0.0	0.0	0.0
PRR11	55771	symbol	H. sapiens	55771	H. sapiens	0.0	0.0	0.0	0.0	0.0	0.0	0.0	0.0	0.0	0.0	0.0	0.0	0.0	0.0	0.0	0.0	0.0	0.0	0.0	0.0
FABP4	2167	symbol	H. sapiens	2167	H. sapiens	0.0	0.0	0.0	0.0	0.0	0.0	0.0	0.0	0.0	0.0	0.0	1.0	0.0	1.0	1.0	0.0	0.0	0.0	0.0	0.0
IFIT3	3437	symbol	H. sapiens	3437	H. sapiens	0.0	0.0	0.0	0.0	0.0	0.0	0.0	0.0	0.0	0.0	0.0	0.0	0.0	0.0	1.0	0.0	0.0	0.0	0.0	0.0
AC099676.1						nan	nan	nan	nan	nan	nan	nan	nan	nan	nan	nan	nan	nan	nan	nan	nan	nan	nan	nan	nan
USP51	158880	symbol	H. sapiens	158880	H. sapiens	0.0	0.0	0.0	0.0	0.0	0.0	0.0	0.0	0.0	0.0	0.0	0.0	0.0	0.0	0.0	0.0	0.0	0.0	1.0	0.0
ADGRF5	221395	symbol	H. sapiens	221395	H. sapiens	0.0	0.0	0.0	0.0	0.0	0.0	0.0	0.0	0.0	0.0	0.0	0.0	0.0	0.0	0.0	0.0	0.0	0.0	0.0	0.0
FCGR2B	2213	symbol	H. sapiens	2213	H. sapiens	0.0	0.0	0.0	0.0	0.0	0.0	0.0	0.0	0.0	0.0	0.0	1.0	0.0	0.0	0.0	0.0	0.0	0.0	1.0	0.0
UCK2	7371	symbol	H. sapiens	7371	H. sapiens	0.0	0.0	0.0	0.0	0.0	0.0	0.0	0.0	1.0	0.0	0.0	0.0	0.0	0.0	0.0	0.0	0.0	0.0	0.0	0.0
NR3C2	4306	symbol	H. sapiens	4306	H. sapiens	0.0	0.0	0.0	0.0	0.0	0.0	0.0	0.0	0.0	0.0	0.0	0.0	0.0	0.0	0.0	0.0	0.0	0.0	0.0	0.0
TYMP	1890	symbol	H. sapiens	1890	H. sapiens	0.0	0.0	0.0	0.0	0.0	0.0	0.0	0.0	1.0	1.0	0.0	0.0	0.0	0.0	0.0	0.0	0.0	0.0	0.0	0.0
PASK	23178	symbol	H. sapiens	23178	H. sapiens	0.0	0.0	0.0	0.0	0.0	0.0	0.0	0.0	0.0	0.0	0.0	0.0	0.0	0.0	0.0	0.0	0.0	1.0	0.0	0.0
FBP1	2203	symbol	H. sapiens	2203	H. sapiens	0.0	0.0	0.0	0.0	0.0	0.0	1.0	1.0	0.0	0.0	0.0	0.0	0.0	1.0	0.0	1.0	0.0	0.0	0.0	0.0
SQLE	6713	symbol	H. sapiens	6713	H. sapiens	0.0	0.0	1.0	1.0	0.0	1.0	0.0	0.0	0.0	0.0	1.0	0.0	0.0	0.0	0.0	0.0	0.0	0.0	0.0	0.0
HNRNPA1L2	144983	symbol	H. sapiens	144983	H. sapiens	1.0	0.0	0.0	0.0	0.0	0.0	0.0	0.0	0.0	0.0	0.0	0.0	0.0	0.0	0.0	0.0	0.0	0.0	0.0	0.0
CDH13	1012	symbol	H. sapiens	1012	H. sapiens	0.0	0.0	0.0	0.0	0.0	0.0	0.0	0.0	0.0	1.0	0.0	0.0	0.0	0.0	0.0	0.0	0.0	0.0	0.0	0.0
KCTD14	65987	symbol	H. sapiens	65987	H. sapiens	0.0	0.0	0.0	0.0	0.0	0.0	0.0	0.0	0.0	0.0	0.0	0.0	0.0	0.0	0.0	0.0	0.0	0.0	0.0	0.0
USP18	11274	symbol	H. sapiens	11274	H. sapiens	0.0	0.0	0.0	0.0	0.0	0.0	0.0	0.0	0.0	0.0	0.0	0.0	0.0	0.0	0.0	0.0	0.0	0.0	0.0	0.0
MTND1P23	100887749	symbol	H. sapiens	100887749	H. sapiens	0.0	0.0	0.0	0.0	0.0	0.0	0.0	0.0	0.0	0.0	0.0	0.0	0.0	0.0	0.0	0.0	0.0	0.0	0.0	0.0
BAAT	570	symbol	H. sapiens	570	H. sapiens	0.0	1.0	0.0	1.0	1.0	0.0	0.0	1.0	1.0	0.0	1.0	0.0	0.0	0.0	0.0	1.0	0.0	0.0	0.0	0.0
RPL14P3	730747	symbol	H. sapiens	730747	H. sapiens	0.0	0.0	0.0	0.0	0.0	0.0	0.0	0.0	0.0	0.0	0.0	0.0	0.0	0.0	0.0	0.0	0.0	0.0	0.0	0.0
ALPL	249	symbol	H. sapiens	249	H. sapiens	0.0	0.0	0.0	1.0	0.0	0.0	0.0	0.0	0.0	0.0	0.0	0.0	0.0	0.0	0.0	1.0	0.0	0.0	0.0	0.0
HAO1	54363	symbol	H. sapiens	54363	H. sapiens	0.0	1.0	0.0	1.0	0.0	1.0	0.0	0.0	0.0	0.0	0.0	0.0	0.0	0.0	0.0	0.0	0.0	0.0	0.0	0.0
FCGR3A	2214	symbol	H. sapiens	2214	H. sapiens	0.0	0.0	0.0	0.0	0.0	0.0	0.0	0.0	0.0	0.0	0.0	0.0	0.0	0.0	0.0	0.0	0.0	0.0	0.0	0.0
C4orf33	132321	symbol	H. sapiens	132321	H. sapiens	0.0	0.0	0.0	0.0	0.0	0.0	0.0	0.0	0.0	0.0	0.0	0.0	0.0	0.0	0.0	0.0	0.0	0.0	0.0	0.0
CYP2J2	1573	symbol	H. sapiens	1573	H. sapiens	0.0	1.0	0.0	0.0	0.0	1.0	1.0	0.0	0.0	0.0	0.0	0.0	0.0	0.0	0.0	0.0	0.0	0.0	0.0	0.0
SPATA18	132671	symbol	H. sapiens	132671	H. sapiens	0.0	0.0	0.0	0.0	0.0	0.0	0.0	0.0	0.0	0.0	0.0	0.0	0.0	0.0	0.0	0.0	0.0	0.0	0.0	0.0
HSD17B3	3293	symbol	H. sapiens	3293	H. sapiens	0.0	0.0	0.0	1.0	0.0	1.0	0.0	1.0	0.0	0.0	1.0	0.0	0.0	0.0	0.0	0.0	0.0	1.0	0.0	0.0
SORD2P	653381	symbol	H. sapiens	653381	H. sapiens	0.0	0.0	0.0	0.0	0.0	0.0	0.0	0.0	0.0	0.0	0.0	0.0	0.0	0.0	0.0	0.0	0.0	0.0	0.0	0.0
AC004825.2						nan	nan	nan	nan	nan	nan	nan	nan	nan	nan	nan	nan	nan	nan	nan	nan	nan	nan	nan	nan
GPX8	493869	symbol	H. sapiens	493869	H. sapiens	0.0	0.0	0.0	0.0	0.0	1.0	0.0	0.0	0.0	0.0	0.0	0.0	0.0	0.0	0.0	0.0	0.0	0.0	0.0	0.0
TM7SF2	7108	symbol	H. sapiens	7108	H. sapiens	0.0	0.0	0.0	1.0	0.0	1.0	0.0	1.0	0.0	0.0	1.0	0.0	0.0	0.0	0.0	0.0	0.0	0.0	0.0	0.0
MAN1B1-AS1	100289341	gene_synonym	H. sapiens	100289341	H. sapiens	0.0	0.0	0.0	0.0	0.0	0.0	0.0	0.0	0.0	0.0	0.0	0.0	0.0	0.0	0.0	0.0	0.0	0.0	0.0	0.0
SYNPO2	171024	symbol	H. sapiens	171024	H. sapiens	0.0	0.0	1.0	0.0	0.0	0.0	0.0	0.0	0.0	0.0	0.0	0.0	0.0	0.0	0.0	0.0	0.0	0.0	0.0	0.0
LINC-PINT	378805	symbol	H. sapiens	378805	H. sapiens	0.0	0.0	0.0	0.0	0.0	0.0	0.0	0.0	0.0	0.0	0.0	0.0	0.0	0.0	0.0	0.0	0.0	0.0	0.0	0.0
THADA	63892	symbol	H. sapiens	63892	H. sapiens	1.0	0.0	0.0	0.0	0.0	0.0	0.0	0.0	0.0	0.0	0.0	0.0	1.0	0.0	0.0	0.0	0.0	0.0	0.0	0.0
TBC1D19	55296	symbol	H. sapiens	55296	H. sapiens	0.0	0.0	0.0	0.0	0.0	0.0	0.0	0.0	0.0	0.0	0.0	0.0	0.0	0.0	0.0	0.0	0.0	0.0	0.0	0.0
PHYH	5264	symbol	H. sapiens	5264	H. sapiens	0.0	1.0	0.0	0.0	0.0	1.0	0.0	0.0	0.0	0.0	0.0	0.0	0.0	0.0	0.0	0.0	0.0	0.0	0.0	0.0
IGIP	492311	symbol	H. sapiens	492311	H. sapiens	0.0	0.0	0.0	0.0	0.0	0.0	0.0	0.0	0.0	0.0	0.0	0.0	0.0	0.0	0.0	0.0	0.0	0.0	0.0	0.0
PTPRH	5794	symbol	H. sapiens	5794	H. sapiens	0.0	0.0	0.0	0.0	0.0	0.0	0.0	0.0	0.0	0.0	0.0	1.0	0.0	0.0	0.0	1.0	0.0	0.0	0.0	0.0
MAP2K6	5608	symbol	H. sapiens	5608	H. sapiens	0.0	0.0	0.0	0.0	0.0	0.0	1.0	0.0	0.0	0.0	0.0	1.0	0.0	0.0	0.0	0.0	0.0	0.0	0.0	0.0
CYFIP2	26999	symbol	H. sapiens	26999	H. sapiens	0.0	0.0	0.0	0.0	0.0	0.0	0.0	0.0	0.0	0.0	0.0	0.0	0.0	0.0	0.0	0.0	0.0	0.0	0.0	0.0
RARA	5914	symbol	H. sapiens	5914	H. sapiens	0.0	0.0	0.0	0.0	0.0	0.0	0.0	0.0	0.0	0.0	0.0	0.0	0.0	0.0	1.0	0.0	0.0	0.0	0.0	0.0
SERTAD2	9792	symbol	H. sapiens	9792	H. sapiens	0.0	0.0	0.0	0.0	0.0	0.0	0.0	0.0	0.0	0.0	0.0	0.0	0.0	0.0	0.0	0.0	0.0	0.0	0.0	0.0
AC009948.4						nan	nan	nan	nan	nan	nan	nan	nan	nan	nan	nan	nan	nan	nan	nan	nan	nan	nan	nan	nan
NEBL	10529	symbol	H. sapiens	10529	H. sapiens	0.0	0.0	1.0	0.0	0.0	0.0	0.0	0.0	0.0	0.0	0.0	0.0	0.0	0.0	0.0	0.0	0.0	0.0	0.0	0.0
NEURL3	93082	symbol	H. sapiens	93082	H. sapiens	0.0	0.0	0.0	0.0	0.0	0.0	0.0	0.0	0.0	0.0	0.0	0.0	0.0	0.0	0.0	0.0	0.0	0.0	0.0	0.0
PANX1	24145	symbol	H. sapiens	24145	H. sapiens	0.0	0.0	0.0	0.0	0.0	0.0	0.0	0.0	0.0	0.0	0.0	0.0	0.0	0.0	0.0	0.0	0.0	0.0	0.0	0.0
ETFDH	2110	symbol	H. sapiens	2110	H. sapiens	0.0	1.0	0.0	0.0	0.0	1.0	0.0	0.0	0.0	0.0	0.0	0.0	0.0	0.0	0.0	0.0	0.0	0.0	0.0	0.0
UHMK1	127933	symbol	H. sapiens	127933	H. sapiens	0.0	0.0	0.0	0.0	0.0	0.0	0.0	0.0	0.0	0.0	0.0	0.0	0.0	0.0	0.0	0.0	1.0	0.0	0.0	1.0
BISPR	105221694	symbol	H. sapiens	105221694	H. sapiens	0.0	0.0	0.0	0.0	0.0	0.0	0.0	0.0	0.0	0.0	0.0	0.0	0.0	0.0	0.0	0.0	0.0	0.0	0.0	0.0
DHTKD1	55526	symbol	H. sapiens	55526	H. sapiens	0.0	1.0	0.0	0.0	0.0	1.0	0.0	0.0	1.0	0.0	0.0	0.0	0.0	0.0	0.0	0.0	0.0	0.0	0.0	0.0
FTCDNL1	348751	symbol	H. sapiens	348751	H. sapiens	0.0	0.0	0.0	0.0	0.0	0.0	0.0	0.0	0.0	0.0	0.0	0.0	0.0	0.0	0.0	0.0	0.0	0.0	0.0	0.0
SRGAP2D	100996712	symbol	H. sapiens	100996712	H. sapiens	0.0	0.0	0.0	0.0	0.0	0.0	0.0	0.0	0.0	0.0	0.0	0.0	0.0	0.0	0.0	0.0	0.0	0.0	0.0	0.0
FUS	2521	symbol	H. sapiens	2521	H. sapiens	0.0	0.0	0.0	0.0	0.0	0.0	0.0	0.0	0.0	0.0	0.0	0.0	0.0	0.0	0.0	0.0	0.0	0.0	1.0	0.0
SV2B	9899	symbol	H. sapiens	9899	H. sapiens	0.0	0.0	0.0	0.0	0.0	0.0	0.0	0.0	0.0	0.0	0.0	0.0	0.0	0.0	0.0	0.0	0.0	0.0	0.0	0.0
GIMAP5	55340	symbol	H. sapiens	55340	H. sapiens	0.0	0.0	0.0	0.0	0.0	0.0	0.0	0.0	0.0	0.0	0.0	0.0	0.0	0.0	0.0	0.0	0.0	0.0	0.0	0.0
SMIM12	113444	symbol	H. sapiens	113444	H. sapiens	0.0	0.0	0.0	0.0	0.0	0.0	0.0	0.0	0.0	0.0	0.0	0.0	0.0	0.0	0.0	0.0	0.0	0.0	0.0	0.0
TLCD2	727910	symbol	H. sapiens	727910	H. sapiens	0.0	0.0	0.0	0.0	0.0	0.0	0.0	0.0	0.0	0.0	0.0	0.0	0.0	0.0	0.0	0.0	0.0	0.0	0.0	0.0
TMEM63A	9725	symbol	H. sapiens	9725	H. sapiens	0.0	0.0	0.0	0.0	0.0	0.0	0.0	0.0	0.0	0.0	0.0	0.0	0.0	0.0	0.0	0.0	0.0	0.0	0.0	0.0
TMEM19	55266	symbol	H. sapiens	55266	H. sapiens	0.0	0.0	0.0	0.0	0.0	0.0	0.0	0.0	0.0	0.0	0.0	0.0	0.0	0.0	0.0	0.0	0.0	0.0	0.0	0.0
AC069281.2						nan	nan	nan	nan	nan	nan	nan	nan	nan	nan	nan	nan	nan	nan	nan	nan	nan	nan	nan	nan
LINC00926	283663	symbol	H. sapiens	283663	H. sapiens	0.0	0.0	0.0	0.0	0.0	0.0	0.0	0.0	0.0	0.0	0.0	0.0	0.0	0.0	0.0	0.0	0.0	0.0	0.0	0.0
CNTN3	5067	symbol	H. sapiens	5067	H. sapiens	0.0	0.0	0.0	0.0	0.0	0.0	0.0	0.0	0.0	0.0	0.0	0.0	0.0	0.0	0.0	0.0	0.0	0.0	0.0	0.0
DUSP1	1843	symbol	H. sapiens	1843	H. sapiens	0.0	0.0	0.0	0.0	0.0	0.0	0.0	0.0	0.0	0.0	0.0	1.0	0.0	0.0	1.0	1.0	0.0	0.0	1.0	0.0
MUM1L1	139221	gene_synonym	H. sapiens	139221	H. sapiens	0.0	0.0	0.0	0.0	0.0	0.0	0.0	0.0	0.0	0.0	0.0	0.0	0.0	0.0	0.0	0.0	0.0	0.0	0.0	0.0
CPED1	79974	symbol	H. sapiens	79974	H. sapiens	0.0	0.0	0.0	0.0	0.0	0.0	0.0	0.0	0.0	0.0	0.0	0.0	0.0	0.0	0.0	0.0	0.0	0.0	0.0	0.0
HAAO	23498	symbol	H. sapiens	23498	H. sapiens	0.0	1.0	0.0	0.0	0.0	1.0	0.0	1.0	1.0	0.0	0.0	0.0	0.0	1.0	0.0	0.0	0.0	0.0	0.0	0.0
NDRG3	57446	symbol	H. sapiens	57446	H. sapiens	0.0	0.0	0.0	0.0	0.0	0.0	0.0	0.0	0.0	0.0	0.0	0.0	0.0	0.0	0.0	0.0	0.0	0.0	0.0	0.0
ASNS	440	symbol	H. sapiens	440	H. sapiens	0.0	0.0	0.0	0.0	1.0	0.0	0.0	1.0	0.0	0.0	0.0	0.0	0.0	0.0	0.0	0.0	0.0	0.0	0.0	0.0
SNRPGP10	100130289	symbol	H. sapiens	100130289	H. sapiens	0.0	0.0	0.0	0.0	0.0	0.0	0.0	0.0	0.0	0.0	0.0	0.0	0.0	0.0	0.0	0.0	0.0	0.0	0.0	0.0
PPP1R3F	89801	symbol	H. sapiens	89801	H. sapiens	0.0	0.0	0.0	0.0	0.0	0.0	0.0	0.0	0.0	0.0	0.0	0.0	0.0	0.0	0.0	0.0	0.0	0.0	0.0	0.0
THAP12P7	100422712	symbol	H. sapiens	100422712	H. sapiens	0.0	0.0	0.0	0.0	0.0	0.0	0.0	0.0	0.0	0.0	0.0	0.0	0.0	0.0	0.0	0.0	0.0	0.0	0.0	0.0
PCDHGB5	56101	symbol	H. sapiens	56101	H. sapiens	0.0	0.0	0.0	0.0	0.0	0.0	0.0	0.0	0.0	0.0	0.0	0.0	0.0	0.0	0.0	0.0	0.0	0.0	0.0	0.0
NAMPTP1	646309	symbol	H. sapiens	646309	H. sapiens	0.0	0.0	0.0	0.0	0.0	0.0	0.0	0.0	0.0	0.0	0.0	0.0	0.0	0.0	0.0	0.0	0.0	0.0	0.0	0.0
F11-AS1	285441	symbol	H. sapiens	285441	H. sapiens	0.0	0.0	0.0	0.0	0.0	0.0	0.0	0.0	0.0	0.0	0.0	0.0	0.0	0.0	0.0	0.0	0.0	0.0	0.0	0.0
AL359715.4						nan	nan	nan	nan	nan	nan	nan	nan	nan	nan	nan	nan	nan	nan	nan	nan	nan	nan	nan	nan
UBXN6	80700	symbol	H. sapiens	80700	H. sapiens	0.0	0.0	0.0	0.0	0.0	0.0	0.0	0.0	0.0	0.0	0.0	0.0	0.0	0.0	0.0	0.0	0.0	0.0	0.0	0.0
AC008543.1						nan	nan	nan	nan	nan	nan	nan	nan	nan	nan	nan	nan	nan	nan	nan	nan	nan	nan	nan	nan
HILPDA	29923	symbol	H. sapiens	29923	H. sapiens	0.0	0.0	0.0	0.0	0.0	0.0	0.0	0.0	0.0	0.0	0.0	0.0	0.0	0.0	0.0	0.0	0.0	0.0	0.0	0.0
PRR4	11272	symbol	H. sapiens	11272	H. sapiens	0.0	0.0	0.0	0.0	0.0	0.0	0.0	0.0	0.0	0.0	0.0	0.0	0.0	0.0	0.0	0.0	0.0	0.0	0.0	0.0
HADHB	3032	symbol	H. sapiens	3032	H. sapiens	0.0	1.0	0.0	0.0	0.0	1.0	0.0	0.0	0.0	0.0	0.0	0.0	0.0	0.0	0.0	0.0	0.0	0.0	0.0	0.0
SPATS2L	26010	symbol	H. sapiens	26010	H. sapiens	0.0	0.0	0.0	0.0	0.0	0.0	0.0	0.0	0.0	0.0	0.0	0.0	0.0	0.0	0.0	0.0	0.0	0.0	0.0	0.0
SLC25A30	253512	symbol	H. sapiens	253512	H. sapiens	0.0	0.0	0.0	0.0	0.0	0.0	0.0	0.0	0.0	0.0	0.0	0.0	0.0	0.0	0.0	0.0	0.0	0.0	0.0	0.0
RARRES3	5920	gene_synonym	H. sapiens	5920	H. sapiens	0.0	1.0	0.0	0.0	1.0	0.0	0.0	0.0	0.0	0.0	1.0	1.0	0.0	0.0	0.0	1.0	0.0	0.0	0.0	0.0
ABCA2	20	symbol	H. sapiens	20	H. sapiens	0.0	0.0	0.0	1.0	1.0	0.0	1.0	1.0	0.0	0.0	1.0	0.0	0.0	0.0	0.0	0.0	1.0	0.0	0.0	0.0
HSF4	3299	symbol	H. sapiens	3299	H. sapiens	0.0	0.0	0.0	0.0	0.0	0.0	0.0	0.0	0.0	0.0	0.0	0.0	0.0	0.0	0.0	0.0	0.0	0.0	0.0	0.0
XDH	7498	symbol	H. sapiens	7498	H. sapiens	0.0	1.0	0.0	0.0	1.0	1.0	0.0	0.0	1.0	1.0	0.0	1.0	0.0	0.0	0.0	0.0	0.0	0.0	1.0	0.0
EYA2	2139	symbol	H. sapiens	2139	H. sapiens	0.0	0.0	0.0	0.0	0.0	0.0	0.0	0.0	0.0	0.0	0.0	0.0	0.0	0.0	0.0	1.0	0.0	0.0	1.0	0.0
ERICH5	203111	symbol	H. sapiens	203111	H. sapiens	0.0	0.0	0.0	0.0	0.0	0.0	0.0	0.0	0.0	0.0	0.0	0.0	0.0	0.0	0.0	0.0	0.0	0.0	0.0	0.0
KCND2	3751	symbol	H. sapiens	3751	H. sapiens	0.0	0.0	0.0	0.0	0.0	0.0	0.0	0.0	0.0	0.0	0.0	0.0	0.0	0.0	0.0	0.0	0.0	0.0	0.0	0.0
SNHG3	8420	symbol	H. sapiens	8420	H. sapiens	0.0	0.0	0.0	0.0	0.0	0.0	0.0	0.0	0.0	0.0	0.0	0.0	0.0	0.0	0.0	0.0	0.0	0.0	0.0	0.0
XKR8	55113	symbol	H. sapiens	55113	H. sapiens	0.0	0.0	0.0	0.0	0.0	0.0	0.0	0.0	0.0	0.0	0.0	0.0	0.0	0.0	0.0	0.0	0.0	0.0	0.0	0.0
PGBD5	79605	symbol	H. sapiens	79605	H. sapiens	0.0	0.0	0.0	0.0	0.0	0.0	0.0	0.0	0.0	0.0	0.0	0.0	1.0	0.0	0.0	1.0	0.0	0.0	0.0	0.0
C1S	716	symbol	H. sapiens	716	H. sapiens	0.0	0.0	0.0	0.0	0.0	0.0	0.0	0.0	0.0	0.0	0.0	0.0	0.0	0.0	0.0	0.0	0.0	0.0	0.0	0.0
RACGAP1	29127	symbol	H. sapiens	29127	H. sapiens	0.0	0.0	1.0	0.0	0.0	0.0	0.0	0.0	0.0	0.0	0.0	0.0	0.0	0.0	0.0	0.0	0.0	0.0	0.0	0.0
ZNF618	114991	symbol	H. sapiens	114991	H. sapiens	0.0	0.0	0.0	0.0	0.0	0.0	0.0	0.0	0.0	0.0	0.0	0.0	0.0	0.0	0.0	0.0	0.0	0.0	0.0	0.0
SDC4	6385	symbol	H. sapiens	6385	H. sapiens	0.0	0.0	0.0	0.0	0.0	0.0	0.0	0.0	0.0	0.0	0.0	1.0	0.0	0.0	0.0	0.0	0.0	0.0	0.0	0.0
BPNT1	10380	symbol	H. sapiens	10380	H. sapiens	0.0	1.0	0.0	1.0	0.0	0.0	0.0	0.0	1.0	0.0	1.0	0.0	0.0	0.0	0.0	1.0	0.0	0.0	0.0	0.0
EFCAB2	84288	symbol	H. sapiens	84288	H. sapiens	0.0	0.0	0.0	0.0	0.0	0.0	0.0	0.0	0.0	0.0	0.0	0.0	0.0	0.0	0.0	0.0	0.0	0.0	0.0	0.0
N6AMT1	29104	symbol	H. sapiens	29104	H. sapiens	0.0	0.0	0.0	0.0	0.0	0.0	1.0	0.0	0.0	0.0	0.0	0.0	1.0	0.0	0.0	0.0	0.0	0.0	0.0	0.0
AC007182.2						nan	nan	nan	nan	nan	nan	nan	nan	nan	nan	nan	nan	nan	nan	nan	nan	nan	nan	nan	nan
F12	2161	symbol	H. sapiens	2161	H. sapiens	0.0	0.0	0.0	0.0	0.0	0.0	0.0	0.0	0.0	0.0	0.0	0.0	0.0	0.0	0.0	0.0	0.0	0.0	0.0	0.0
MAFK	7975	symbol	H. sapiens	7975	H. sapiens	0.0	0.0	0.0	0.0	0.0	0.0	0.0	0.0	0.0	0.0	0.0	0.0	0.0	0.0	0.0	0.0	0.0	0.0	0.0	0.0
MERTK	10461	symbol	H. sapiens	10461	H. sapiens	0.0	0.0	0.0	0.0	0.0	0.0	0.0	0.0	0.0	0.0	0.0	1.0	0.0	0.0	0.0	0.0	0.0	0.0	0.0	0.0
AL031714.1						nan	nan	nan	nan	nan	nan	nan	nan	nan	nan	nan	nan	nan	nan	nan	nan	nan	nan	nan	nan
CISH	1154	symbol	H. sapiens	1154	H. sapiens	0.0	0.0	0.0	0.0	0.0	0.0	0.0	0.0	1.0	0.0	1.0	1.0	0.0	0.0	0.0	0.0	0.0	0.0	0.0	0.0
ADGRD1	283383	symbol	H. sapiens	283383	H. sapiens	0.0	0.0	0.0	0.0	0.0	0.0	0.0	0.0	0.0	0.0	0.0	0.0	0.0	0.0	0.0	0.0	0.0	0.0	0.0	0.0
MYO7A	4647	symbol	H. sapiens	4647	H. sapiens	0.0	0.0	1.0	0.0	0.0	0.0	0.0	0.0	0.0	0.0	0.0	0.0	0.0	0.0	0.0	0.0	0.0	0.0	0.0	0.0
IGF2-AS	51214	symbol	H. sapiens	51214	H. sapiens	0.0	0.0	0.0	0.0	0.0	0.0	0.0	0.0	0.0	0.0	0.0	0.0	0.0	0.0	0.0	0.0	0.0	0.0	0.0	0.0
HPD	3242	symbol	H. sapiens	3242	H. sapiens	0.0	1.0	0.0	0.0	0.0	1.0	0.0	0.0	0.0	0.0	0.0	0.0	0.0	0.0	0.0	0.0	0.0	0.0	0.0	0.0
EIF5A2	56648	symbol	H. sapiens	56648	H. sapiens	0.0	0.0	0.0	0.0	1.0	0.0	0.0	0.0	0.0	0.0	0.0	0.0	0.0	0.0	0.0	0.0	0.0	0.0	0.0	1.0
ZP3	7784	symbol	H. sapiens	7784	H. sapiens	0.0	0.0	0.0	0.0	0.0	0.0	0.0	0.0	0.0	0.0	0.0	0.0	0.0	0.0	0.0	0.0	0.0	0.0	0.0	0.0
ABHD15	116236	symbol	H. sapiens	116236	H. sapiens	0.0	0.0	0.0	0.0	0.0	0.0	0.0	0.0	0.0	0.0	0.0	0.0	0.0	0.0	0.0	1.0	0.0	0.0	0.0	0.0
GREM2	64388	symbol	H. sapiens	64388	H. sapiens	0.0	0.0	0.0	0.0	0.0	0.0	0.0	0.0	0.0	0.0	0.0	0.0	0.0	0.0	1.0	0.0	0.0	0.0	0.0	0.0
MAF	4094	symbol	H. sapiens	4094	H. sapiens	0.0	0.0	0.0	0.0	0.0	0.0	0.0	0.0	0.0	0.0	0.0	0.0	0.0	0.0	0.0	0.0	0.0	0.0	0.0	0.0
TOMM40L	84134	symbol	H. sapiens	84134	H. sapiens	0.0	0.0	0.0	0.0	0.0	0.0	0.0	0.0	0.0	0.0	0.0	0.0	0.0	0.0	0.0	0.0	0.0	0.0	0.0	0.0
EXOC3L1	283849	symbol	H. sapiens	283849	H. sapiens	0.0	0.0	0.0	0.0	0.0	0.0	0.0	0.0	0.0	0.0	0.0	0.0	0.0	0.0	0.0	0.0	0.0	1.0	0.0	0.0
TRPM7	54822	symbol	H. sapiens	54822	H. sapiens	0.0	0.0	0.0	0.0	0.0	0.0	0.0	0.0	0.0	0.0	0.0	0.0	0.0	0.0	0.0	0.0	0.0	0.0	0.0	0.0
HS3ST2	9956	symbol	H. sapiens	9956	H. sapiens	0.0	0.0	0.0	0.0	0.0	0.0	0.0	0.0	0.0	0.0	0.0	0.0	0.0	0.0	0.0	0.0	0.0	0.0	0.0	0.0
ALKBH3	221120	symbol	H. sapiens	221120	H. sapiens	0.0	0.0	0.0	0.0	0.0	1.0	0.0	0.0	0.0	0.0	0.0	0.0	1.0	0.0	0.0	0.0	0.0	0.0	0.0	0.0
PMAIP1	5366	symbol	H. sapiens	5366	H. sapiens	0.0	0.0	0.0	0.0	0.0	0.0	0.0	0.0	0.0	0.0	0.0	0.0	0.0	0.0	0.0	0.0	0.0	0.0	1.0	0.0
AK4P3	645619	symbol	H. sapiens	645619	H. sapiens	0.0	0.0	0.0	0.0	0.0	0.0	0.0	0.0	0.0	0.0	0.0	0.0	0.0	0.0	0.0	0.0	0.0	0.0	0.0	0.0
GSDMB	55876	symbol	H. sapiens	55876	H. sapiens	0.0	0.0	0.0	0.0	0.0	0.0	0.0	0.0	0.0	0.0	0.0	0.0	0.0	0.0	0.0	0.0	0.0	0.0	0.0	0.0
FRRS1	391059	symbol	H. sapiens	391059	H. sapiens	0.0	0.0	0.0	0.0	0.0	1.0	0.0	0.0	0.0	0.0	0.0	0.0	0.0	1.0	0.0	0.0	0.0	0.0	0.0	0.0
KLHL6	89857	symbol	H. sapiens	89857	H. sapiens	0.0	0.0	0.0	0.0	0.0	0.0	0.0	0.0	0.0	0.0	0.0	0.0	0.0	0.0	0.0	0.0	0.0	0.0	0.0	0.0
PDE2A	5138	symbol	H. sapiens	5138	H. sapiens	0.0	0.0	0.0	0.0	0.0	0.0	0.0	0.0	1.0	1.0	0.0	0.0	0.0	0.0	1.0	1.0	0.0	0.0	0.0	0.0
FAM160A1	729830	gene_synonym	H. sapiens	729830	H. sapiens	0.0	0.0	0.0	0.0	0.0	0.0	0.0	0.0	0.0	0.0	0.0	0.0	0.0	0.0	0.0	0.0	0.0	0.0	0.0	0.0
AC110079.1						nan	nan	nan	nan	nan	nan	nan	nan	nan	nan	nan	nan	nan	nan	nan	nan	nan	nan	nan	nan
IGHV1-2	28474	symbol	H. sapiens	28474	H. sapiens	0.0	0.0	0.0	0.0	0.0	0.0	0.0	0.0	0.0	0.0	0.0	0.0	0.0	0.0	0.0	0.0	0.0	0.0	0.0	0.0
TMEM52	339456	symbol	H. sapiens	339456	H. sapiens	0.0	0.0	0.0	0.0	0.0	0.0	0.0	0.0	0.0	0.0	0.0	0.0	0.0	0.0	0.0	0.0	0.0	0.0	0.0	0.0
FAM84A	151354	gene_synonym	H. sapiens	151354	H. sapiens	0.0	0.0	0.0	0.0	0.0	0.0	0.0	0.0	0.0	0.0	0.0	0.0	0.0	0.0	0.0	0.0	0.0	0.0	0.0	0.0
GPM6A	2823	symbol	H. sapiens	2823	H. sapiens	0.0	0.0	0.0	0.0	0.0	0.0	0.0	0.0	0.0	0.0	0.0	0.0	0.0	0.0	0.0	0.0	0.0	0.0	0.0	0.0
KANSL1L	151050	symbol	H. sapiens	151050	H. sapiens	0.0	0.0	0.0	0.0	0.0	0.0	0.0	0.0	0.0	0.0	0.0	0.0	0.0	0.0	0.0	0.0	0.0	0.0	0.0	0.0
GFPT2	9945	symbol	H. sapiens	9945	H. sapiens	0.0	0.0	0.0	0.0	0.0	0.0	0.0	0.0	1.0	0.0	0.0	0.0	0.0	0.0	1.0	0.0	0.0	0.0	0.0	0.0
LIPA	3988	symbol	H. sapiens	3988	H. sapiens	0.0	1.0	0.0	1.0	0.0	0.0	0.0	0.0	0.0	0.0	0.0	0.0	0.0	0.0	0.0	1.0	0.0	0.0	0.0	0.0
ZNF671	79891	symbol	H. sapiens	79891	H. sapiens	0.0	0.0	0.0	0.0	0.0	0.0	0.0	0.0	0.0	0.0	0.0	0.0	0.0	0.0	0.0	0.0	0.0	0.0	0.0	0.0
CLEC18A	348174	symbol	H. sapiens	348174	H. sapiens	0.0	0.0	0.0	0.0	0.0	0.0	0.0	0.0	0.0	0.0	0.0	0.0	0.0	0.0	0.0	0.0	0.0	0.0	0.0	0.0
ZBTB47	92999	symbol	H. sapiens	92999	H. sapiens	0.0	0.0	0.0	0.0	0.0	0.0	0.0	0.0	0.0	0.0	0.0	0.0	0.0	0.0	0.0	0.0	0.0	0.0	0.0	0.0
LRMP	4033	gene_synonym	H. sapiens	4033	H. sapiens	0.0	0.0	0.0	0.0	0.0	0.0	0.0	0.0	0.0	0.0	0.0	0.0	0.0	0.0	0.0	0.0	0.0	0.0	0.0	0.0
GDPD1	284161	symbol	H. sapiens	284161	H. sapiens	0.0	1.0	0.0	1.0	0.0	0.0	0.0	0.0	0.0	0.0	1.0	0.0	0.0	0.0	0.0	1.0	0.0	0.0	0.0	0.0
RAPH1	65059	symbol	H. sapiens	65059	H. sapiens	0.0	0.0	0.0	0.0	0.0	0.0	0.0	0.0	0.0	0.0	0.0	0.0	0.0	0.0	0.0	0.0	0.0	0.0	0.0	0.0
VWA1	64856	symbol	H. sapiens	64856	H. sapiens	0.0	0.0	0.0	0.0	0.0	0.0	0.0	0.0	0.0	0.0	0.0	0.0	0.0	0.0	0.0	0.0	0.0	0.0	0.0	0.0
C1orf162	128346	symbol	H. sapiens	128346	H. sapiens	0.0	0.0	0.0	0.0	0.0	0.0	0.0	0.0	0.0	0.0	0.0	0.0	0.0	0.0	0.0	0.0	0.0	0.0	0.0	0.0
FKBP1B	2281	symbol	H. sapiens	2281	H. sapiens	0.0	0.0	0.0	0.0	0.0	0.0	0.0	0.0	0.0	0.0	0.0	0.0	0.0	1.0	0.0	0.0	1.0	1.0	1.0	0.0
ME1	4199	symbol	H. sapiens	4199	H. sapiens	0.0	1.0	0.0	0.0	0.0	1.0	0.0	0.0	1.0	0.0	0.0	0.0	0.0	0.0	0.0	0.0	0.0	0.0	0.0	0.0
FAM46A	55603	gene_synonym	H. sapiens	55603	H. sapiens	0.0	0.0	0.0	0.0	0.0	0.0	0.0	0.0	0.0	0.0	0.0	0.0	0.0	0.0	0.0	0.0	0.0	0.0	0.0	0.0
RBBP4P2	100420527	symbol	H. sapiens	100420527	H. sapiens	0.0	0.0	0.0	0.0	0.0	0.0	0.0	0.0	0.0	0.0	0.0	0.0	0.0	0.0	0.0	0.0	0.0	0.0	0.0	0.0
F2RL2	2151	symbol	H. sapiens	2151	H. sapiens	0.0	0.0	0.0	0.0	0.0	0.0	0.0	0.0	0.0	0.0	0.0	0.0	0.0	0.0	0.0	1.0	0.0	0.0	0.0	0.0
UBE2SP1	246719	symbol	H. sapiens	246719	H. sapiens	0.0	0.0	0.0	0.0	0.0	0.0	0.0	0.0	0.0	0.0	0.0	0.0	0.0	0.0	0.0	0.0	0.0	0.0	0.0	0.0
PDF	64146	symbol	H. sapiens	64146	H. sapiens	0.0	0.0	0.0	0.0	1.0	0.0	0.0	0.0	0.0	0.0	0.0	0.0	0.0	0.0	0.0	0.0	0.0	0.0	0.0	0.0
FGFR4	2264	symbol	H. sapiens	2264	H. sapiens	0.0	0.0	0.0	0.0	0.0	0.0	0.0	0.0	0.0	0.0	0.0	1.0	0.0	0.0	0.0	0.0	0.0	0.0	0.0	0.0
FHL2	2274	symbol	H. sapiens	2274	H. sapiens	0.0	0.0	0.0	0.0	0.0	0.0	0.0	0.0	0.0	0.0	0.0	0.0	0.0	0.0	0.0	0.0	0.0	0.0	0.0	0.0
IGFALS	3483	symbol	H. sapiens	3483	H. sapiens	0.0	0.0	0.0	0.0	0.0	0.0	0.0	0.0	0.0	0.0	0.0	0.0	0.0	0.0	0.0	0.0	0.0	0.0	0.0	0.0
FENDRR	400550	symbol	H. sapiens	400550	H. sapiens	0.0	0.0	0.0	0.0	0.0	0.0	0.0	0.0	0.0	0.0	0.0	0.0	0.0	0.0	0.0	0.0	0.0	0.0	0.0	0.0
AC135803.1						nan	nan	nan	nan	nan	nan	nan	nan	nan	nan	nan	nan	nan	nan	nan	nan	nan	nan	nan	nan
HNRNPDL	9987	symbol	H. sapiens	9987	H. sapiens	0.0	0.0	0.0	0.0	0.0	0.0	0.0	0.0	0.0	0.0	0.0	0.0	0.0	0.0	0.0	0.0	0.0	0.0	0.0	0.0
OGFRP1	388906	symbol	H. sapiens	388906	H. sapiens	0.0	0.0	0.0	0.0	0.0	0.0	0.0	0.0	0.0	0.0	0.0	0.0	0.0	0.0	0.0	0.0	0.0	0.0	0.0	0.0
HNRNPUP1	319134	symbol	H. sapiens	319134	H. sapiens	0.0	0.0	0.0	0.0	0.0	0.0	0.0	0.0	0.0	0.0	0.0	0.0	0.0	0.0	0.0	0.0	0.0	0.0	0.0	0.0
ZNF674-AS1	401588	symbol	H. sapiens	401588	H. sapiens	0.0	0.0	0.0	0.0	0.0	0.0	0.0	0.0	0.0	0.0	0.0	0.0	0.0	0.0	0.0	0.0	0.0	0.0	0.0	0.0
AL590705.5						nan	nan	nan	nan	nan	nan	nan	nan	nan	nan	nan	nan	nan	nan	nan	nan	nan	nan	nan	nan
C11orf98	102288414	symbol	H. sapiens	102288414	H. sapiens	0.0	0.0	0.0	0.0	0.0	0.0	0.0	0.0	0.0	0.0	0.0	0.0	0.0	0.0	0.0	0.0	0.0	0.0	0.0	0.0
RNASEL	6041	symbol	H. sapiens	6041	H. sapiens	1.0	0.0	1.0	0.0	0.0	0.0	0.0	0.0	0.0	0.0	0.0	0.0	1.0	0.0	0.0	1.0	0.0	0.0	0.0	1.0
RDH5	5959	symbol	H. sapiens	5959	H. sapiens	0.0	0.0	0.0	1.0	0.0	1.0	0.0	0.0	0.0	1.0	0.0	0.0	0.0	0.0	0.0	0.0	0.0	1.0	0.0	0.0
ZNF425	155054	symbol	H. sapiens	155054	H. sapiens	0.0	0.0	0.0	0.0	0.0	0.0	0.0	0.0	0.0	0.0	0.0	0.0	0.0	0.0	0.0	0.0	0.0	0.0	0.0	0.0
MLXIP	22877	symbol	H. sapiens	22877	H. sapiens	0.0	0.0	0.0	0.0	0.0	0.0	0.0	0.0	0.0	0.0	0.0	0.0	0.0	0.0	0.0	0.0	0.0	0.0	0.0	0.0
CREB3L1	90993	symbol	H. sapiens	90993	H. sapiens	0.0	0.0	0.0	0.0	0.0	0.0	0.0	0.0	0.0	0.0	0.0	0.0	0.0	0.0	0.0	0.0	0.0	0.0	1.0	0.0
EDA	1896	symbol	H. sapiens	1896	H. sapiens	0.0	0.0	0.0	0.0	0.0	0.0	0.0	0.0	0.0	0.0	0.0	0.0	0.0	0.0	0.0	0.0	0.0	0.0	0.0	0.0
TARBP1	6894	symbol	H. sapiens	6894	H. sapiens	1.0	0.0	0.0	0.0	0.0	0.0	0.0	0.0	0.0	0.0	0.0	0.0	1.0	0.0	0.0	0.0	0.0	0.0	0.0	0.0
MPDZ	8777	symbol	H. sapiens	8777	H. sapiens	0.0	0.0	0.0	0.0	0.0	0.0	0.0	0.0	0.0	0.0	0.0	0.0	0.0	0.0	0.0	0.0	0.0	0.0	0.0	0.0
AL049873.1						nan	nan	nan	nan	nan	nan	nan	nan	nan	nan	nan	nan	nan	nan	nan	nan	nan	nan	nan	nan
RASL11A	387496	symbol	H. sapiens	387496	H. sapiens	0.0	0.0	0.0	0.0	0.0	0.0	0.0	0.0	0.0	0.0	0.0	0.0	0.0	0.0	0.0	0.0	0.0	0.0	0.0	0.0
CLEC4G	339390	symbol	H. sapiens	339390	H. sapiens	0.0	0.0	0.0	0.0	0.0	0.0	0.0	0.0	0.0	0.0	0.0	0.0	0.0	0.0	0.0	0.0	0.0	0.0	0.0	0.0
AL078621.1						nan	nan	nan	nan	nan	nan	nan	nan	nan	nan	nan	nan	nan	nan	nan	nan	nan	nan	nan	nan
EVI2A	2123	symbol	H. sapiens	2123	H. sapiens	0.0	0.0	0.0	0.0	0.0	0.0	0.0	0.0	0.0	0.0	0.0	0.0	0.0	0.0	0.0	0.0	0.0	0.0	0.0	0.0
PTPRB	5787	symbol	H. sapiens	5787	H. sapiens	0.0	0.0	0.0	0.0	0.0	0.0	0.0	0.0	0.0	0.0	0.0	1.0	0.0	0.0	0.0	1.0	0.0	0.0	0.0	0.0
AC026403.1						nan	nan	nan	nan	nan	nan	nan	nan	nan	nan	nan	nan	nan	nan	nan	nan	nan	nan	nan	nan
ADGRL4	64123	symbol	H. sapiens	64123	H. sapiens	0.0	0.0	0.0	0.0	0.0	0.0	0.0	0.0	0.0	0.0	0.0	0.0	0.0	0.0	0.0	0.0	0.0	0.0	0.0	0.0
SC5D	6309	symbol	H. sapiens	6309	H. sapiens	0.0	0.0	0.0	1.0	0.0	1.0	0.0	1.0	0.0	0.0	1.0	0.0	0.0	0.0	0.0	0.0	0.0	0.0	0.0	0.0
FICD	11153	symbol	H. sapiens	11153	H. sapiens	0.0	0.0	0.0	0.0	0.0	0.0	0.0	0.0	0.0	1.0	0.0	0.0	0.0	0.0	0.0	1.0	0.0	0.0	1.0	0.0
PLA2G15	23659	symbol	H. sapiens	23659	H. sapiens	0.0	1.0	0.0	0.0	1.0	0.0	0.0	0.0	0.0	0.0	1.0	0.0	0.0	0.0	0.0	1.0	0.0	0.0	0.0	0.0
AC027290.2						nan	nan	nan	nan	nan	nan	nan	nan	nan	nan	nan	nan	nan	nan	nan	nan	nan	nan	nan	nan
WDR35	57539	symbol	H. sapiens	57539	H. sapiens	0.0	0.0	1.0	0.0	0.0	0.0	0.0	0.0	0.0	0.0	0.0	0.0	0.0	0.0	1.0	0.0	0.0	0.0	0.0	0.0
XIAP	331	symbol	H. sapiens	331	H. sapiens	0.0	0.0	0.0	0.0	0.0	0.0	0.0	0.0	0.0	0.0	0.0	1.0	0.0	1.0	0.0	0.0	0.0	0.0	1.0	0.0
OAS2	4939	symbol	H. sapiens	4939	H. sapiens	0.0	0.0	0.0	0.0	0.0	0.0	0.0	0.0	0.0	0.0	0.0	0.0	0.0	0.0	1.0	0.0	0.0	0.0	0.0	0.0
AMT	275	symbol	H. sapiens	275	H. sapiens	0.0	1.0	0.0	0.0	0.0	0.0	0.0	0.0	0.0	0.0	0.0	0.0	1.0	0.0	0.0	0.0	0.0	0.0	0.0	0.0
AC027020.2						nan	nan	nan	nan	nan	nan	nan	nan	nan	nan	nan	nan	nan	nan	nan	nan	nan	nan	nan	nan
LDLRAD2	401944	symbol	H. sapiens	401944	H. sapiens	0.0	0.0	0.0	0.0	0.0	0.0	0.0	0.0	0.0	0.0	0.0	0.0	0.0	0.0	0.0	0.0	0.0	0.0	0.0	0.0
PLCD1	5333	symbol	H. sapiens	5333	H. sapiens	0.0	1.0	0.0	0.0	0.0	0.0	0.0	0.0	0.0	0.0	1.0	0.0	0.0	0.0	0.0	1.0	0.0	0.0	0.0	0.0
MBOAT4	619373	symbol	H. sapiens	619373	H. sapiens	0.0	1.0	0.0	0.0	1.0	0.0	0.0	0.0	0.0	0.0	0.0	0.0	0.0	0.0	0.0	0.0	0.0	1.0	0.0	0.0
CRELD2	79174	symbol	H. sapiens	79174	H. sapiens	0.0	0.0	0.0	0.0	0.0	0.0	0.0	0.0	0.0	0.0	0.0	0.0	0.0	0.0	0.0	0.0	0.0	0.0	0.0	0.0
ALDH1L1	10840	symbol	H. sapiens	10840	H. sapiens	0.0	1.0	0.0	0.0	0.0	1.0	0.0	0.0	0.0	0.0	0.0	0.0	1.0	0.0	0.0	0.0	0.0	0.0	0.0	0.0
HDHD3	81932	symbol	H. sapiens	81932	H. sapiens	0.0	0.0	0.0	0.0	0.0	0.0	0.0	0.0	0.0	0.0	0.0	0.0	0.0	0.0	0.0	0.0	0.0	0.0	0.0	0.0
ABRACL	58527	symbol	H. sapiens	58527	H. sapiens	0.0	0.0	0.0	0.0	0.0	0.0	0.0	0.0	0.0	0.0	0.0	0.0	0.0	0.0	0.0	0.0	0.0	0.0	0.0	0.0
LYVE1	10894	symbol	H. sapiens	10894	H. sapiens	0.0	0.0	0.0	0.0	0.0	0.0	0.0	0.0	0.0	0.0	0.0	0.0	0.0	0.0	0.0	0.0	0.0	0.0	0.0	0.0
PABPC1P3	26978	symbol	H. sapiens	26978	H. sapiens	0.0	0.0	0.0	0.0	0.0	0.0	0.0	0.0	0.0	0.0	0.0	0.0	0.0	0.0	0.0	0.0	0.0	0.0	0.0	0.0
BIVM	54841	symbol	H. sapiens	54841	H. sapiens	0.0	0.0	0.0	0.0	0.0	0.0	0.0	0.0	0.0	0.0	0.0	0.0	0.0	0.0	0.0	0.0	0.0	0.0	0.0	0.0
SERPINB8	5271	symbol	H. sapiens	5271	H. sapiens	0.0	0.0	0.0	0.0	0.0	0.0	0.0	0.0	0.0	0.0	0.0	0.0	0.0	0.0	0.0	0.0	0.0	0.0	0.0	0.0
DPH2	1802	symbol	H. sapiens	1802	H. sapiens	0.0	0.0	0.0	0.0	0.0	0.0	0.0	0.0	0.0	0.0	0.0	0.0	0.0	0.0	0.0	0.0	0.0	0.0	0.0	1.0
DUS3L	56931	symbol	H. sapiens	56931	H. sapiens	1.0	0.0	0.0	0.0	0.0	1.0	0.0	0.0	0.0	0.0	0.0	0.0	1.0	0.0	0.0	0.0	0.0	0.0	0.0	0.0
ALDH1A1	216	symbol	H. sapiens	216	H. sapiens	0.0	1.0	0.0	1.0	0.0	1.0	0.0	1.0	0.0	0.0	0.0	0.0	0.0	0.0	0.0	0.0	0.0	1.0	0.0	0.0
BTG3	10950	symbol	H. sapiens	10950	H. sapiens	0.0	0.0	0.0	0.0	0.0	0.0	0.0	0.0	0.0	0.0	0.0	0.0	0.0	0.0	0.0	0.0	0.0	0.0	0.0	0.0
GIMAP1	170575	symbol	H. sapiens	170575	H. sapiens	0.0	0.0	0.0	0.0	0.0	0.0	0.0	0.0	0.0	0.0	0.0	0.0	0.0	0.0	0.0	0.0	0.0	0.0	0.0	0.0
NPIPA5	100288332	symbol	H. sapiens	100288332	H. sapiens	0.0	0.0	0.0	0.0	0.0	0.0	0.0	0.0	0.0	0.0	0.0	0.0	0.0	0.0	0.0	0.0	0.0	0.0	0.0	0.0
FOXM1	2305	symbol	H. sapiens	2305	H. sapiens	0.0	0.0	0.0	0.0	0.0	0.0	0.0	0.0	0.0	0.0	0.0	1.0	0.0	0.0	0.0	0.0	0.0	0.0	1.0	0.0
HAMP	57817	symbol	H. sapiens	57817	H. sapiens	0.0	0.0	0.0	0.0	0.0	0.0	0.0	0.0	0.0	0.0	0.0	0.0	0.0	1.0	1.0	0.0	0.0	0.0	0.0	0.0
GALNT14	79623	symbol	H. sapiens	79623	H. sapiens	0.0	0.0	0.0	0.0	0.0	0.0	0.0	0.0	0.0	0.0	0.0	0.0	0.0	0.0	0.0	0.0	0.0	0.0	0.0	0.0
NANS	54187	symbol	H. sapiens	54187	H. sapiens	0.0	0.0	0.0	0.0	0.0	0.0	0.0	0.0	1.0	0.0	0.0	0.0	0.0	0.0	0.0	0.0	0.0	0.0	0.0	0.0
ALDH5A1	7915	symbol	H. sapiens	7915	H. sapiens	0.0	1.0	0.0	0.0	0.0	1.0	0.0	0.0	0.0	0.0	0.0	0.0	0.0	0.0	0.0	0.0	0.0	0.0	0.0	0.0
AC021054.1						nan	nan	nan	nan	nan	nan	nan	nan	nan	nan	nan	nan	nan	nan	nan	nan	nan	nan	nan	nan
HELZ	9931	symbol	H. sapiens	9931	H. sapiens	0.0	0.0	0.0	0.0	0.0	0.0	0.0	0.0	0.0	0.0	0.0	0.0	1.0	0.0	0.0	0.0	0.0	0.0	0.0	0.0
AC132872.4						nan	nan	nan	nan	nan	nan	nan	nan	nan	nan	nan	nan	nan	nan	nan	nan	nan	nan	nan	nan
BCL3	602	symbol	H. sapiens	602	H. sapiens	0.0	0.0	0.0	0.0	0.0	0.0	0.0	0.0	0.0	0.0	0.0	0.0	0.0	0.0	0.0	0.0	0.0	0.0	0.0	0.0
FAM213A	84293	gene_synonym	H. sapiens	84293	H. sapiens	0.0	0.0	0.0	0.0	0.0	0.0	0.0	0.0	0.0	0.0	0.0	0.0	0.0	0.0	0.0	0.0	0.0	0.0	0.0	0.0
NOP16	51491	symbol	H. sapiens	51491	H. sapiens	1.0	0.0	1.0	0.0	0.0	0.0	0.0	0.0	0.0	0.0	0.0	0.0	0.0	0.0	0.0	0.0	0.0	0.0	0.0	0.0
BAIAP2-AS1	440465	gene_synonym	H. sapiens	440465	H. sapiens	0.0	0.0	0.0	0.0	0.0	0.0	0.0	0.0	0.0	0.0	0.0	0.0	0.0	0.0	0.0	0.0	0.0	0.0	0.0	0.0
RAPGEF4	11069	symbol	H. sapiens	11069	H. sapiens	0.0	0.0	0.0	0.0	0.0	0.0	0.0	0.0	0.0	0.0	0.0	0.0	0.0	0.0	0.0	0.0	0.0	1.0	0.0	0.0
DLGAP1-AS1	649446	symbol	H. sapiens	649446	H. sapiens	0.0	0.0	0.0	0.0	0.0	0.0	0.0	0.0	0.0	0.0	0.0	0.0	0.0	0.0	0.0	0.0	0.0	0.0	0.0	0.0
PPA1	5464	symbol	H. sapiens	5464	H. sapiens	0.0	0.0	0.0	0.0	0.0	0.0	0.0	0.0	0.0	0.0	0.0	0.0	0.0	0.0	0.0	0.0	0.0	0.0	0.0	0.0
ALG2	85365	symbol	H. sapiens	85365	H. sapiens	0.0	0.0	0.0	0.0	0.0	0.0	0.0	0.0	0.0	0.0	0.0	0.0	0.0	1.0	0.0	0.0	0.0	0.0	0.0	0.0
NNT	23530	symbol	H. sapiens	23530	H. sapiens	0.0	0.0	0.0	0.0	0.0	1.0	0.0	0.0	0.0	0.0	0.0	0.0	0.0	0.0	0.0	0.0	0.0	0.0	0.0	0.0
PLEKHA2	59339	symbol	H. sapiens	59339	H. sapiens	0.0	0.0	0.0	0.0	0.0	0.0	0.0	0.0	0.0	0.0	0.0	0.0	0.0	0.0	0.0	0.0	0.0	0.0	0.0	0.0
SIVA1	10572	symbol	H. sapiens	10572	H. sapiens	0.0	0.0	0.0	0.0	0.0	0.0	0.0	0.0	0.0	0.0	0.0	0.0	0.0	0.0	0.0	0.0	0.0	0.0	0.0	0.0
AL589674.2						nan	nan	nan	nan	nan	nan	nan	nan	nan	nan	nan	nan	nan	nan	nan	nan	nan	nan	nan	nan
NUDT6	11162	symbol	H. sapiens	11162	H. sapiens	0.0	0.0	0.0	0.0	0.0	0.0	0.0	0.0	0.0	0.0	0.0	0.0	0.0	0.0	0.0	0.0	0.0	0.0	0.0	0.0
TRIM8	81603	symbol	H. sapiens	81603	H. sapiens	0.0	0.0	0.0	0.0	0.0	0.0	0.0	0.0	0.0	1.0	0.0	0.0	0.0	0.0	0.0	0.0	1.0	0.0	0.0	0.0
MEGF9	1955	symbol	H. sapiens	1955	H. sapiens	0.0	0.0	0.0	0.0	0.0	0.0	0.0	0.0	0.0	0.0	0.0	0.0	0.0	0.0	0.0	0.0	0.0	0.0	0.0	0.0
SEMA7A	8482	symbol	H. sapiens	8482	H. sapiens	0.0	0.0	0.0	0.0	0.0	0.0	0.0	0.0	0.0	0.0	0.0	1.0	0.0	0.0	0.0	0.0	0.0	0.0	0.0	0.0
CLYBL	171425	symbol	H. sapiens	171425	H. sapiens	0.0	0.0	0.0	0.0	0.0	0.0	0.0	0.0	0.0	0.0	0.0	0.0	0.0	0.0	0.0	0.0	0.0	0.0	0.0	0.0
CHRAC1	54108	symbol	H. sapiens	54108	H. sapiens	0.0	0.0	0.0	0.0	0.0	0.0	0.0	0.0	0.0	0.0	0.0	0.0	1.0	0.0	0.0	0.0	0.0	0.0	0.0	0.0
DHFR	1719	symbol	H. sapiens	1719	H. sapiens	0.0	0.0	0.0	1.0	1.0	1.0	0.0	1.0	0.0	0.0	0.0	0.0	0.0	0.0	0.0	0.0	0.0	0.0	1.0	0.0
MYO10	4651	symbol	H. sapiens	4651	H. sapiens	0.0	0.0	0.0	0.0	0.0	0.0	0.0	0.0	0.0	0.0	0.0	0.0	0.0	0.0	0.0	0.0	0.0	0.0	0.0	0.0
ADM	133	symbol	H. sapiens	133	H. sapiens	0.0	0.0	0.0	1.0	0.0	0.0	0.0	0.0	0.0	0.0	0.0	0.0	0.0	0.0	0.0	0.0	0.0	1.0	0.0	0.0
GIMAP2	26157	symbol	H. sapiens	26157	H. sapiens	0.0	0.0	0.0	0.0	0.0	0.0	0.0	0.0	0.0	0.0	0.0	0.0	0.0	0.0	0.0	0.0	0.0	0.0	0.0	0.0
CCNG2	901	symbol	H. sapiens	901	H. sapiens	0.0	0.0	0.0	0.0	0.0	0.0	0.0	0.0	0.0	0.0	0.0	1.0	0.0	0.0	0.0	0.0	0.0	0.0	0.0	0.0
GRAMD1A	57655	symbol	H. sapiens	57655	H. sapiens	0.0	0.0	0.0	0.0	0.0	0.0	0.0	0.0	0.0	0.0	0.0	0.0	0.0	0.0	0.0	0.0	0.0	0.0	0.0	0.0
HADHA	3030	symbol	H. sapiens	3030	H. sapiens	0.0	1.0	0.0	0.0	0.0	1.0	1.0	0.0	0.0	0.0	1.0	0.0	0.0	0.0	0.0	0.0	0.0	0.0	0.0	0.0
MAP3K8	1326	symbol	H. sapiens	1326	H. sapiens	0.0	0.0	0.0	0.0	0.0	0.0	0.0	0.0	0.0	0.0	0.0	0.0	0.0	0.0	0.0	0.0	0.0	0.0	0.0	0.0
PYCR3	65263	symbol	H. sapiens	65263	H. sapiens	0.0	0.0	0.0	0.0	0.0	1.0	0.0	1.0	0.0	0.0	0.0	0.0	0.0	0.0	0.0	0.0	0.0	0.0	0.0	0.0
MS4A6A	64231	symbol	H. sapiens	64231	H. sapiens	0.0	0.0	0.0	0.0	0.0	0.0	0.0	0.0	0.0	0.0	0.0	0.0	0.0	0.0	0.0	0.0	0.0	0.0	0.0	0.0
CCL14	6358	symbol	H. sapiens	6358	H. sapiens	0.0	0.0	0.0	0.0	0.0	0.0	0.0	0.0	0.0	0.0	0.0	1.0	0.0	0.0	1.0	0.0	0.0	0.0	0.0	0.0
WBP1L	54838	symbol	H. sapiens	54838	H. sapiens	0.0	0.0	0.0	0.0	0.0	0.0	0.0	0.0	0.0	0.0	0.0	0.0	0.0	0.0	1.0	0.0	0.0	0.0	0.0	0.0
INPP4A	3631	symbol	H. sapiens	3631	H. sapiens	0.0	0.0	0.0	1.0	0.0	0.0	0.0	0.0	1.0	0.0	1.0	0.0	0.0	0.0	0.0	1.0	0.0	0.0	0.0	0.0
TM7SF3	51768	symbol	H. sapiens	51768	H. sapiens	0.0	0.0	0.0	0.0	0.0	0.0	0.0	0.0	0.0	0.0	0.0	0.0	0.0	0.0	0.0	0.0	1.0	1.0	0.0	0.0
ZNF117	51351	symbol	H. sapiens	51351	H. sapiens	0.0	0.0	0.0	0.0	0.0	0.0	0.0	0.0	0.0	0.0	0.0	0.0	0.0	0.0	0.0	0.0	0.0	0.0	0.0	0.0
TATDN3	128387	symbol	H. sapiens	128387	H. sapiens	0.0	0.0	0.0	0.0	0.0	0.0	0.0	0.0	0.0	0.0	0.0	0.0	0.0	0.0	0.0	1.0	0.0	0.0	0.0	0.0
RANGAP1	5905	symbol	H. sapiens	5905	H. sapiens	0.0	0.0	0.0	0.0	0.0	0.0	0.0	0.0	0.0	0.0	0.0	0.0	0.0	0.0	0.0	0.0	1.0	0.0	0.0	0.0
TMEM116	89894	symbol	H. sapiens	89894	H. sapiens	0.0	0.0	0.0	0.0	0.0	0.0	0.0	0.0	0.0	0.0	0.0	0.0	0.0	0.0	0.0	0.0	0.0	0.0	0.0	0.0
APOA5	116519	symbol	H. sapiens	116519	H. sapiens	0.0	1.0	0.0	1.0	0.0	0.0	0.0	1.0	0.0	0.0	1.0	0.0	0.0	0.0	0.0	0.0	0.0	0.0	0.0	0.0
PXMP4	11264	symbol	H. sapiens	11264	H. sapiens	0.0	0.0	0.0	0.0	0.0	0.0	0.0	0.0	0.0	0.0	0.0	0.0	0.0	0.0	0.0	0.0	0.0	0.0	0.0	0.0
C14orf159	80017	gene_synonym	H. sapiens	80017	H. sapiens	0.0	0.0	0.0	0.0	0.0	0.0	0.0	0.0	0.0	0.0	0.0	0.0	0.0	0.0	0.0	0.0	0.0	0.0	0.0	0.0
MSTO2P	100129405	symbol	H. sapiens	100129405	H. sapiens	0.0	0.0	0.0	0.0	0.0	0.0	0.0	0.0	0.0	0.0	0.0	0.0	0.0	0.0	0.0	0.0	0.0	0.0	0.0	0.0
LYRM1	57149	symbol	H. sapiens	57149	H. sapiens	0.0	0.0	0.0	0.0	0.0	0.0	0.0	0.0	0.0	0.0	0.0	0.0	0.0	0.0	0.0	0.0	0.0	0.0	0.0	0.0
MRTO4	51154	symbol	H. sapiens	51154	H. sapiens	1.0	0.0	1.0	0.0	0.0	0.0	0.0	0.0	0.0	0.0	0.0	0.0	0.0	0.0	0.0	0.0	0.0	0.0	0.0	0.0
RCE1	9986	symbol	H. sapiens	9986	H. sapiens	0.0	0.0	0.0	0.0	0.0	0.0	0.0	0.0	0.0	0.0	0.0	0.0	0.0	0.0	0.0	0.0	0.0	0.0	0.0	0.0
CCDC85B	11007	symbol	H. sapiens	11007	H. sapiens	0.0	0.0	0.0	0.0	0.0	0.0	0.0	0.0	0.0	0.0	0.0	0.0	0.0	0.0	0.0	0.0	0.0	0.0	0.0	0.0
SEMA6A	57556	symbol	H. sapiens	57556	H. sapiens	0.0	0.0	0.0	0.0	0.0	0.0	0.0	0.0	0.0	0.0	0.0	1.0	0.0	0.0	0.0	0.0	0.0	0.0	0.0	0.0
FBXO44	93611	symbol	H. sapiens	93611	H. sapiens	0.0	0.0	0.0	0.0	0.0	0.0	0.0	0.0	0.0	0.0	0.0	0.0	0.0	0.0	0.0	0.0	0.0	0.0	0.0	0.0
ATAD3A	55210	symbol	H. sapiens	55210	H. sapiens	0.0	0.0	0.0	0.0	0.0	0.0	0.0	0.0	0.0	0.0	0.0	0.0	0.0	0.0	0.0	0.0	0.0	0.0	0.0	0.0
EIF5AL1	143244	symbol	H. sapiens	143244	H. sapiens	0.0	0.0	0.0	0.0	1.0	0.0	0.0	0.0	0.0	0.0	0.0	0.0	0.0	0.0	0.0	0.0	0.0	0.0	0.0	1.0
GPAM	57678	symbol	H. sapiens	57678	H. sapiens	0.0	1.0	0.0	0.0	1.0	0.0	0.0	0.0	1.0	0.0	1.0	0.0	0.0	0.0	0.0	0.0	0.0	0.0	0.0	0.0
SORL1	6653	symbol	H. sapiens	6653	H. sapiens	0.0	0.0	0.0	0.0	0.0	0.0	0.0	0.0	0.0	0.0	0.0	1.0	0.0	0.0	0.0	0.0	1.0	0.0	0.0	0.0
AL512625.1						nan	nan	nan	nan	nan	nan	nan	nan	nan	nan	nan	nan	nan	nan	nan	nan	nan	nan	nan	nan
IL15RA	3601	symbol	H. sapiens	3601	H. sapiens	0.0	0.0	0.0	0.0	0.0	0.0	0.0	0.0	0.0	0.0	0.0	0.0	0.0	0.0	1.0	0.0	0.0	0.0	0.0	0.0
CAV2	858	symbol	H. sapiens	858	H. sapiens	0.0	0.0	0.0	0.0	0.0	0.0	0.0	0.0	0.0	1.0	0.0	1.0	0.0	0.0	0.0	0.0	0.0	0.0	0.0	0.0
PDE4DIP	9659	symbol	H. sapiens	9659	H. sapiens	0.0	0.0	0.0	0.0	0.0	0.0	0.0	0.0	0.0	0.0	0.0	0.0	0.0	0.0	0.0	0.0	0.0	0.0	0.0	0.0
SLC2A6	11182	symbol	H. sapiens	11182	H. sapiens	0.0	0.0	0.0	0.0	0.0	0.0	0.0	0.0	0.0	0.0	0.0	0.0	0.0	0.0	0.0	0.0	0.0	0.0	0.0	0.0
NFATC2	4773	symbol	H. sapiens	4773	H. sapiens	1.0	0.0	0.0	0.0	0.0	0.0	1.0	0.0	0.0	0.0	0.0	0.0	0.0	0.0	0.0	0.0	0.0	0.0	0.0	0.0
ZNF138	7697	symbol	H. sapiens	7697	H. sapiens	0.0	0.0	0.0	0.0	0.0	0.0	0.0	0.0	0.0	0.0	0.0	0.0	0.0	0.0	0.0	0.0	0.0	0.0	0.0	0.0
AL110504.1						nan	nan	nan	nan	nan	nan	nan	nan	nan	nan	nan	nan	nan	nan	nan	nan	nan	nan	nan	nan
GLDC	2731	symbol	H. sapiens	2731	H. sapiens	0.0	1.0	0.0	0.0	0.0	1.0	0.0	0.0	0.0	1.0	0.0	0.0	0.0	0.0	1.0	0.0	0.0	0.0	0.0	0.0
PIGBOS1	101928527	symbol	H. sapiens	101928527	H. sapiens	0.0	0.0	0.0	0.0	0.0	0.0	0.0	0.0	0.0	0.0	0.0	0.0	0.0	0.0	0.0	0.0	0.0	0.0	1.0	0.0
KIAA1549	57670	symbol	H. sapiens	57670	H. sapiens	0.0	0.0	0.0	0.0	0.0	0.0	0.0	0.0	0.0	0.0	0.0	0.0	0.0	0.0	0.0	0.0	0.0	0.0	0.0	0.0
HMGB3	3149	symbol	H. sapiens	3149	H. sapiens	0.0	0.0	0.0	0.0	0.0	0.0	0.0	0.0	0.0	0.0	0.0	0.0	0.0	0.0	0.0	0.0	0.0	0.0	0.0	0.0
MANBA	4126	symbol	H. sapiens	4126	H. sapiens	0.0	0.0	0.0	0.0	0.0	0.0	0.0	0.0	0.0	0.0	0.0	0.0	0.0	0.0	0.0	0.0	0.0	0.0	0.0	0.0
FDFT1	2222	symbol	H. sapiens	2222	H. sapiens	0.0	0.0	0.0	1.0	0.0	0.0	0.0	1.0	0.0	0.0	1.0	0.0	0.0	0.0	0.0	0.0	0.0	0.0	0.0	0.0
ARL5B	221079	symbol	H. sapiens	221079	H. sapiens	0.0	0.0	0.0	0.0	0.0	0.0	0.0	0.0	0.0	0.0	0.0	0.0	0.0	0.0	0.0	0.0	0.0	0.0	0.0	0.0
AC020978.8						nan	nan	nan	nan	nan	nan	nan	nan	nan	nan	nan	nan	nan	nan	nan	nan	nan	nan	nan	nan
PDK2	5164	symbol	H. sapiens	5164	H. sapiens	0.0	0.0	0.0	0.0	0.0	0.0	0.0	0.0	0.0	1.0	0.0	0.0	0.0	0.0	0.0	0.0	0.0	0.0	0.0	0.0
AC026471.1						nan	nan	nan	nan	nan	nan	nan	nan	nan	nan	nan	nan	nan	nan	nan	nan	nan	nan	nan	nan
NFATC3	4775	symbol	H. sapiens	4775	H. sapiens	0.0	0.0	0.0	0.0	0.0	0.0	0.0	0.0	0.0	0.0	0.0	0.0	0.0	0.0	0.0	0.0	0.0	0.0	0.0	0.0
LINC00957	255031	symbol	H. sapiens	255031	H. sapiens	0.0	0.0	0.0	0.0	0.0	0.0	0.0	0.0	0.0	0.0	0.0	0.0	0.0	0.0	0.0	0.0	0.0	0.0	0.0	0.0
HVCN1	84329	symbol	H. sapiens	84329	H. sapiens	0.0	0.0	0.0	0.0	0.0	0.0	0.0	0.0	0.0	0.0	0.0	0.0	0.0	1.0	0.0	0.0	0.0	0.0	0.0	0.0
DBH	1621	symbol	H. sapiens	1621	H. sapiens	0.0	0.0	0.0	1.0	0.0	1.0	0.0	1.0	0.0	0.0	0.0	0.0	0.0	0.0	0.0	0.0	0.0	0.0	0.0	0.0
RPL5P4	643343	symbol	H. sapiens	643343	H. sapiens	0.0	0.0	0.0	0.0	0.0	0.0	0.0	0.0	0.0	0.0	0.0	0.0	0.0	0.0	0.0	0.0	0.0	0.0	0.0	0.0
GM2A	2760	symbol	H. sapiens	2760	H. sapiens	0.0	1.0	0.0	0.0	1.0	0.0	0.0	0.0	0.0	0.0	0.0	0.0	0.0	0.0	0.0	0.0	0.0	0.0	0.0	0.0
KRTCAP3	200634	symbol	H. sapiens	200634	H. sapiens	0.0	0.0	0.0	0.0	0.0	0.0	0.0	0.0	0.0	0.0	0.0	0.0	0.0	0.0	0.0	0.0	0.0	0.0	0.0	0.0
GPR160	26996	symbol	H. sapiens	26996	H. sapiens	0.0	0.0	0.0	0.0	0.0	0.0	0.0	0.0	0.0	0.0	0.0	0.0	0.0	0.0	0.0	0.0	0.0	0.0	0.0	0.0
PLK3	1263	symbol	H. sapiens	1263	H. sapiens	0.0	0.0	0.0	0.0	0.0	0.0	0.0	0.0	0.0	0.0	0.0	0.0	0.0	0.0	0.0	0.0	1.0	0.0	0.0	0.0
HPSE	10855	symbol	H. sapiens	10855	H. sapiens	0.0	0.0	0.0	0.0	0.0	0.0	0.0	0.0	1.0	0.0	0.0	0.0	0.0	0.0	0.0	0.0	0.0	0.0	0.0	0.0
AC112220.4						nan	nan	nan	nan	nan	nan	nan	nan	nan	nan	nan	nan	nan	nan	nan	nan	nan	nan	nan	nan
ZBED3	84327	symbol	H. sapiens	84327	H. sapiens	0.0	0.0	0.0	0.0	0.0	0.0	0.0	0.0	0.0	0.0	0.0	0.0	0.0	0.0	0.0	0.0	0.0	0.0	0.0	0.0
ZDHHC9	51114	symbol	H. sapiens	51114	H. sapiens	0.0	0.0	0.0	0.0	0.0	0.0	0.0	0.0	0.0	0.0	0.0	0.0	0.0	0.0	0.0	0.0	0.0	0.0	0.0	0.0
L2HGDH	79944	symbol	H. sapiens	79944	H. sapiens	0.0	0.0	0.0	0.0	0.0	1.0	0.0	0.0	0.0	0.0	0.0	0.0	0.0	0.0	0.0	0.0	0.0	0.0	0.0	0.0
RANP1	221547	symbol	H. sapiens	221547	H. sapiens	0.0	0.0	0.0	0.0	0.0	0.0	0.0	0.0	0.0	0.0	0.0	0.0	0.0	0.0	0.0	0.0	0.0	0.0	0.0	0.0
CD86	942	symbol	H. sapiens	942	H. sapiens	0.0	0.0	0.0	0.0	0.0	0.0	0.0	0.0	0.0	0.0	0.0	1.0	0.0	0.0	0.0	0.0	0.0	0.0	0.0	0.0
C2orf82	389084	gene_synonym	H. sapiens	389084	H. sapiens	0.0	0.0	0.0	0.0	0.0	0.0	0.0	0.0	0.0	0.0	0.0	0.0	0.0	0.0	0.0	0.0	0.0	0.0	0.0	0.0
KLHL36	79786	symbol	H. sapiens	79786	H. sapiens	0.0	0.0	0.0	0.0	0.0	0.0	0.0	0.0	0.0	0.0	0.0	0.0	0.0	0.0	0.0	0.0	0.0	0.0	0.0	0.0
UPP1	7378	symbol	H. sapiens	7378	H. sapiens	0.0	1.0	0.0	0.0	0.0	0.0	0.0	0.0	1.0	0.0	0.0	0.0	0.0	0.0	0.0	0.0	0.0	0.0	0.0	0.0
ROM1	6094	symbol	H. sapiens	6094	H. sapiens	0.0	0.0	0.0	0.0	0.0	0.0	0.0	0.0	0.0	1.0	0.0	0.0	0.0	0.0	0.0	0.0	0.0	0.0	0.0	0.0
ZNF460	10794	symbol	H. sapiens	10794	H. sapiens	0.0	0.0	0.0	0.0	0.0	0.0	0.0	0.0	0.0	0.0	0.0	0.0	0.0	0.0	0.0	0.0	0.0	0.0	0.0	0.0
TNK2	10188	symbol	H. sapiens	10188	H. sapiens	0.0	0.0	0.0	0.0	0.0	0.0	0.0	0.0	0.0	0.0	0.0	0.0	0.0	0.0	0.0	0.0	0.0	0.0	0.0	0.0
EPOP	100170841	symbol	H. sapiens	100170841	H. sapiens	0.0	0.0	0.0	0.0	0.0	0.0	0.0	0.0	0.0	0.0	0.0	0.0	0.0	0.0	0.0	0.0	0.0	0.0	0.0	0.0
NIPA2	81614	symbol	H. sapiens	81614	H. sapiens	0.0	0.0	0.0	0.0	0.0	0.0	0.0	0.0	0.0	0.0	0.0	0.0	0.0	0.0	0.0	0.0	0.0	0.0	0.0	0.0
RPSAP19	730029	symbol	H. sapiens	730029	H. sapiens	0.0	0.0	0.0	0.0	0.0	0.0	0.0	0.0	0.0	0.0	0.0	0.0	0.0	0.0	0.0	0.0	0.0	0.0	0.0	0.0
6-Sep						nan	nan	nan	nan	nan	nan	nan	nan	nan	nan	nan	nan	nan	nan	nan	nan	nan	nan	nan	nan
AC231533.2						nan	nan	nan	nan	nan	nan	nan	nan	nan	nan	nan	nan	nan	nan	nan	nan	nan	nan	nan	nan
LINC00339	29092	symbol	H. sapiens	29092	H. sapiens	0.0	0.0	0.0	0.0	0.0	0.0	0.0	0.0	0.0	0.0	0.0	0.0	0.0	0.0	0.0	0.0	0.0	0.0	0.0	0.0
SLC39A1	27173	symbol	H. sapiens	27173	H. sapiens	0.0	0.0	0.0	0.0	0.0	0.0	0.0	0.0	0.0	0.0	0.0	0.0	0.0	0.0	0.0	0.0	0.0	0.0	0.0	0.0
SIPA1L2	57568	symbol	H. sapiens	57568	H. sapiens	0.0	0.0	0.0	0.0	0.0	0.0	0.0	0.0	0.0	0.0	0.0	0.0	0.0	0.0	0.0	0.0	0.0	0.0	0.0	0.0
LPIN1	23175	symbol	H. sapiens	23175	H. sapiens	0.0	1.0	0.0	0.0	0.0	0.0	0.0	0.0	1.0	0.0	1.0	0.0	0.0	0.0	0.0	1.0	0.0	0.0	0.0	0.0
RHOQP3	284988	symbol	H. sapiens	284988	H. sapiens	0.0	0.0	0.0	0.0	0.0	0.0	0.0	0.0	0.0	0.0	0.0	0.0	0.0	0.0	0.0	0.0	0.0	0.0	0.0	0.0
EFCAB7	84455	symbol	H. sapiens	84455	H. sapiens	0.0	0.0	0.0	0.0	0.0	0.0	0.0	0.0	0.0	0.0	0.0	0.0	0.0	0.0	0.0	0.0	1.0	0.0	0.0	0.0
LINC02197	102724392	symbol	H. sapiens	102724392	H. sapiens	0.0	0.0	0.0	0.0	0.0	0.0	0.0	0.0	0.0	0.0	0.0	0.0	0.0	0.0	0.0	0.0	0.0	0.0	0.0	0.0
BOLA2-SMG1P6	107282092	symbol	H. sapiens	107282092	H. sapiens	0.0	0.0	0.0	0.0	0.0	0.0	0.0	0.0	0.0	0.0	0.0	0.0	0.0	0.0	0.0	0.0	0.0	0.0	0.0	0.0
AKR1B1	231	symbol	H. sapiens	231	H. sapiens	0.0	1.0	0.0	1.0	0.0	1.0	0.0	1.0	0.0	0.0	1.0	0.0	0.0	0.0	0.0	0.0	0.0	1.0	0.0	0.0
DOCK10	55619	symbol	H. sapiens	55619	H. sapiens	0.0	0.0	0.0	0.0	0.0	0.0	0.0	0.0	0.0	0.0	0.0	0.0	0.0	0.0	0.0	0.0	0.0	0.0	0.0	0.0
NPM3	10360	symbol	H. sapiens	10360	H. sapiens	1.0	0.0	0.0	0.0	0.0	0.0	0.0	0.0	0.0	0.0	0.0	0.0	0.0	0.0	0.0	0.0	0.0	0.0	0.0	0.0
STAB1	23166	symbol	H. sapiens	23166	H. sapiens	0.0	0.0	0.0	0.0	0.0	1.0	0.0	0.0	0.0	0.0	0.0	0.0	0.0	0.0	0.0	0.0	0.0	0.0	0.0	0.0
CLCN4	1183	symbol	H. sapiens	1183	H. sapiens	0.0	0.0	1.0	0.0	0.0	0.0	0.0	0.0	0.0	0.0	0.0	0.0	0.0	0.0	0.0	0.0	0.0	0.0	0.0	0.0
KLHDC10	23008	symbol	H. sapiens	23008	H. sapiens	0.0	0.0	0.0	0.0	0.0	0.0	0.0	0.0	0.0	0.0	0.0	1.0	0.0	0.0	0.0	0.0	0.0	0.0	1.0	0.0
SENP7	57337	symbol	H. sapiens	57337	H. sapiens	0.0	0.0	0.0	0.0	0.0	0.0	0.0	0.0	0.0	0.0	0.0	0.0	0.0	0.0	0.0	0.0	0.0	0.0	0.0	0.0
GMDS	2762	symbol	H. sapiens	2762	H. sapiens	0.0	0.0	0.0	0.0	0.0	0.0	0.0	0.0	1.0	0.0	0.0	0.0	0.0	0.0	0.0	0.0	0.0	0.0	0.0	0.0
HDC	3067	symbol	H. sapiens	3067	H. sapiens	0.0	1.0	0.0	1.0	0.0	0.0	0.0	0.0	0.0	0.0	0.0	0.0	0.0	0.0	0.0	0.0	0.0	0.0	0.0	0.0
FTSJ1	24140	symbol	H. sapiens	24140	H. sapiens	1.0	0.0	0.0	0.0	1.0	0.0	0.0	0.0	0.0	0.0	0.0	0.0	1.0	0.0	0.0	0.0	0.0	0.0	0.0	0.0
GPATCH4	54865	symbol	H. sapiens	54865	H. sapiens	0.0	0.0	0.0	0.0	0.0	0.0	0.0	0.0	0.0	0.0	0.0	0.0	0.0	0.0	0.0	0.0	0.0	0.0	0.0	0.0
PIM1	5292	symbol	H. sapiens	5292	H. sapiens	0.0	0.0	0.0	0.0	0.0	0.0	0.0	0.0	0.0	0.0	0.0	0.0	0.0	0.0	0.0	0.0	0.0	0.0	0.0	1.0
TRAPPC9	83696	symbol	H. sapiens	83696	H. sapiens	0.0	0.0	0.0	0.0	0.0	0.0	0.0	0.0	0.0	0.0	0.0	0.0	0.0	0.0	0.0	0.0	0.0	0.0	0.0	0.0
VPS41	27072	symbol	H. sapiens	27072	H. sapiens	0.0	0.0	0.0	0.0	0.0	0.0	0.0	0.0	0.0	0.0	0.0	0.0	0.0	0.0	0.0	0.0	0.0	0.0	0.0	0.0
UBIAD1	29914	symbol	H. sapiens	29914	H. sapiens	0.0	0.0	0.0	0.0	0.0	0.0	0.0	1.0	0.0	0.0	0.0	0.0	0.0	0.0	0.0	0.0	0.0	0.0	0.0	0.0
IGHV4-59	28392	symbol	H. sapiens	28392	H. sapiens	0.0	0.0	0.0	0.0	0.0	0.0	0.0	0.0	0.0	0.0	0.0	0.0	0.0	0.0	0.0	0.0	0.0	0.0	0.0	0.0
PAK1IP1	55003	symbol	H. sapiens	55003	H. sapiens	1.0	0.0	1.0	0.0	0.0	0.0	0.0	0.0	0.0	0.0	0.0	0.0	0.0	0.0	0.0	0.0	0.0	0.0	0.0	0.0
F11	2160	symbol	H. sapiens	2160	H. sapiens	0.0	0.0	0.0	0.0	0.0	0.0	0.0	0.0	0.0	0.0	0.0	0.0	0.0	0.0	0.0	0.0	0.0	0.0	0.0	0.0
SNRPA1	6627	symbol	H. sapiens	6627	H. sapiens	1.0	0.0	0.0	0.0	0.0	0.0	0.0	0.0	0.0	0.0	0.0	0.0	0.0	0.0	0.0	0.0	0.0	0.0	0.0	0.0
PKNOX1	5316	symbol	H. sapiens	5316	H. sapiens	0.0	0.0	0.0	0.0	0.0	0.0	0.0	0.0	0.0	0.0	0.0	0.0	0.0	0.0	0.0	0.0	0.0	0.0	0.0	0.0
TEK	7010	symbol	H. sapiens	7010	H. sapiens	0.0	0.0	0.0	0.0	0.0	0.0	0.0	0.0	0.0	0.0	0.0	1.0	0.0	0.0	0.0	0.0	0.0	0.0	0.0	0.0
ZNF524	147807	symbol	H. sapiens	147807	H. sapiens	0.0	0.0	0.0	0.0	0.0	0.0	0.0	0.0	0.0	0.0	0.0	0.0	0.0	0.0	0.0	0.0	0.0	0.0	0.0	0.0
ACOT4	122970	symbol	H. sapiens	122970	H. sapiens	0.0	1.0	0.0	0.0	1.0	0.0	0.0	1.0	1.0	0.0	1.0	0.0	0.0	0.0	0.0	1.0	0.0	0.0	0.0	0.0
YIPF6	286451	symbol	H. sapiens	286451	H. sapiens	0.0	0.0	0.0	0.0	0.0	0.0	0.0	0.0	0.0	0.0	0.0	0.0	0.0	0.0	0.0	0.0	0.0	0.0	0.0	0.0
OR2A4	79541	symbol	H. sapiens	79541	H. sapiens	0.0	0.0	0.0	0.0	0.0	0.0	0.0	0.0	0.0	0.0	0.0	0.0	0.0	0.0	0.0	0.0	0.0	0.0	0.0	0.0
FRK	2444	symbol	H. sapiens	2444	H. sapiens	0.0	0.0	0.0	0.0	0.0	0.0	0.0	0.0	0.0	0.0	0.0	0.0	0.0	0.0	0.0	0.0	0.0	0.0	0.0	0.0
SLC30A7	148867	symbol	H. sapiens	148867	H. sapiens	0.0	0.0	0.0	0.0	0.0	0.0	0.0	0.0	0.0	0.0	0.0	0.0	0.0	1.0	0.0	0.0	0.0	0.0	0.0	0.0
ITGB2	3689	symbol	H. sapiens	3689	H. sapiens	0.0	0.0	0.0	0.0	0.0	0.0	0.0	0.0	0.0	0.0	0.0	0.0	0.0	0.0	0.0	0.0	1.0	0.0	0.0	0.0
KATNAL1	84056	symbol	H. sapiens	84056	H. sapiens	0.0	0.0	0.0	0.0	0.0	0.0	0.0	0.0	0.0	0.0	0.0	0.0	0.0	0.0	0.0	0.0	0.0	0.0	0.0	0.0
RIC8B	55188	symbol	H. sapiens	55188	H. sapiens	0.0	0.0	0.0	0.0	0.0	0.0	0.0	0.0	0.0	0.0	0.0	0.0	0.0	0.0	0.0	0.0	0.0	0.0	0.0	0.0
EPHA4	2043	symbol	H. sapiens	2043	H. sapiens	0.0	0.0	0.0	0.0	0.0	0.0	0.0	0.0	0.0	0.0	0.0	1.0	0.0	0.0	0.0	0.0	0.0	0.0	1.0	0.0
CTSH	1512	symbol	H. sapiens	1512	H. sapiens	0.0	0.0	0.0	0.0	1.0	0.0	0.0	0.0	0.0	0.0	0.0	0.0	0.0	0.0	0.0	0.0	0.0	0.0	0.0	0.0
UBALD1	124402	symbol	H. sapiens	124402	H. sapiens	0.0	0.0	0.0	0.0	0.0	0.0	0.0	0.0	0.0	0.0	0.0	0.0	0.0	0.0	0.0	0.0	0.0	0.0	0.0	0.0
MSMO1	6307	symbol	H. sapiens	6307	H. sapiens	0.0	1.0	0.0	1.0	0.0	1.0	0.0	1.0	0.0	0.0	1.0	0.0	0.0	0.0	0.0	0.0	0.0	0.0	0.0	0.0
SLF1	84250	symbol	H. sapiens	84250	H. sapiens	0.0	0.0	0.0	0.0	0.0	0.0	0.0	0.0	0.0	0.0	0.0	0.0	0.0	0.0	0.0	0.0	0.0	0.0	1.0	0.0
MAD2L1	4085	symbol	H. sapiens	4085	H. sapiens	0.0	0.0	0.0	0.0	0.0	0.0	0.0	0.0	0.0	1.0	0.0	0.0	0.0	0.0	0.0	0.0	0.0	0.0	0.0	0.0
LRRFIP1	9208	symbol	H. sapiens	9208	H. sapiens	0.0	0.0	0.0	0.0	0.0	0.0	0.0	0.0	0.0	1.0	0.0	0.0	0.0	0.0	0.0	0.0	0.0	0.0	0.0	0.0
GFAP	2670	symbol	H. sapiens	2670	H. sapiens	0.0	0.0	0.0	0.0	0.0	0.0	0.0	0.0	0.0	0.0	0.0	0.0	0.0	0.0	0.0	0.0	0.0	0.0	0.0	0.0
EEF1A1P16	387845	symbol	H. sapiens	387845	H. sapiens	0.0	0.0	0.0	0.0	0.0	0.0	0.0	0.0	0.0	0.0	0.0	0.0	0.0	0.0	0.0	0.0	0.0	0.0	0.0	0.0
FAM122C	159091	gene_synonym	H. sapiens	159091	H. sapiens	0.0	0.0	0.0	0.0	0.0	0.0	0.0	0.0	0.0	0.0	0.0	0.0	0.0	0.0	0.0	0.0	0.0	0.0	0.0	0.0
AP001324.1						nan	nan	nan	nan	nan	nan	nan	nan	nan	nan	nan	nan	nan	nan	nan	nan	nan	nan	nan	nan
PHC2	1912	symbol	H. sapiens	1912	H. sapiens	0.0	0.0	0.0	0.0	0.0	0.0	0.0	0.0	0.0	0.0	0.0	0.0	0.0	0.0	0.0	0.0	0.0	0.0	0.0	0.0
RPL23AP2	401904	symbol	H. sapiens	401904	H. sapiens	0.0	0.0	0.0	0.0	0.0	0.0	0.0	0.0	0.0	0.0	0.0	0.0	0.0	0.0	0.0	0.0	0.0	0.0	0.0	0.0
ZNF333	84449	symbol	H. sapiens	84449	H. sapiens	0.0	0.0	0.0	0.0	0.0	0.0	0.0	0.0	0.0	0.0	0.0	0.0	0.0	0.0	0.0	0.0	0.0	0.0	0.0	0.0
IFT57	55081	symbol	H. sapiens	55081	H. sapiens	0.0	0.0	1.0	0.0	0.0	0.0	0.0	0.0	0.0	0.0	0.0	0.0	0.0	0.0	0.0	0.0	0.0	0.0	0.0	0.0
PGBD1	84547	symbol	H. sapiens	84547	H. sapiens	0.0	0.0	0.0	0.0	0.0	0.0	0.0	0.0	0.0	0.0	0.0	0.0	0.0	0.0	0.0	0.0	0.0	0.0	0.0	0.0
SERPINA4	5267	symbol	H. sapiens	5267	H. sapiens	0.0	0.0	0.0	0.0	0.0	0.0	0.0	0.0	0.0	0.0	0.0	0.0	0.0	0.0	0.0	0.0	0.0	0.0	0.0	0.0
RASSF6	166824	symbol	H. sapiens	166824	H. sapiens	0.0	0.0	0.0	0.0	0.0	0.0	0.0	0.0	0.0	0.0	0.0	0.0	0.0	0.0	0.0	0.0	0.0	0.0	0.0	0.0
ZNF446	55663	symbol	H. sapiens	55663	H. sapiens	0.0	0.0	0.0	0.0	0.0	0.0	0.0	0.0	0.0	0.0	0.0	0.0	0.0	0.0	0.0	0.0	0.0	0.0	0.0	0.0
SHB	6461	symbol	H. sapiens	6461	H. sapiens	0.0	0.0	0.0	0.0	0.0	0.0	0.0	0.0	0.0	0.0	0.0	0.0	0.0	0.0	0.0	0.0	0.0	0.0	0.0	0.0
ABCC5	10057	symbol	H. sapiens	10057	H. sapiens	0.0	0.0	0.0	0.0	0.0	0.0	0.0	0.0	0.0	0.0	0.0	0.0	0.0	0.0	0.0	0.0	0.0	0.0	0.0	0.0
NFKBIB	4793	symbol	H. sapiens	4793	H. sapiens	0.0	0.0	0.0	0.0	0.0	0.0	0.0	0.0	0.0	0.0	0.0	0.0	0.0	0.0	0.0	0.0	0.0	0.0	0.0	0.0
HM13	81502	symbol	H. sapiens	81502	H. sapiens	0.0	0.0	0.0	0.0	1.0	0.0	0.0	0.0	0.0	1.0	0.0	0.0	0.0	0.0	0.0	0.0	0.0	0.0	0.0	0.0
TUSC1	286319	symbol	H. sapiens	286319	H. sapiens	0.0	0.0	0.0	0.0	0.0	0.0	0.0	0.0	0.0	0.0	0.0	0.0	0.0	0.0	0.0	0.0	0.0	0.0	0.0	0.0
SEC61G	23480	symbol	H. sapiens	23480	H. sapiens	0.0	0.0	0.0	0.0	0.0	0.0	0.0	0.0	0.0	0.0	0.0	0.0	0.0	0.0	0.0	0.0	0.0	0.0	0.0	1.0
EXD2	55218	symbol	H. sapiens	55218	H. sapiens	0.0	0.0	0.0	0.0	0.0	0.0	0.0	0.0	0.0	1.0	0.0	0.0	1.0	0.0	0.0	1.0	0.0	0.0	0.0	0.0
MED9	55090	symbol	H. sapiens	55090	H. sapiens	0.0	0.0	0.0	0.0	0.0	0.0	0.0	0.0	0.0	0.0	0.0	0.0	0.0	0.0	0.0	0.0	0.0	0.0	0.0	0.0
RPH3AL	9501	symbol	H. sapiens	9501	H. sapiens	0.0	0.0	0.0	0.0	0.0	0.0	0.0	0.0	0.0	0.0	0.0	0.0	0.0	0.0	0.0	0.0	1.0	1.0	0.0	0.0
EIF1AXP1	280661	symbol	H. sapiens	280661	H. sapiens	0.0	0.0	0.0	0.0	0.0	0.0	0.0	0.0	0.0	0.0	0.0	0.0	0.0	0.0	0.0	0.0	0.0	0.0	0.0	0.0
AC241952.1						nan	nan	nan	nan	nan	nan	nan	nan	nan	nan	nan	nan	nan	nan	nan	nan	nan	nan	nan	nan
IFITM1	8519	symbol	H. sapiens	8519	H. sapiens	0.0	0.0	0.0	0.0	0.0	0.0	0.0	0.0	0.0	0.0	0.0	0.0	0.0	0.0	1.0	0.0	0.0	0.0	0.0	0.0
RHOJ	57381	symbol	H. sapiens	57381	H. sapiens	0.0	0.0	0.0	0.0	0.0	0.0	0.0	0.0	0.0	0.0	0.0	0.0	0.0	0.0	0.0	0.0	0.0	0.0	0.0	0.0
TAX1BP3	30851	symbol	H. sapiens	30851	H. sapiens	0.0	0.0	0.0	0.0	0.0	0.0	0.0	0.0	0.0	0.0	0.0	0.0	0.0	0.0	0.0	0.0	1.0	0.0	0.0	0.0
NPM1P39	440577	symbol	H. sapiens	440577	H. sapiens	0.0	0.0	0.0	0.0	0.0	0.0	0.0	0.0	0.0	0.0	0.0	0.0	0.0	0.0	0.0	0.0	0.0	0.0	0.0	0.0
ABHD6	57406	symbol	H. sapiens	57406	H. sapiens	0.0	1.0	0.0	0.0	0.0	0.0	0.0	0.0	0.0	0.0	1.0	0.0	0.0	0.0	0.0	1.0	0.0	0.0	0.0	0.0
TAGLN3	29114	symbol	H. sapiens	29114	H. sapiens	0.0	0.0	0.0	0.0	0.0	0.0	0.0	0.0	0.0	0.0	0.0	0.0	0.0	0.0	0.0	0.0	0.0	0.0	0.0	0.0
AL592114.1						nan	nan	nan	nan	nan	nan	nan	nan	nan	nan	nan	nan	nan	nan	nan	nan	nan	nan	nan	nan
GATA6	2627	symbol	H. sapiens	2627	H. sapiens	0.0	0.0	0.0	0.0	0.0	0.0	1.0	0.0	0.0	0.0	1.0	0.0	0.0	0.0	0.0	0.0	0.0	0.0	0.0	0.0
AGO3	192669	symbol	H. sapiens	192669	H. sapiens	1.0	0.0	1.0	0.0	0.0	0.0	0.0	0.0	0.0	0.0	0.0	0.0	1.0	0.0	0.0	1.0	0.0	0.0	0.0	0.0
SPATS2	65244	symbol	H. sapiens	65244	H. sapiens	0.0	0.0	0.0	0.0	0.0	0.0	0.0	0.0	0.0	0.0	0.0	0.0	0.0	0.0	0.0	0.0	0.0	0.0	0.0	0.0
AC023024.2						nan	nan	nan	nan	nan	nan	nan	nan	nan	nan	nan	nan	nan	nan	nan	nan	nan	nan	nan	nan
PARP4	143	symbol	H. sapiens	143	H. sapiens	1.0	0.0	0.0	0.0	0.0	0.0	1.0	0.0	0.0	0.0	0.0	0.0	0.0	0.0	0.0	0.0	0.0	0.0	0.0	0.0
C21orf59	56683	gene_synonym	H. sapiens	56683	H. sapiens	0.0	0.0	1.0	0.0	0.0	0.0	0.0	0.0	0.0	0.0	0.0	0.0	0.0	0.0	0.0	0.0	0.0	0.0	0.0	0.0
SULF2	55959	symbol	H. sapiens	55959	H. sapiens	0.0	0.0	0.0	0.0	0.0	0.0	0.0	0.0	0.0	0.0	0.0	0.0	0.0	0.0	0.0	1.0	0.0	0.0	0.0	0.0
KCTD1	284252	symbol	H. sapiens	284252	H. sapiens	0.0	0.0	0.0	0.0	0.0	0.0	0.0	0.0	0.0	0.0	0.0	0.0	0.0	0.0	0.0	0.0	0.0	0.0	0.0	0.0
OAZ3	51686	symbol	H. sapiens	51686	H. sapiens	0.0	0.0	0.0	0.0	0.0	0.0	0.0	0.0	0.0	0.0	0.0	0.0	0.0	0.0	0.0	0.0	1.0	0.0	0.0	0.0
SRR	63826	symbol	H. sapiens	63826	H. sapiens	0.0	1.0	0.0	0.0	0.0	0.0	1.0	1.0	0.0	1.0	0.0	0.0	0.0	0.0	0.0	0.0	0.0	0.0	0.0	0.0
ABCC6	368	symbol	H. sapiens	368	H. sapiens	0.0	0.0	0.0	0.0	0.0	0.0	1.0	0.0	0.0	0.0	0.0	0.0	0.0	0.0	0.0	0.0	0.0	0.0	0.0	0.0
UCHL3	7347	symbol	H. sapiens	7347	H. sapiens	0.0	0.0	0.0	0.0	0.0	0.0	0.0	0.0	0.0	0.0	0.0	0.0	0.0	0.0	0.0	0.0	0.0	0.0	0.0	0.0
GNL3	26354	symbol	H. sapiens	26354	H. sapiens	0.0	0.0	0.0	0.0	0.0	0.0	0.0	0.0	0.0	0.0	0.0	0.0	0.0	0.0	0.0	0.0	1.0	0.0	0.0	0.0
FNIP2	57600	symbol	H. sapiens	57600	H. sapiens	0.0	0.0	0.0	0.0	0.0	0.0	0.0	0.0	0.0	0.0	0.0	0.0	0.0	0.0	0.0	0.0	0.0	0.0	0.0	0.0
NOL6	65083	symbol	H. sapiens	65083	H. sapiens	1.0	0.0	0.0	0.0	0.0	0.0	0.0	0.0	0.0	0.0	0.0	0.0	0.0	0.0	0.0	0.0	0.0	0.0	0.0	0.0
TMEM44	93109	symbol	H. sapiens	93109	H. sapiens	0.0	0.0	0.0	0.0	0.0	0.0	0.0	0.0	0.0	0.0	0.0	0.0	0.0	0.0	0.0	0.0	0.0	0.0	0.0	0.0
GYG1	2992	symbol	H. sapiens	2992	H. sapiens	0.0	0.0	0.0	0.0	0.0	0.0	0.0	0.0	0.0	1.0	0.0	0.0	0.0	0.0	0.0	0.0	0.0	0.0	0.0	0.0
SEC61B	10952	symbol	H. sapiens	10952	H. sapiens	0.0	0.0	0.0	0.0	0.0	0.0	0.0	0.0	0.0	0.0	0.0	0.0	0.0	0.0	0.0	0.0	0.0	0.0	0.0	1.0
FPGS	2356	symbol	H. sapiens	2356	H. sapiens	0.0	0.0	0.0	0.0	1.0	0.0	0.0	0.0	0.0	0.0	0.0	0.0	0.0	0.0	0.0	0.0	0.0	0.0	0.0	0.0
FAM135A	57579	symbol	H. sapiens	57579	H. sapiens	0.0	0.0	0.0	0.0	0.0	0.0	0.0	0.0	0.0	0.0	0.0	0.0	0.0	0.0	0.0	0.0	0.0	0.0	0.0	0.0
FCGR2C	9103	symbol	H. sapiens	9103	H. sapiens	0.0	0.0	0.0	0.0	0.0	0.0	0.0	0.0	0.0	0.0	0.0	0.0	0.0	0.0	0.0	0.0	0.0	0.0	0.0	0.0
PPAN	56342	symbol	H. sapiens	56342	H. sapiens	1.0	0.0	1.0	0.0	0.0	0.0	0.0	0.0	0.0	0.0	0.0	0.0	0.0	0.0	0.0	0.0	0.0	0.0	0.0	0.0
PKD1P5	348156	symbol	H. sapiens	348156	H. sapiens	0.0	0.0	0.0	0.0	0.0	0.0	0.0	0.0	0.0	0.0	0.0	0.0	0.0	0.0	0.0	0.0	0.0	0.0	0.0	0.0
MAP4K2	5871	symbol	H. sapiens	5871	H. sapiens	0.0	0.0	0.0	0.0	0.0	0.0	0.0	0.0	0.0	0.0	0.0	1.0	0.0	0.0	0.0	0.0	0.0	0.0	1.0	0.0
SH3BGRL2	83699	symbol	H. sapiens	83699	H. sapiens	0.0	0.0	0.0	0.0	0.0	0.0	0.0	0.0	0.0	0.0	0.0	0.0	0.0	0.0	0.0	0.0	0.0	0.0	0.0	0.0
MIF	4282	symbol	H. sapiens	4282	H. sapiens	0.0	1.0	0.0	0.0	0.0	0.0	0.0	1.0	0.0	0.0	1.0	1.0	0.0	0.0	0.0	0.0	0.0	0.0	1.0	0.0
DTNA	1837	symbol	H. sapiens	1837	H. sapiens	0.0	0.0	0.0	0.0	0.0	0.0	0.0	0.0	0.0	0.0	0.0	0.0	0.0	0.0	0.0	0.0	0.0	0.0	0.0	0.0
TIMM23B	100652748	symbol	H. sapiens	100652748	H. sapiens	0.0	0.0	0.0	0.0	0.0	0.0	0.0	0.0	0.0	0.0	0.0	0.0	0.0	0.0	0.0	0.0	0.0	0.0	0.0	0.0
GRINA	2907	symbol	H. sapiens	2907	H. sapiens	0.0	0.0	0.0	0.0	0.0	0.0	0.0	0.0	0.0	0.0	0.0	0.0	0.0	0.0	0.0	0.0	0.0	0.0	1.0	0.0
TANC2	26115	symbol	H. sapiens	26115	H. sapiens	0.0	0.0	0.0	0.0	0.0	0.0	0.0	0.0	0.0	0.0	0.0	0.0	0.0	0.0	0.0	0.0	0.0	0.0	0.0	0.0
LTV1	84946	symbol	H. sapiens	84946	H. sapiens	1.0	0.0	0.0	0.0	0.0	0.0	0.0	0.0	0.0	0.0	0.0	0.0	0.0	0.0	0.0	0.0	0.0	0.0	0.0	0.0
SGCB	6443	symbol	H. sapiens	6443	H. sapiens	0.0	0.0	0.0	0.0	0.0	0.0	0.0	0.0	0.0	0.0	0.0	0.0	0.0	0.0	0.0	0.0	0.0	0.0	0.0	0.0
TIMP2	7077	symbol	H. sapiens	7077	H. sapiens	0.0	0.0	0.0	0.0	0.0	0.0	0.0	0.0	0.0	0.0	0.0	0.0	0.0	0.0	1.0	0.0	0.0	0.0	0.0	0.0
PDE6G	5148	symbol	H. sapiens	5148	H. sapiens	0.0	0.0	0.0	0.0	0.0	0.0	0.0	0.0	0.0	0.0	0.0	1.0	0.0	0.0	0.0	1.0	0.0	0.0	0.0	0.0
ZNF165	7718	symbol	H. sapiens	7718	H. sapiens	0.0	0.0	0.0	0.0	0.0	0.0	0.0	0.0	0.0	0.0	0.0	0.0	0.0	0.0	0.0	0.0	0.0	0.0	0.0	0.0
GTPBP2	54676	symbol	H. sapiens	54676	H. sapiens	0.0	0.0	0.0	0.0	1.0	0.0	0.0	0.0	0.0	0.0	0.0	0.0	0.0	0.0	0.0	0.0	0.0	0.0	0.0	1.0
ELOC	6921	symbol	H. sapiens	6921	H. sapiens	0.0	0.0	0.0	0.0	0.0	0.0	0.0	0.0	0.0	0.0	0.0	0.0	0.0	0.0	0.0	0.0	0.0	0.0	0.0	0.0
SLC50A1	55974	symbol	H. sapiens	55974	H. sapiens	0.0	0.0	0.0	0.0	0.0	0.0	0.0	0.0	0.0	0.0	0.0	0.0	0.0	0.0	0.0	0.0	0.0	0.0	0.0	0.0
DDX28	55794	symbol	H. sapiens	55794	H. sapiens	1.0	0.0	1.0	0.0	0.0	0.0	0.0	0.0	0.0	0.0	0.0	0.0	1.0	0.0	0.0	0.0	0.0	0.0	0.0	0.0
FAH	2184	symbol	H. sapiens	2184	H. sapiens	0.0	1.0	0.0	1.0	0.0	0.0	0.0	0.0	0.0	0.0	0.0	0.0	0.0	0.0	0.0	0.0	0.0	0.0	0.0	0.0
SDC3	9672	symbol	H. sapiens	9672	H. sapiens	0.0	0.0	0.0	0.0	0.0	0.0	0.0	0.0	0.0	0.0	0.0	0.0	0.0	0.0	0.0	0.0	0.0	0.0	0.0	0.0
PSMG1	8624	symbol	H. sapiens	8624	H. sapiens	0.0	0.0	0.0	0.0	0.0	0.0	0.0	0.0	0.0	0.0	0.0	0.0	0.0	0.0	0.0	0.0	0.0	0.0	0.0	0.0
CTAGE8	100142659	symbol	H. sapiens	100142659	H. sapiens	0.0	0.0	0.0	0.0	0.0	0.0	0.0	0.0	0.0	0.0	0.0	0.0	0.0	0.0	0.0	0.0	0.0	0.0	0.0	0.0
PIGN	23556	symbol	H. sapiens	23556	H. sapiens	0.0	0.0	0.0	0.0	0.0	0.0	0.0	0.0	1.0	0.0	1.0	0.0	0.0	0.0	0.0	0.0	0.0	0.0	0.0	0.0
KIAA1551	55196	gene_synonym	H. sapiens	55196	H. sapiens	0.0	0.0	0.0	0.0	0.0	0.0	0.0	0.0	0.0	0.0	0.0	0.0	0.0	0.0	0.0	0.0	0.0	0.0	0.0	0.0
PATJ	10207	symbol	H. sapiens	10207	H. sapiens	0.0	0.0	0.0	0.0	0.0	0.0	0.0	0.0	0.0	0.0	0.0	0.0	0.0	0.0	0.0	0.0	0.0	0.0	0.0	0.0
TMEM56	148534	gene_synonym	H. sapiens	148534	H. sapiens	0.0	0.0	0.0	0.0	0.0	0.0	0.0	0.0	0.0	0.0	0.0	0.0	0.0	0.0	0.0	0.0	0.0	0.0	0.0	0.0
USB1	79650	symbol	H. sapiens	79650	H. sapiens	1.0	0.0	0.0	0.0	0.0	0.0	0.0	0.0	0.0	0.0	0.0	0.0	1.0	0.0	0.0	1.0	0.0	0.0	0.0	0.0
NDUFAF2	91942	symbol	H. sapiens	91942	H. sapiens	0.0	0.0	0.0	0.0	0.0	0.0	0.0	0.0	0.0	0.0	0.0	0.0	0.0	0.0	0.0	0.0	1.0	1.0	0.0	0.0
SLFN11	91607	symbol	H. sapiens	91607	H. sapiens	0.0	0.0	0.0	0.0	0.0	0.0	0.0	0.0	0.0	0.0	0.0	0.0	1.0	0.0	0.0	0.0	0.0	0.0	0.0	0.0
PSPH	5723	symbol	H. sapiens	5723	H. sapiens	0.0	0.0	0.0	0.0	0.0	0.0	0.0	1.0	0.0	1.0	0.0	0.0	0.0	0.0	0.0	1.0	0.0	0.0	0.0	0.0
ZNF16	7564	symbol	H. sapiens	7564	H. sapiens	0.0	0.0	0.0	0.0	0.0	0.0	0.0	0.0	0.0	0.0	0.0	1.0	0.0	0.0	0.0	0.0	0.0	0.0	0.0	0.0
TIMM10	26519	symbol	H. sapiens	26519	H. sapiens	0.0	0.0	0.0	0.0	0.0	0.0	0.0	0.0	0.0	1.0	0.0	0.0	0.0	0.0	0.0	0.0	0.0	0.0	0.0	0.0
TEAD2	8463	symbol	H. sapiens	8463	H. sapiens	0.0	0.0	0.0	0.0	0.0	0.0	0.0	0.0	0.0	0.0	0.0	0.0	0.0	0.0	0.0	0.0	0.0	0.0	0.0	0.0
CSRNP1	64651	symbol	H. sapiens	64651	H. sapiens	0.0	0.0	0.0	0.0	0.0	0.0	0.0	0.0	0.0	0.0	0.0	0.0	0.0	0.0	0.0	0.0	0.0	0.0	0.0	0.0
ITPRIPL2	162073	symbol	H. sapiens	162073	H. sapiens	0.0	0.0	0.0	0.0	0.0	0.0	0.0	0.0	0.0	0.0	0.0	0.0	0.0	0.0	0.0	0.0	0.0	0.0	0.0	0.0
KLRD1	3824	symbol	H. sapiens	3824	H. sapiens	0.0	0.0	0.0	0.0	0.0	0.0	0.0	0.0	0.0	0.0	0.0	0.0	0.0	0.0	0.0	0.0	0.0	0.0	0.0	0.0
AL023806.3						nan	nan	nan	nan	nan	nan	nan	nan	nan	nan	nan	nan	nan	nan	nan	nan	nan	nan	nan	nan
MAN1C1	57134	symbol	H. sapiens	57134	H. sapiens	0.0	0.0	0.0	0.0	0.0	0.0	0.0	0.0	0.0	0.0	0.0	0.0	0.0	0.0	0.0	0.0	0.0	0.0	0.0	0.0
ABHD11	83451	symbol	H. sapiens	83451	H. sapiens	0.0	0.0	0.0	0.0	0.0	0.0	0.0	0.0	0.0	0.0	0.0	0.0	0.0	0.0	0.0	0.0	0.0	0.0	0.0	0.0
RRM2	6241	symbol	H. sapiens	6241	H. sapiens	0.0	0.0	0.0	0.0	0.0	1.0	0.0	0.0	1.0	1.0	0.0	0.0	0.0	0.0	0.0	0.0	0.0	0.0	0.0	0.0
BHMT2	23743	symbol	H. sapiens	23743	H. sapiens	0.0	0.0	0.0	0.0	0.0	0.0	0.0	1.0	1.0	0.0	0.0	0.0	1.0	0.0	0.0	0.0	0.0	0.0	0.0	0.0
SREBF1	6720	symbol	H. sapiens	6720	H. sapiens	0.0	0.0	0.0	1.0	0.0	0.0	1.0	0.0	0.0	0.0	1.0	0.0	0.0	0.0	0.0	0.0	1.0	1.0	0.0	0.0
NAGA	4668	symbol	H. sapiens	4668	H. sapiens	0.0	1.0	0.0	0.0	1.0	0.0	0.0	0.0	0.0	1.0	0.0	0.0	0.0	0.0	0.0	0.0	0.0	0.0	0.0	0.0
YWHAB	7529	symbol	H. sapiens	7529	H. sapiens	0.0	0.0	0.0	0.0	0.0	0.0	0.0	0.0	0.0	0.0	0.0	0.0	0.0	0.0	0.0	0.0	0.0	0.0	0.0	0.0
CPB1	1360	symbol	H. sapiens	1360	H. sapiens	0.0	0.0	0.0	0.0	0.0	0.0	0.0	0.0	0.0	0.0	0.0	0.0	0.0	0.0	0.0	0.0	0.0	0.0	0.0	0.0
ABCE1	6059	symbol	H. sapiens	6059	H. sapiens	1.0	0.0	0.0	0.0	1.0	0.0	0.0	0.0	0.0	0.0	0.0	0.0	0.0	0.0	0.0	0.0	0.0	0.0	0.0	1.0
LRRC3	81543	symbol	H. sapiens	81543	H. sapiens	0.0	0.0	0.0	0.0	0.0	0.0	0.0	0.0	0.0	0.0	0.0	0.0	0.0	0.0	0.0	0.0	0.0	0.0	0.0	0.0
RPL13AP20	387841	symbol	H. sapiens	387841	H. sapiens	0.0	0.0	0.0	0.0	0.0	0.0	0.0	0.0	0.0	0.0	0.0	0.0	0.0	0.0	0.0	0.0	0.0	0.0	0.0	0.0
DENND4C	55667	symbol	H. sapiens	55667	H. sapiens	0.0	0.0	0.0	0.0	0.0	0.0	0.0	0.0	0.0	0.0	0.0	0.0	0.0	0.0	0.0	0.0	0.0	0.0	0.0	0.0
IFT43	112752	symbol	H. sapiens	112752	H. sapiens	0.0	0.0	1.0	0.0	0.0	0.0	0.0	0.0	0.0	0.0	0.0	0.0	0.0	0.0	0.0	0.0	0.0	0.0	0.0	0.0
AC078814.1						nan	nan	nan	nan	nan	nan	nan	nan	nan	nan	nan	nan	nan	nan	nan	nan	nan	nan	nan	nan
AMN	81693	symbol	H. sapiens	81693	H. sapiens	0.0	0.0	0.0	0.0	0.0	0.0	0.0	0.0	0.0	0.0	0.0	0.0	0.0	0.0	0.0	0.0	0.0	0.0	0.0	0.0
VASN	114990	symbol	H. sapiens	114990	H. sapiens	0.0	0.0	0.0	0.0	0.0	0.0	0.0	0.0	0.0	0.0	0.0	0.0	0.0	0.0	0.0	0.0	0.0	0.0	0.0	0.0
CCDC125	202243	symbol	H. sapiens	202243	H. sapiens	0.0	0.0	0.0	0.0	0.0	0.0	0.0	0.0	0.0	0.0	0.0	0.0	0.0	0.0	0.0	0.0	0.0	0.0	0.0	0.0
PYHIN1	149628	symbol	H. sapiens	149628	H. sapiens	0.0	0.0	0.0	0.0	0.0	0.0	0.0	0.0	0.0	0.0	0.0	0.0	0.0	0.0	1.0	0.0	1.0	0.0	1.0	0.0
DNAJC12	56521	symbol	H. sapiens	56521	H. sapiens	0.0	0.0	0.0	0.0	0.0	0.0	0.0	0.0	0.0	0.0	0.0	0.0	0.0	0.0	0.0	0.0	0.0	0.0	0.0	0.0
ZNF419	79744	symbol	H. sapiens	79744	H. sapiens	0.0	0.0	0.0	0.0	0.0	0.0	0.0	0.0	0.0	0.0	0.0	0.0	0.0	0.0	0.0	0.0	0.0	0.0	0.0	0.0
STXBP1	6812	symbol	H. sapiens	6812	H. sapiens	0.0	0.0	0.0	0.0	0.0	0.0	0.0	0.0	0.0	0.0	0.0	0.0	0.0	0.0	1.0	0.0	1.0	0.0	0.0	0.0
RPS13P2	729236	symbol	H. sapiens	729236	H. sapiens	0.0	0.0	0.0	0.0	0.0	0.0	0.0	0.0	0.0	0.0	0.0	0.0	0.0	0.0	0.0	0.0	0.0	0.0	0.0	0.0
RPLP0P6	220717	symbol	H. sapiens	220717	H. sapiens	1.0	0.0	1.0	0.0	1.0	0.0	0.0	0.0	0.0	0.0	0.0	0.0	0.0	0.0	0.0	0.0	0.0	0.0	0.0	0.0
ZFAND2A	90637	symbol	H. sapiens	90637	H. sapiens	0.0	0.0	0.0	0.0	0.0	0.0	0.0	0.0	0.0	0.0	0.0	0.0	0.0	0.0	0.0	0.0	0.0	0.0	0.0	0.0
SDHAP1	255812	symbol	H. sapiens	255812	H. sapiens	0.0	0.0	0.0	0.0	0.0	0.0	0.0	0.0	0.0	0.0	0.0	0.0	0.0	0.0	0.0	0.0	0.0	0.0	0.0	0.0
ATF7IP	55729	symbol	H. sapiens	55729	H. sapiens	0.0	0.0	0.0	0.0	0.0	0.0	0.0	0.0	0.0	0.0	0.0	0.0	1.0	0.0	0.0	0.0	0.0	0.0	0.0	0.0
RPS7P10	100128060	symbol	H. sapiens	100128060	H. sapiens	0.0	0.0	0.0	0.0	0.0	0.0	0.0	0.0	0.0	0.0	0.0	0.0	0.0	0.0	0.0	0.0	0.0	0.0	0.0	0.0
NXT1	29107	symbol	H. sapiens	29107	H. sapiens	0.0	0.0	0.0	0.0	0.0	0.0	0.0	0.0	0.0	0.0	0.0	0.0	0.0	0.0	0.0	0.0	0.0	0.0	0.0	0.0
FAM102A	399665	symbol	H. sapiens	399665	H. sapiens	0.0	0.0	0.0	0.0	0.0	0.0	0.0	0.0	0.0	0.0	0.0	0.0	0.0	0.0	0.0	0.0	0.0	0.0	0.0	0.0
NEMP1	23306	symbol	H. sapiens	23306	H. sapiens	0.0	0.0	0.0	0.0	0.0	0.0	0.0	0.0	0.0	0.0	0.0	0.0	0.0	0.0	0.0	0.0	0.0	0.0	0.0	0.0
IFITM2	10581	symbol	H. sapiens	10581	H. sapiens	0.0	0.0	0.0	0.0	0.0	0.0	0.0	0.0	0.0	0.0	0.0	0.0	0.0	0.0	1.0	0.0	0.0	0.0	0.0	0.0
NCAPD2	9918	symbol	H. sapiens	9918	H. sapiens	0.0	0.0	0.0	0.0	0.0	0.0	0.0	0.0	0.0	0.0	0.0	0.0	0.0	0.0	0.0	0.0	0.0	0.0	0.0	0.0
AL121612.1						nan	nan	nan	nan	nan	nan	nan	nan	nan	nan	nan	nan	nan	nan	nan	nan	nan	nan	nan	nan
FKBP9	11328	symbol	H. sapiens	11328	H. sapiens	0.0	0.0	0.0	0.0	0.0	0.0	0.0	0.0	0.0	0.0	0.0	0.0	0.0	0.0	0.0	0.0	0.0	0.0	0.0	0.0
GOT2	2806	symbol	H. sapiens	2806	H. sapiens	0.0	1.0	0.0	0.0	0.0	0.0	0.0	1.0	0.0	0.0	0.0	0.0	0.0	0.0	0.0	0.0	0.0	0.0	0.0	0.0
CHMP2B	25978	symbol	H. sapiens	25978	H. sapiens	0.0	0.0	1.0	0.0	0.0	0.0	0.0	0.0	0.0	0.0	0.0	0.0	0.0	0.0	0.0	0.0	0.0	0.0	0.0	0.0
PBX4	80714	symbol	H. sapiens	80714	H. sapiens	0.0	0.0	0.0	0.0	0.0	0.0	0.0	0.0	0.0	0.0	0.0	0.0	0.0	0.0	0.0	0.0	0.0	0.0	0.0	0.0
SIRPA	140885	symbol	H. sapiens	140885	H. sapiens	0.0	0.0	0.0	0.0	0.0	0.0	0.0	0.0	0.0	0.0	0.0	1.0	0.0	1.0	1.0	0.0	0.0	0.0	1.0	0.0
MIR1244-2	100422885	symbol	H. sapiens	100422885	H. sapiens	0.0	0.0	0.0	0.0	0.0	0.0	0.0	0.0	0.0	0.0	0.0	0.0	0.0	0.0	0.0	0.0	0.0	0.0	0.0	0.0
PIM3	415116	symbol	H. sapiens	415116	H. sapiens	0.0	0.0	0.0	0.0	0.0	0.0	0.0	0.0	0.0	0.0	0.0	0.0	0.0	0.0	0.0	0.0	1.0	1.0	0.0	0.0
FUT10	84750	symbol	H. sapiens	84750	H. sapiens	0.0	1.0	0.0	0.0	0.0	0.0	0.0	0.0	0.0	0.0	0.0	0.0	0.0	0.0	0.0	0.0	0.0	0.0	0.0	0.0
BET1	10282	symbol	H. sapiens	10282	H. sapiens	0.0	0.0	0.0	0.0	0.0	0.0	0.0	0.0	0.0	0.0	0.0	0.0	0.0	0.0	0.0	0.0	0.0	0.0	0.0	0.0
ALDH1A2	8854	symbol	H. sapiens	8854	H. sapiens	0.0	1.0	0.0	1.0	0.0	1.0	0.0	1.0	0.0	0.0	1.0	0.0	0.0	0.0	1.0	0.0	0.0	1.0	0.0	0.0
ZFP14	57677	symbol	H. sapiens	57677	H. sapiens	0.0	0.0	0.0	0.0	0.0	0.0	0.0	0.0	0.0	0.0	0.0	0.0	0.0	0.0	0.0	0.0	0.0	0.0	0.0	0.0
ETS2	2114	symbol	H. sapiens	2114	H. sapiens	0.0	0.0	0.0	0.0	0.0	0.0	0.0	0.0	0.0	0.0	0.0	0.0	0.0	0.0	0.0	0.0	0.0	0.0	0.0	0.0
ZNF680	340252	symbol	H. sapiens	340252	H. sapiens	0.0	0.0	0.0	0.0	0.0	0.0	0.0	0.0	0.0	0.0	0.0	0.0	0.0	0.0	0.0	0.0	0.0	0.0	0.0	0.0
CALCRL	10203	symbol	H. sapiens	10203	H. sapiens	0.0	0.0	0.0	0.0	0.0	0.0	0.0	0.0	0.0	0.0	0.0	0.0	0.0	0.0	0.0	0.0	0.0	0.0	0.0	0.0
SRM	6723	symbol	H. sapiens	6723	H. sapiens	0.0	0.0	0.0	0.0	0.0	0.0	0.0	0.0	0.0	1.0	0.0	0.0	0.0	0.0	1.0	0.0	0.0	0.0	0.0	0.0
YRDC	79693	symbol	H. sapiens	79693	H. sapiens	0.0	0.0	0.0	0.0	0.0	0.0	0.0	0.0	0.0	0.0	0.0	0.0	0.0	0.0	0.0	0.0	0.0	0.0	0.0	0.0
ZNF607	84775	symbol	H. sapiens	84775	H. sapiens	0.0	0.0	0.0	0.0	0.0	0.0	0.0	0.0	0.0	0.0	0.0	0.0	0.0	0.0	0.0	0.0	0.0	0.0	0.0	0.0
RNF126	55658	symbol	H. sapiens	55658	H. sapiens	0.0	0.0	0.0	0.0	0.0	0.0	0.0	0.0	0.0	0.0	0.0	0.0	0.0	0.0	0.0	0.0	0.0	0.0	0.0	0.0
EXOSC4	54512	symbol	H. sapiens	54512	H. sapiens	1.0	0.0	0.0	0.0	0.0	0.0	0.0	0.0	0.0	0.0	0.0	0.0	1.0	0.0	0.0	1.0	0.0	0.0	0.0	0.0
MOB4	25843	symbol	H. sapiens	25843	H. sapiens	0.0	0.0	0.0	0.0	0.0	0.0	0.0	0.0	0.0	0.0	0.0	0.0	0.0	0.0	0.0	0.0	0.0	0.0	0.0	0.0
TPT1P4	285741	symbol	H. sapiens	285741	H. sapiens	0.0	0.0	0.0	0.0	0.0	0.0	0.0	0.0	0.0	0.0	0.0	0.0	0.0	0.0	0.0	0.0	0.0	0.0	0.0	0.0
PBDC1	51260	symbol	H. sapiens	51260	H. sapiens	0.0	0.0	0.0	0.0	0.0	0.0	0.0	0.0	0.0	0.0	0.0	0.0	0.0	0.0	0.0	0.0	0.0	0.0	0.0	0.0
RN7SL4P	6030	symbol	H. sapiens	6030	H. sapiens	0.0	0.0	0.0	0.0	0.0	0.0	0.0	0.0	0.0	0.0	0.0	0.0	0.0	0.0	0.0	0.0	0.0	0.0	0.0	0.0
PTMA	5757	symbol	H. sapiens	5757	H. sapiens	0.0	0.0	0.0	0.0	0.0	0.0	0.0	0.0	0.0	0.0	0.0	0.0	0.0	0.0	0.0	0.0	0.0	0.0	0.0	0.0
APBB1IP	54518	symbol	H. sapiens	54518	H. sapiens	0.0	0.0	0.0	0.0	0.0	0.0	0.0	0.0	0.0	0.0	0.0	0.0	0.0	0.0	0.0	0.0	0.0	0.0	0.0	0.0
YBX1P2	646531	symbol	H. sapiens	646531	H. sapiens	0.0	0.0	0.0	0.0	0.0	0.0	0.0	0.0	0.0	0.0	0.0	0.0	0.0	0.0	0.0	0.0	0.0	0.0	0.0	0.0
GTF2I	2969	symbol	H. sapiens	2969	H. sapiens	0.0	0.0	0.0	0.0	0.0	0.0	0.0	0.0	0.0	0.0	0.0	0.0	0.0	0.0	0.0	0.0	0.0	0.0	0.0	0.0
FAM86C1	55199	gene_synonym	H. sapiens	55199	H. sapiens	0.0	0.0	0.0	0.0	0.0	0.0	0.0	0.0	0.0	0.0	0.0	0.0	1.0	0.0	0.0	0.0	0.0	0.0	0.0	0.0
P2RX7	5027	symbol	H. sapiens	5027	H. sapiens	0.0	0.0	1.0	0.0	1.0	0.0	1.0	0.0	0.0	0.0	1.0	1.0	0.0	1.0	0.0	0.0	1.0	0.0	0.0	0.0
NFKB2	4791	symbol	H. sapiens	4791	H. sapiens	0.0	0.0	0.0	0.0	0.0	0.0	0.0	0.0	0.0	0.0	0.0	0.0	0.0	0.0	0.0	0.0	0.0	0.0	0.0	0.0
FAM109A	144717	gene_synonym	H. sapiens	144717	H. sapiens	0.0	0.0	0.0	0.0	0.0	0.0	0.0	0.0	0.0	1.0	0.0	0.0	0.0	0.0	0.0	0.0	0.0	0.0	0.0	0.0
C16orf91	283951	symbol	H. sapiens	283951	H. sapiens	0.0	0.0	0.0	0.0	0.0	0.0	0.0	0.0	0.0	0.0	0.0	0.0	0.0	0.0	0.0	0.0	0.0	0.0	0.0	0.0
H1FX	8971	gene_synonym	H. sapiens	8971	H. sapiens	0.0	0.0	0.0	0.0	0.0	0.0	0.0	0.0	0.0	0.0	0.0	0.0	0.0	0.0	0.0	0.0	0.0	0.0	0.0	0.0
ZNF593	51042	symbol	H. sapiens	51042	H. sapiens	0.0	0.0	0.0	0.0	0.0	0.0	0.0	0.0	0.0	0.0	0.0	0.0	0.0	0.0	0.0	0.0	0.0	0.0	0.0	0.0
CNKSR3	154043	symbol	H. sapiens	154043	H. sapiens	0.0	0.0	0.0	0.0	0.0	0.0	0.0	0.0	0.0	0.0	0.0	1.0	0.0	0.0	0.0	0.0	0.0	0.0	0.0	0.0
TNFAIP8L3	388121	symbol	H. sapiens	388121	H. sapiens	0.0	0.0	0.0	0.0	0.0	0.0	0.0	0.0	0.0	0.0	1.0	1.0	0.0	0.0	0.0	0.0	0.0	0.0	0.0	0.0
DPM2	8818	symbol	H. sapiens	8818	H. sapiens	0.0	0.0	0.0	1.0	0.0	0.0	0.0	0.0	1.0	0.0	1.0	0.0	0.0	0.0	0.0	0.0	0.0	0.0	0.0	0.0
BAIAP2	10458	symbol	H. sapiens	10458	H. sapiens	0.0	0.0	0.0	0.0	0.0	0.0	0.0	0.0	0.0	0.0	0.0	0.0	0.0	0.0	0.0	0.0	0.0	0.0	0.0	0.0
CIB1	10519	symbol	H. sapiens	10519	H. sapiens	0.0	0.0	0.0	0.0	0.0	0.0	0.0	0.0	0.0	0.0	0.0	1.0	0.0	0.0	1.0	0.0	1.0	0.0	0.0	0.0
CDK6	1021	symbol	H. sapiens	1021	H. sapiens	0.0	0.0	0.0	0.0	0.0	0.0	0.0	0.0	0.0	0.0	0.0	0.0	0.0	0.0	0.0	0.0	0.0	0.0	1.0	0.0
CDC42EP2	10435	symbol	H. sapiens	10435	H. sapiens	0.0	0.0	0.0	0.0	0.0	0.0	0.0	0.0	0.0	0.0	0.0	0.0	0.0	0.0	1.0	0.0	0.0	0.0	0.0	0.0
TLN2	83660	symbol	H. sapiens	83660	H. sapiens	0.0	0.0	0.0	0.0	0.0	0.0	0.0	0.0	0.0	0.0	0.0	0.0	0.0	0.0	0.0	0.0	0.0	0.0	0.0	0.0
GTPBP1	9567	symbol	H. sapiens	9567	H. sapiens	0.0	0.0	0.0	0.0	1.0	0.0	0.0	0.0	1.0	0.0	0.0	0.0	0.0	0.0	0.0	0.0	0.0	0.0	0.0	1.0
F5	2153	symbol	H. sapiens	2153	H. sapiens	0.0	0.0	0.0	0.0	0.0	0.0	0.0	0.0	0.0	0.0	0.0	0.0	0.0	0.0	0.0	0.0	0.0	0.0	0.0	0.0
NIPSNAP3A	25934	symbol	H. sapiens	25934	H. sapiens	0.0	0.0	0.0	0.0	0.0	0.0	0.0	0.0	0.0	0.0	0.0	0.0	0.0	0.0	0.0	0.0	0.0	0.0	0.0	0.0
TXNDC16	57544	symbol	H. sapiens	57544	H. sapiens	0.0	0.0	0.0	0.0	0.0	0.0	0.0	0.0	0.0	0.0	0.0	0.0	0.0	0.0	0.0	0.0	0.0	0.0	0.0	0.0
DPF3	8110	symbol	H. sapiens	8110	H. sapiens	0.0	0.0	0.0	0.0	0.0	0.0	0.0	0.0	0.0	0.0	0.0	0.0	0.0	0.0	0.0	0.0	0.0	0.0	0.0	0.0
PLIN3	10226	symbol	H. sapiens	10226	H. sapiens	0.0	0.0	0.0	0.0	0.0	0.0	0.0	0.0	0.0	0.0	0.0	0.0	0.0	0.0	0.0	0.0	0.0	0.0	0.0	0.0
EWSR1	2130	symbol	H. sapiens	2130	H. sapiens	0.0	0.0	0.0	0.0	0.0	0.0	0.0	0.0	0.0	0.0	0.0	0.0	0.0	0.0	0.0	0.0	0.0	0.0	0.0	0.0
CCNH	902	symbol	H. sapiens	902	H. sapiens	0.0	0.0	0.0	0.0	0.0	0.0	0.0	0.0	0.0	0.0	0.0	1.0	0.0	0.0	0.0	0.0	0.0	0.0	0.0	0.0
TBC1D4	9882	symbol	H. sapiens	9882	H. sapiens	0.0	0.0	0.0	0.0	0.0	0.0	0.0	0.0	0.0	0.0	0.0	0.0	0.0	0.0	0.0	0.0	0.0	0.0	0.0	0.0
SHANK3	85358	symbol	H. sapiens	85358	H. sapiens	0.0	0.0	1.0	0.0	0.0	0.0	0.0	0.0	0.0	0.0	0.0	0.0	0.0	0.0	0.0	0.0	0.0	0.0	0.0	0.0
RAB30-AS1	100506233	gene_synonym	H. sapiens	100506233	H. sapiens	0.0	0.0	0.0	0.0	0.0	0.0	0.0	0.0	0.0	0.0	0.0	0.0	0.0	0.0	0.0	0.0	0.0	0.0	0.0	0.0
SERPINA3	12	symbol	H. sapiens	12	H. sapiens	0.0	0.0	0.0	0.0	0.0	0.0	0.0	0.0	0.0	0.0	0.0	0.0	0.0	0.0	0.0	0.0	0.0	0.0	0.0	0.0
BCAT1	586	symbol	H. sapiens	586	H. sapiens	0.0	0.0	0.0	0.0	0.0	0.0	0.0	1.0	0.0	0.0	0.0	0.0	0.0	0.0	0.0	0.0	0.0	0.0	0.0	0.0
PDE7B	27115	symbol	H. sapiens	27115	H. sapiens	0.0	0.0	0.0	0.0	0.0	0.0	0.0	0.0	1.0	0.0	0.0	0.0	0.0	0.0	0.0	1.0	0.0	0.0	0.0	0.0
HSDL2	84263	symbol	H. sapiens	84263	H. sapiens	0.0	0.0	0.0	0.0	0.0	1.0	0.0	0.0	0.0	0.0	0.0	0.0	0.0	0.0	0.0	0.0	0.0	0.0	0.0	0.0
CHCHD7	79145	symbol	H. sapiens	79145	H. sapiens	0.0	0.0	0.0	0.0	0.0	0.0	0.0	0.0	0.0	0.0	0.0	0.0	0.0	0.0	0.0	0.0	0.0	0.0	0.0	0.0
7-Mar						nan	nan	nan	nan	nan	nan	nan	nan	nan	nan	nan	nan	nan	nan	nan	nan	nan	nan	nan	nan
UBXN10	127733	symbol	H. sapiens	127733	H. sapiens	0.0	0.0	1.0	0.0	0.0	0.0	0.0	0.0	0.0	0.0	0.0	0.0	0.0	0.0	0.0	0.0	0.0	0.0	0.0	0.0
EIF4A1P10	100421533	symbol	H. sapiens	100421533	H. sapiens	0.0	0.0	0.0	0.0	0.0	0.0	0.0	0.0	0.0	0.0	0.0	0.0	0.0	0.0	0.0	0.0	0.0	0.0	0.0	0.0
AC136632.1						nan	nan	nan	nan	nan	nan	nan	nan	nan	nan	nan	nan	nan	nan	nan	nan	nan	nan	nan	nan
SLC25A28	81894	symbol	H. sapiens	81894	H. sapiens	0.0	0.0	0.0	0.0	0.0	0.0	0.0	0.0	0.0	0.0	0.0	0.0	0.0	1.0	0.0	0.0	0.0	0.0	0.0	0.0
ZNF322P1	387328	symbol	H. sapiens	387328	H. sapiens	0.0	0.0	0.0	0.0	0.0	0.0	0.0	0.0	0.0	0.0	0.0	0.0	0.0	0.0	0.0	0.0	0.0	0.0	0.0	0.0
SULT1B1	27284	symbol	H. sapiens	27284	H. sapiens	0.0	1.0	0.0	1.0	0.0	0.0	1.0	0.0	1.0	0.0	0.0	0.0	0.0	0.0	0.0	0.0	0.0	1.0	0.0	0.0
KCNK5	8645	symbol	H. sapiens	8645	H. sapiens	0.0	0.0	0.0	0.0	0.0	0.0	0.0	0.0	0.0	0.0	0.0	0.0	0.0	0.0	0.0	0.0	0.0	0.0	0.0	0.0
CD79B	974	symbol	H. sapiens	974	H. sapiens	0.0	0.0	0.0	0.0	0.0	0.0	0.0	0.0	0.0	0.0	0.0	0.0	0.0	0.0	0.0	0.0	0.0	0.0	0.0	0.0
C2CD4A	145741	symbol	H. sapiens	145741	H. sapiens	0.0	0.0	0.0	0.0	0.0	0.0	0.0	0.0	0.0	0.0	0.0	0.0	0.0	0.0	0.0	0.0	0.0	0.0	0.0	0.0
RPL21P39	389156	symbol	H. sapiens	389156	H. sapiens	0.0	0.0	0.0	0.0	0.0	0.0	0.0	0.0	0.0	0.0	0.0	0.0	0.0	0.0	0.0	0.0	0.0	0.0	0.0	0.0
PARD3B	117583	symbol	H. sapiens	117583	H. sapiens	0.0	0.0	0.0	0.0	0.0	0.0	0.0	0.0	0.0	0.0	0.0	0.0	0.0	0.0	0.0	0.0	0.0	0.0	0.0	0.0
IGHE	3497	symbol	H. sapiens	3497	H. sapiens	0.0	0.0	0.0	0.0	0.0	0.0	0.0	0.0	0.0	0.0	0.0	0.0	0.0	0.0	0.0	0.0	0.0	0.0	0.0	0.0
AC078817.1						nan	nan	nan	nan	nan	nan	nan	nan	nan	nan	nan	nan	nan	nan	nan	nan	nan	nan	nan	nan
BBS9	27241	symbol	H. sapiens	27241	H. sapiens	0.0	0.0	1.0	0.0	0.0	0.0	0.0	0.0	0.0	0.0	0.0	0.0	0.0	0.0	0.0	0.0	0.0	0.0	0.0	0.0
IFITM3	10410	symbol	H. sapiens	10410	H. sapiens	0.0	0.0	0.0	0.0	0.0	0.0	0.0	0.0	0.0	0.0	0.0	0.0	0.0	0.0	1.0	0.0	0.0	0.0	0.0	0.0
SLC7A7	9056	symbol	H. sapiens	9056	H. sapiens	0.0	0.0	0.0	0.0	0.0	0.0	0.0	0.0	0.0	0.0	0.0	0.0	0.0	0.0	0.0	0.0	0.0	0.0	0.0	0.0
DNAJC1	64215	symbol	H. sapiens	64215	H. sapiens	0.0	0.0	0.0	0.0	0.0	0.0	0.0	0.0	0.0	0.0	0.0	0.0	0.0	0.0	0.0	0.0	1.0	0.0	0.0	0.0
NR1H3	10062	symbol	H. sapiens	10062	H. sapiens	0.0	0.0	0.0	0.0	0.0	0.0	0.0	0.0	0.0	0.0	1.0	0.0	0.0	0.0	0.0	0.0	1.0	0.0	1.0	0.0
PTMAP2	5759	symbol	H. sapiens	5759	H. sapiens	0.0	0.0	0.0	0.0	0.0	0.0	0.0	0.0	0.0	0.0	0.0	0.0	0.0	0.0	0.0	0.0	0.0	0.0	0.0	0.0
PUS1	80324	symbol	H. sapiens	80324	H. sapiens	1.0	0.0	0.0	0.0	0.0	0.0	0.0	0.0	0.0	0.0	0.0	0.0	1.0	0.0	0.0	0.0	0.0	0.0	0.0	0.0
DKC1	1736	symbol	H. sapiens	1736	H. sapiens	1.0	0.0	0.0	0.0	0.0	0.0	0.0	0.0	0.0	0.0	0.0	1.0	1.0	0.0	0.0	0.0	1.0	0.0	0.0	0.0
SLC14A1	6563	symbol	H. sapiens	6563	H. sapiens	0.0	0.0	0.0	0.0	0.0	0.0	0.0	0.0	0.0	0.0	0.0	0.0	0.0	0.0	0.0	0.0	0.0	0.0	0.0	0.0
SF3B5	83443	symbol	H. sapiens	83443	H. sapiens	1.0	0.0	0.0	0.0	0.0	0.0	0.0	0.0	0.0	0.0	0.0	0.0	0.0	0.0	0.0	0.0	0.0	0.0	0.0	0.0
LSM8	51691	symbol	H. sapiens	51691	H. sapiens	1.0	0.0	0.0	0.0	0.0	0.0	0.0	0.0	0.0	0.0	0.0	0.0	0.0	0.0	0.0	0.0	0.0	0.0	0.0	0.0
MOCS1	4337	symbol	H. sapiens	4337	H. sapiens	0.0	0.0	0.0	0.0	0.0	0.0	0.0	0.0	1.0	0.0	0.0	0.0	0.0	0.0	0.0	0.0	0.0	0.0	0.0	0.0
PMM2	5373	symbol	H. sapiens	5373	H. sapiens	0.0	0.0	0.0	0.0	0.0	0.0	0.0	0.0	1.0	0.0	0.0	0.0	0.0	0.0	0.0	0.0	0.0	0.0	0.0	0.0
GABRB3	2562	symbol	H. sapiens	2562	H. sapiens	0.0	0.0	0.0	0.0	0.0	0.0	0.0	0.0	0.0	0.0	0.0	0.0	0.0	0.0	0.0	0.0	0.0	0.0	0.0	0.0
VDAC1P8	100310840	symbol	H. sapiens	100310840	H. sapiens	0.0	0.0	0.0	0.0	0.0	0.0	0.0	0.0	0.0	0.0	0.0	0.0	0.0	0.0	0.0	0.0	0.0	0.0	0.0	0.0
VAV3	10451	symbol	H. sapiens	10451	H. sapiens	0.0	0.0	0.0	0.0	0.0	0.0	1.0	0.0	0.0	0.0	0.0	1.0	0.0	0.0	0.0	0.0	0.0	0.0	0.0	0.0
F2R	2149	symbol	H. sapiens	2149	H. sapiens	0.0	0.0	0.0	0.0	0.0	0.0	0.0	0.0	0.0	0.0	0.0	1.0	0.0	0.0	0.0	0.0	1.0	0.0	0.0	0.0
ACBD5	91452	symbol	H. sapiens	91452	H. sapiens	0.0	1.0	0.0	0.0	0.0	0.0	0.0	0.0	0.0	0.0	0.0	0.0	0.0	0.0	0.0	0.0	0.0	0.0	0.0	0.0
POC5	134359	symbol	H. sapiens	134359	H. sapiens	0.0	0.0	0.0	0.0	0.0	0.0	0.0	0.0	0.0	0.0	0.0	0.0	0.0	0.0	0.0	0.0	0.0	0.0	0.0	0.0
PPM1H	57460	symbol	H. sapiens	57460	H. sapiens	0.0	0.0	0.0	0.0	0.0	0.0	0.0	0.0	0.0	0.0	0.0	0.0	0.0	0.0	0.0	1.0	0.0	0.0	0.0	0.0
PUS10	150962	symbol	H. sapiens	150962	H. sapiens	1.0	0.0	0.0	0.0	0.0	0.0	0.0	0.0	0.0	0.0	0.0	0.0	1.0	0.0	0.0	0.0	0.0	0.0	0.0	0.0
SRPRB	58477	symbol	H. sapiens	58477	H. sapiens	0.0	0.0	0.0	0.0	0.0	0.0	0.0	0.0	0.0	0.0	0.0	0.0	0.0	0.0	0.0	0.0	0.0	0.0	0.0	0.0
AC009948.1						nan	nan	nan	nan	nan	nan	nan	nan	nan	nan	nan	nan	nan	nan	nan	nan	nan	nan	nan	nan
SRSF3	6428	symbol	H. sapiens	6428	H. sapiens	0.0	0.0	0.0	0.0	0.0	0.0	0.0	0.0	0.0	0.0	0.0	0.0	0.0	0.0	1.0	0.0	0.0	0.0	0.0	0.0
MNT	4335	symbol	H. sapiens	4335	H. sapiens	0.0	0.0	0.0	0.0	0.0	0.0	0.0	0.0	0.0	0.0	0.0	0.0	0.0	0.0	0.0	0.0	0.0	0.0	0.0	0.0
BLOC1S4	55330	symbol	H. sapiens	55330	H. sapiens	0.0	0.0	0.0	0.0	0.0	0.0	0.0	0.0	0.0	0.0	0.0	0.0	0.0	0.0	0.0	0.0	0.0	0.0	0.0	0.0
CLIC2	1193	symbol	H. sapiens	1193	H. sapiens	0.0	0.0	0.0	0.0	1.0	1.0	0.0	0.0	1.0	0.0	0.0	0.0	0.0	0.0	0.0	0.0	1.0	0.0	0.0	0.0
THOC3	84321	symbol	H. sapiens	84321	H. sapiens	0.0	0.0	0.0	0.0	0.0	0.0	0.0	0.0	0.0	0.0	0.0	0.0	0.0	0.0	0.0	0.0	0.0	0.0	0.0	0.0
HDDC2	51020	symbol	H. sapiens	51020	H. sapiens	0.0	0.0	0.0	0.0	0.0	0.0	0.0	0.0	0.0	0.0	0.0	0.0	0.0	0.0	0.0	1.0	0.0	0.0	0.0	0.0
IL1B	3553	symbol	H. sapiens	3553	H. sapiens	0.0	0.0	0.0	0.0	0.0	0.0	1.0	0.0	0.0	0.0	0.0	1.0	0.0	0.0	1.0	0.0	1.0	1.0	1.0	0.0
NPM1P27	100422243	symbol	H. sapiens	100422243	H. sapiens	0.0	0.0	0.0	0.0	0.0	0.0	0.0	0.0	0.0	0.0	0.0	0.0	0.0	0.0	0.0	0.0	0.0	0.0	0.0	0.0
CALU	813	symbol	H. sapiens	813	H. sapiens	0.0	0.0	0.0	0.0	0.0	0.0	0.0	0.0	0.0	0.0	0.0	0.0	0.0	0.0	0.0	0.0	0.0	0.0	0.0	0.0
CDC42EP1	11135	symbol	H. sapiens	11135	H. sapiens	0.0	0.0	0.0	0.0	0.0	0.0	0.0	0.0	0.0	0.0	0.0	0.0	0.0	0.0	0.0	0.0	0.0	0.0	0.0	0.0
STARD8	9754	symbol	H. sapiens	9754	H. sapiens	0.0	0.0	0.0	0.0	0.0	0.0	0.0	0.0	0.0	0.0	0.0	0.0	0.0	0.0	0.0	0.0	0.0	0.0	0.0	0.0
FAM120C	54954	symbol	H. sapiens	54954	H. sapiens	0.0	0.0	0.0	0.0	0.0	0.0	0.0	0.0	0.0	0.0	0.0	0.0	0.0	0.0	0.0	0.0	0.0	0.0	0.0	0.0
UBAC2	337867	symbol	H. sapiens	337867	H. sapiens	0.0	0.0	0.0	0.0	0.0	0.0	0.0	0.0	0.0	0.0	0.0	0.0	0.0	0.0	0.0	0.0	1.0	0.0	0.0	0.0
PTPN4	5775	symbol	H. sapiens	5775	H. sapiens	0.0	0.0	0.0	0.0	0.0	0.0	0.0	0.0	0.0	0.0	0.0	0.0	0.0	0.0	0.0	1.0	0.0	0.0	0.0	0.0
RAPGEF2	9693	symbol	H. sapiens	9693	H. sapiens	0.0	0.0	0.0	0.0	0.0	0.0	0.0	0.0	0.0	0.0	0.0	1.0	0.0	0.0	0.0	0.0	0.0	0.0	0.0	0.0
RRP7A	27341	symbol	H. sapiens	27341	H. sapiens	1.0	0.0	1.0	0.0	0.0	0.0	0.0	0.0	0.0	0.0	0.0	0.0	0.0	0.0	0.0	0.0	0.0	0.0	0.0	0.0
PES1	23481	symbol	H. sapiens	23481	H. sapiens	1.0	0.0	1.0	0.0	0.0	0.0	0.0	0.0	0.0	0.0	0.0	0.0	0.0	0.0	0.0	0.0	0.0	0.0	0.0	1.0
SYNGR2	9144	symbol	H. sapiens	9144	H. sapiens	0.0	0.0	0.0	0.0	0.0	0.0	0.0	0.0	0.0	0.0	0.0	0.0	0.0	0.0	0.0	0.0	0.0	0.0	0.0	0.0
SLC25A25	114789	symbol	H. sapiens	114789	H. sapiens	0.0	0.0	0.0	0.0	0.0	0.0	0.0	0.0	0.0	0.0	0.0	0.0	0.0	0.0	0.0	0.0	0.0	0.0	0.0	0.0
SMN2	6607	symbol	H. sapiens	6607	H. sapiens	1.0	0.0	1.0	0.0	0.0	0.0	0.0	0.0	0.0	0.0	0.0	0.0	0.0	0.0	0.0	0.0	0.0	0.0	0.0	0.0
PDCD5	9141	symbol	H. sapiens	9141	H. sapiens	0.0	0.0	0.0	0.0	0.0	0.0	0.0	0.0	0.0	0.0	0.0	0.0	0.0	0.0	0.0	0.0	1.0	0.0	0.0	0.0
TFPI	7035	symbol	H. sapiens	7035	H. sapiens	0.0	0.0	0.0	0.0	0.0	0.0	0.0	0.0	0.0	0.0	0.0	0.0	0.0	0.0	0.0	0.0	0.0	0.0	0.0	0.0
WTAP	9589	symbol	H. sapiens	9589	H. sapiens	0.0	0.0	0.0	0.0	0.0	0.0	0.0	0.0	0.0	0.0	0.0	0.0	1.0	0.0	0.0	0.0	0.0	0.0	0.0	0.0
CUL7	9820	symbol	H. sapiens	9820	H. sapiens	0.0	0.0	0.0	0.0	0.0	0.0	0.0	0.0	0.0	0.0	0.0	0.0	0.0	0.0	0.0	0.0	0.0	0.0	0.0	0.0
TMTC2	160335	symbol	H. sapiens	160335	H. sapiens	0.0	0.0	0.0	0.0	0.0	0.0	0.0	0.0	0.0	0.0	0.0	0.0	0.0	0.0	0.0	0.0	0.0	0.0	0.0	0.0
SLC25A1	6576	symbol	H. sapiens	6576	H. sapiens	0.0	0.0	0.0	0.0	1.0	0.0	0.0	1.0	1.0	0.0	0.0	0.0	0.0	0.0	0.0	0.0	0.0	0.0	0.0	0.0
AC026401.3						nan	nan	nan	nan	nan	nan	nan	nan	nan	nan	nan	nan	nan	nan	nan	nan	nan	nan	nan	nan
GSAP	54103	symbol	H. sapiens	54103	H. sapiens	0.0	0.0	0.0	0.0	0.0	0.0	0.0	0.0	0.0	0.0	0.0	0.0	0.0	0.0	0.0	0.0	0.0	0.0	0.0	0.0
ADAMTS4	9507	symbol	H. sapiens	9507	H. sapiens	0.0	0.0	0.0	0.0	0.0	0.0	0.0	0.0	0.0	0.0	0.0	0.0	0.0	0.0	0.0	0.0	0.0	0.0	0.0	0.0
KIAA1109	84162	symbol	H. sapiens	84162	H. sapiens	0.0	0.0	0.0	0.0	0.0	0.0	0.0	0.0	0.0	0.0	0.0	0.0	0.0	0.0	0.0	0.0	0.0	0.0	0.0	0.0
SSSCA1	10534	gene_synonym	H. sapiens	10534	H. sapiens	0.0	0.0	0.0	0.0	0.0	0.0	0.0	0.0	0.0	0.0	0.0	0.0	0.0	0.0	0.0	0.0	0.0	0.0	0.0	0.0
SLC3A2	6520	symbol	H. sapiens	6520	H. sapiens	0.0	0.0	0.0	0.0	0.0	0.0	0.0	0.0	0.0	0.0	0.0	0.0	0.0	0.0	0.0	0.0	0.0	0.0	0.0	0.0
AL590094.1						nan	nan	nan	nan	nan	nan	nan	nan	nan	nan	nan	nan	nan	nan	nan	nan	nan	nan	nan	nan
PRPF38B	55119	symbol	H. sapiens	55119	H. sapiens	1.0	0.0	0.0	0.0	0.0	0.0	0.0	0.0	0.0	0.0	0.0	0.0	0.0	0.0	0.0	0.0	0.0	0.0	0.0	0.0
NF2	4771	symbol	H. sapiens	4771	H. sapiens	0.0	0.0	0.0	0.0	0.0	0.0	0.0	0.0	0.0	0.0	0.0	1.0	0.0	0.0	0.0	0.0	1.0	0.0	0.0	0.0
NAT1	9	symbol	H. sapiens	9	H. sapiens	0.0	0.0	0.0	0.0	0.0	0.0	1.0	0.0	0.0	0.0	0.0	0.0	0.0	0.0	0.0	0.0	0.0	0.0	0.0	0.0
AL136454.1						nan	nan	nan	nan	nan	nan	nan	nan	nan	nan	nan	nan	nan	nan	nan	nan	nan	nan	nan	nan
ERVK13-1	100507321	symbol	H. sapiens	100507321	H. sapiens	0.0	0.0	0.0	0.0	0.0	0.0	0.0	0.0	0.0	0.0	0.0	0.0	0.0	0.0	0.0	0.0	0.0	0.0	0.0	0.0
CCNL1	57018	symbol	H. sapiens	57018	H. sapiens	0.0	0.0	0.0	0.0	0.0	0.0	0.0	0.0	0.0	0.0	0.0	1.0	0.0	0.0	0.0	0.0	0.0	0.0	0.0	0.0
C9orf116	138162	gene_synonym	H. sapiens	138162	H. sapiens	0.0	0.0	0.0	0.0	0.0	0.0	0.0	0.0	0.0	0.0	0.0	0.0	0.0	0.0	0.0	0.0	0.0	0.0	0.0	0.0
SORBS3	10174	symbol	H. sapiens	10174	H. sapiens	0.0	0.0	0.0	0.0	0.0	0.0	0.0	0.0	0.0	0.0	0.0	1.0	0.0	0.0	0.0	0.0	0.0	0.0	0.0	0.0
RPS2	6187	symbol	H. sapiens	6187	H. sapiens	1.0	0.0	0.0	0.0	1.0	0.0	0.0	0.0	0.0	0.0	0.0	1.0	0.0	0.0	0.0	0.0	0.0	0.0	0.0	0.0
AL158050.1						nan	nan	nan	nan	nan	nan	nan	nan	nan	nan	nan	nan	nan	nan	nan	nan	nan	nan	nan	nan
ZNF91	7644	symbol	H. sapiens	7644	H. sapiens	0.0	0.0	0.0	0.0	0.0	0.0	0.0	0.0	0.0	0.0	0.0	0.0	0.0	0.0	0.0	0.0	0.0	0.0	0.0	0.0
TMEM147	10430	symbol	H. sapiens	10430	H. sapiens	0.0	0.0	0.0	0.0	0.0	0.0	0.0	0.0	0.0	0.0	0.0	0.0	0.0	0.0	0.0	0.0	0.0	0.0	0.0	1.0
HOMER1	9456	symbol	H. sapiens	9456	H. sapiens	0.0	0.0	0.0	0.0	0.0	0.0	0.0	0.0	0.0	0.0	0.0	0.0	0.0	1.0	0.0	0.0	0.0	0.0	0.0	0.0
ZCCHC2	54877	symbol	H. sapiens	54877	H. sapiens	0.0	0.0	0.0	0.0	0.0	0.0	0.0	0.0	0.0	0.0	0.0	0.0	0.0	0.0	0.0	0.0	0.0	0.0	0.0	0.0
DZIP3	9666	symbol	H. sapiens	9666	H. sapiens	0.0	0.0	0.0	0.0	0.0	0.0	0.0	0.0	0.0	0.0	0.0	0.0	0.0	0.0	0.0	0.0	0.0	0.0	0.0	0.0
ESS2	8220	symbol	H. sapiens	8220	H. sapiens	1.0	0.0	0.0	0.0	0.0	0.0	0.0	0.0	0.0	0.0	0.0	0.0	0.0	0.0	0.0	0.0	0.0	0.0	0.0	0.0
FAM207A	85395	gene_synonym	H. sapiens	85395	H. sapiens	1.0	0.0	0.0	0.0	0.0	0.0	0.0	0.0	0.0	0.0	0.0	0.0	0.0	0.0	0.0	0.0	0.0	0.0	0.0	0.0
TBC1D9	23158	symbol	H. sapiens	23158	H. sapiens	0.0	0.0	0.0	0.0	0.0	0.0	0.0	0.0	0.0	0.0	0.0	0.0	0.0	0.0	0.0	0.0	0.0	0.0	0.0	0.0
CXorf57	55086	gene_synonym	H. sapiens	55086	H. sapiens	0.0	0.0	0.0	0.0	0.0	0.0	0.0	0.0	0.0	0.0	0.0	0.0	0.0	0.0	0.0	0.0	0.0	0.0	1.0	0.0
PPP1R10	5514	symbol	H. sapiens	5514	H. sapiens	0.0	0.0	0.0	0.0	0.0	0.0	0.0	0.0	0.0	0.0	0.0	0.0	0.0	0.0	0.0	0.0	0.0	0.0	1.0	0.0
EHMT2	10919	symbol	H. sapiens	10919	H. sapiens	0.0	0.0	0.0	0.0	0.0	0.0	1.0	0.0	0.0	0.0	0.0	0.0	1.0	0.0	0.0	0.0	0.0	0.0	0.0	0.0
MSH3	4437	symbol	H. sapiens	4437	H. sapiens	0.0	0.0	0.0	0.0	0.0	0.0	0.0	0.0	0.0	0.0	0.0	0.0	0.0	0.0	0.0	0.0	0.0	0.0	0.0	0.0
ALYREF	10189	symbol	H. sapiens	10189	H. sapiens	1.0	0.0	0.0	0.0	0.0	0.0	0.0	0.0	0.0	0.0	0.0	0.0	0.0	0.0	0.0	0.0	0.0	0.0	0.0	0.0
SSH2	85464	symbol	H. sapiens	85464	H. sapiens	0.0	0.0	0.0	0.0	0.0	0.0	0.0	0.0	0.0	0.0	0.0	0.0	0.0	0.0	0.0	1.0	0.0	0.0	0.0	0.0
SYVN1	84447	symbol	H. sapiens	84447	H. sapiens	0.0	0.0	0.0	0.0	0.0	0.0	0.0	0.0	0.0	0.0	0.0	0.0	0.0	0.0	0.0	0.0	0.0	0.0	1.0	0.0
TMEM170B	100113407	symbol	H. sapiens	100113407	H. sapiens	0.0	0.0	0.0	0.0	0.0	0.0	0.0	0.0	0.0	0.0	0.0	0.0	0.0	0.0	0.0	0.0	0.0	0.0	0.0	0.0
CLTB	1212	symbol	H. sapiens	1212	H. sapiens	0.0	0.0	0.0	0.0	0.0	0.0	0.0	0.0	0.0	0.0	0.0	0.0	0.0	0.0	0.0	0.0	0.0	0.0	0.0	0.0
EEF2KMT	196483	symbol	H. sapiens	196483	H. sapiens	0.0	0.0	0.0	0.0	0.0	0.0	0.0	0.0	0.0	0.0	0.0	0.0	1.0	0.0	0.0	0.0	0.0	0.0	0.0	0.0
MICALL1	85377	symbol	H. sapiens	85377	H. sapiens	0.0	0.0	0.0	0.0	0.0	0.0	0.0	0.0	0.0	0.0	0.0	0.0	0.0	0.0	0.0	0.0	0.0	0.0	0.0	0.0
FOXK1	221937	symbol	H. sapiens	221937	H. sapiens	0.0	1.0	0.0	0.0	0.0	0.0	0.0	0.0	1.0	0.0	0.0	0.0	0.0	0.0	0.0	0.0	0.0	0.0	0.0	0.0
SRSF5	6430	symbol	H. sapiens	6430	H. sapiens	1.0	0.0	1.0	0.0	0.0	0.0	0.0	0.0	0.0	0.0	0.0	0.0	0.0	0.0	0.0	0.0	0.0	0.0	0.0	0.0
CCDC9	26093	symbol	H. sapiens	26093	H. sapiens	0.0	0.0	0.0	0.0	0.0	0.0	0.0	0.0	0.0	0.0	0.0	0.0	0.0	0.0	0.0	0.0	0.0	0.0	0.0	0.0
MPZL2	10205	symbol	H. sapiens	10205	H. sapiens	0.0	0.0	0.0	0.0	0.0	0.0	0.0	0.0	0.0	0.0	0.0	0.0	0.0	0.0	0.0	0.0	0.0	0.0	0.0	0.0
BAMBI	25805	symbol	H. sapiens	25805	H. sapiens	0.0	0.0	0.0	0.0	0.0	0.0	0.0	0.0	0.0	0.0	0.0	0.0	0.0	0.0	0.0	0.0	0.0	0.0	0.0	0.0
SMN1	6606	symbol	H. sapiens	6606	H. sapiens	1.0	0.0	1.0	0.0	0.0	0.0	0.0	0.0	0.0	0.0	0.0	0.0	0.0	0.0	0.0	0.0	0.0	0.0	0.0	0.0
PRKACB	5567	symbol	H. sapiens	5567	H. sapiens	0.0	0.0	0.0	0.0	0.0	0.0	0.0	0.0	0.0	0.0	0.0	0.0	0.0	0.0	0.0	0.0	0.0	0.0	0.0	0.0
PRR5	55615	symbol	H. sapiens	55615	H. sapiens	0.0	0.0	0.0	0.0	0.0	0.0	0.0	0.0	0.0	0.0	0.0	0.0	0.0	0.0	0.0	0.0	0.0	0.0	0.0	0.0
MPND	84954	symbol	H. sapiens	84954	H. sapiens	0.0	0.0	0.0	0.0	0.0	0.0	0.0	0.0	0.0	0.0	0.0	0.0	0.0	0.0	0.0	0.0	0.0	0.0	0.0	0.0
METTL1	4234	symbol	H. sapiens	4234	H. sapiens	1.0	0.0	0.0	0.0	0.0	0.0	0.0	0.0	0.0	0.0	0.0	0.0	1.0	0.0	0.0	0.0	0.0	0.0	0.0	0.0
INVS	27130	symbol	H. sapiens	27130	H. sapiens	0.0	0.0	0.0	0.0	0.0	0.0	0.0	0.0	0.0	0.0	0.0	0.0	0.0	0.0	0.0	0.0	0.0	0.0	0.0	0.0
NOL7	51406	symbol	H. sapiens	51406	H. sapiens	0.0	0.0	0.0	0.0	0.0	0.0	0.0	0.0	0.0	0.0	0.0	0.0	0.0	0.0	0.0	0.0	0.0	0.0	0.0	0.0
GOLGA7	51125	symbol	H. sapiens	51125	H. sapiens	0.0	0.0	0.0	0.0	0.0	0.0	0.0	0.0	0.0	0.0	0.0	0.0	0.0	0.0	0.0	0.0	0.0	0.0	0.0	0.0
TMEM70	54968	symbol	H. sapiens	54968	H. sapiens	0.0	0.0	0.0	0.0	0.0	0.0	0.0	0.0	0.0	0.0	0.0	0.0	0.0	0.0	0.0	0.0	0.0	0.0	0.0	0.0
DIMT1	27292	symbol	H. sapiens	27292	H. sapiens	1.0	0.0	0.0	0.0	0.0	0.0	0.0	0.0	0.0	0.0	0.0	0.0	1.0	0.0	0.0	0.0	0.0	0.0	0.0	0.0
BBS10	79738	symbol	H. sapiens	79738	H. sapiens	0.0	0.0	1.0	0.0	0.0	0.0	0.0	0.0	0.0	0.0	0.0	0.0	0.0	0.0	0.0	0.0	0.0	0.0	0.0	0.0
RRP12	23223	symbol	H. sapiens	23223	H. sapiens	1.0	0.0	0.0	0.0	0.0	0.0	0.0	0.0	0.0	0.0	0.0	0.0	0.0	0.0	0.0	0.0	0.0	0.0	0.0	0.0
R3HDM4	91300	symbol	H. sapiens	91300	H. sapiens	0.0	0.0	0.0	0.0	0.0	0.0	0.0	0.0	0.0	0.0	0.0	0.0	0.0	0.0	0.0	0.0	0.0	0.0	0.0	0.0
HNRNPD	3184	symbol	H. sapiens	3184	H. sapiens	1.0	0.0	0.0	0.0	0.0	0.0	0.0	0.0	0.0	0.0	0.0	1.0	0.0	1.0	0.0	0.0	0.0	0.0	0.0	0.0
DIRC2	84925	gene_synonym	H. sapiens	84925	H. sapiens	0.0	0.0	0.0	0.0	0.0	0.0	0.0	0.0	0.0	0.0	0.0	0.0	0.0	0.0	0.0	0.0	0.0	0.0	0.0	0.0
TRMT1L	81627	symbol	H. sapiens	81627	H. sapiens	1.0	0.0	0.0	0.0	0.0	0.0	0.0	0.0	0.0	0.0	0.0	0.0	1.0	0.0	0.0	0.0	0.0	0.0	0.0	0.0
NPM1	4869	symbol	H. sapiens	4869	H. sapiens	1.0	0.0	1.0	0.0	0.0	0.0	0.0	0.0	0.0	1.0	0.0	1.0	0.0	0.0	0.0	0.0	0.0	0.0	1.0	1.0
IKBIP	121457	symbol	H. sapiens	121457	H. sapiens	0.0	0.0	0.0	0.0	0.0	0.0	0.0	0.0	0.0	0.0	0.0	0.0	0.0	0.0	0.0	0.0	0.0	0.0	0.0	0.0
DAPK1	1612	symbol	H. sapiens	1612	H. sapiens	0.0	0.0	0.0	0.0	0.0	0.0	0.0	0.0	0.0	0.0	0.0	0.0	0.0	0.0	1.0	0.0	0.0	0.0	0.0	0.0
PPIL1	51645	symbol	H. sapiens	51645	H. sapiens	1.0	0.0	0.0	0.0	0.0	0.0	0.0	0.0	0.0	0.0	0.0	0.0	0.0	0.0	0.0	0.0	0.0	0.0	0.0	0.0
RRP9	9136	symbol	H. sapiens	9136	H. sapiens	1.0	0.0	0.0	0.0	0.0	0.0	0.0	0.0	0.0	0.0	0.0	0.0	0.0	0.0	0.0	0.0	0.0	0.0	0.0	0.0
AL022311.1						nan	nan	nan	nan	nan	nan	nan	nan	nan	nan	nan	nan	nan	nan	nan	nan	nan	nan	nan	nan
DNAJB11	51726	symbol	H. sapiens	51726	H. sapiens	0.0	0.0	0.0	0.0	0.0	0.0	0.0	0.0	0.0	0.0	0.0	0.0	1.0	0.0	0.0	0.0	0.0	0.0	0.0	0.0
KCNE4	23704	symbol	H. sapiens	23704	H. sapiens	0.0	0.0	0.0	0.0	0.0	0.0	0.0	0.0	0.0	0.0	0.0	0.0	0.0	0.0	0.0	0.0	0.0	0.0	0.0	0.0
ECHS1	1892	symbol	H. sapiens	1892	H. sapiens	0.0	1.0	0.0	0.0	0.0	0.0	0.0	0.0	0.0	0.0	0.0	0.0	0.0	0.0	0.0	0.0	0.0	0.0	0.0	0.0
PUS7	54517	symbol	H. sapiens	54517	H. sapiens	1.0	0.0	0.0	0.0	0.0	0.0	0.0	0.0	0.0	0.0	0.0	0.0	1.0	0.0	0.0	0.0	0.0	0.0	0.0	0.0
MIR9-3HG	254559	symbol	H. sapiens	254559	H. sapiens	0.0	0.0	0.0	0.0	0.0	0.0	0.0	0.0	0.0	0.0	0.0	0.0	0.0	0.0	0.0	0.0	0.0	0.0	0.0	0.0
NBPF12	149013	symbol	H. sapiens	149013	H. sapiens	0.0	0.0	0.0	0.0	0.0	0.0	0.0	0.0	0.0	0.0	0.0	0.0	0.0	0.0	0.0	0.0	0.0	0.0	0.0	0.0
RN7SL5P	6031	symbol	H. sapiens	6031	H. sapiens	0.0	0.0	0.0	0.0	0.0	0.0	0.0	0.0	0.0	0.0	0.0	0.0	0.0	0.0	0.0	0.0	0.0	0.0	0.0	0.0
GTF2B	2959	symbol	H. sapiens	2959	H. sapiens	0.0	0.0	0.0	0.0	0.0	0.0	0.0	0.0	0.0	0.0	0.0	0.0	0.0	0.0	0.0	0.0	0.0	0.0	0.0	0.0
DHX32	55760	symbol	H. sapiens	55760	H. sapiens	1.0	0.0	0.0	0.0	0.0	0.0	0.0	0.0	0.0	0.0	0.0	0.0	1.0	0.0	0.0	0.0	0.0	0.0	0.0	0.0
LINC00969	440993	gene_synonym	H. sapiens	440993	H. sapiens	0.0	0.0	0.0	0.0	0.0	0.0	0.0	0.0	0.0	0.0	0.0	0.0	0.0	0.0	0.0	0.0	0.0	0.0	0.0	0.0
TMX4	56255	symbol	H. sapiens	56255	H. sapiens	0.0	0.0	0.0	0.0	0.0	0.0	0.0	0.0	0.0	0.0	0.0	0.0	0.0	0.0	0.0	0.0	0.0	0.0	0.0	0.0
AMZ2	51321	symbol	H. sapiens	51321	H. sapiens	0.0	0.0	0.0	0.0	0.0	0.0	0.0	0.0	0.0	0.0	0.0	0.0	0.0	0.0	0.0	0.0	0.0	0.0	0.0	0.0
PIP5K1C	23396	symbol	H. sapiens	23396	H. sapiens	0.0	0.0	0.0	0.0	0.0	0.0	0.0	0.0	1.0	0.0	1.0	0.0	0.0	0.0	0.0	0.0	0.0	0.0	0.0	0.0
EIF5A	1984	symbol	H. sapiens	1984	H. sapiens	0.0	0.0	0.0	0.0	1.0	0.0	0.0	0.0	0.0	0.0	0.0	0.0	0.0	0.0	1.0	0.0	0.0	0.0	0.0	1.0
SRGAP2	23380	symbol	H. sapiens	23380	H. sapiens	0.0	0.0	0.0	0.0	0.0	0.0	0.0	0.0	0.0	1.0	0.0	0.0	0.0	0.0	0.0	0.0	0.0	0.0	0.0	0.0
LEAP2	116842	symbol	H. sapiens	116842	H. sapiens	0.0	0.0	0.0	0.0	0.0	0.0	0.0	0.0	0.0	0.0	0.0	0.0	0.0	0.0	0.0	0.0	0.0	0.0	0.0	0.0
PPIF	10105	symbol	H. sapiens	10105	H. sapiens	0.0	0.0	0.0	0.0	0.0	0.0	0.0	0.0	0.0	0.0	0.0	0.0	0.0	1.0	0.0	0.0	0.0	0.0	0.0	0.0
LARGE1	9215	symbol	H. sapiens	9215	H. sapiens	0.0	0.0	0.0	0.0	0.0	0.0	0.0	0.0	0.0	0.0	1.0	0.0	0.0	0.0	0.0	0.0	0.0	0.0	0.0	0.0
RPL7P32	100130892	symbol	H. sapiens	100130892	H. sapiens	0.0	0.0	0.0	0.0	0.0	0.0	0.0	0.0	0.0	0.0	0.0	0.0	0.0	0.0	0.0	0.0	0.0	0.0	0.0	0.0
DLG4	1742	symbol	H. sapiens	1742	H. sapiens	0.0	0.0	0.0	0.0	0.0	0.0	0.0	0.0	0.0	0.0	0.0	1.0	0.0	1.0	0.0	0.0	1.0	0.0	0.0	0.0
PDIA3	2923	symbol	H. sapiens	2923	H. sapiens	0.0	0.0	0.0	0.0	0.0	1.0	0.0	0.0	0.0	0.0	0.0	0.0	0.0	0.0	1.0	1.0	0.0	0.0	0.0	0.0
AC004448.1						nan	nan	nan	nan	nan	nan	nan	nan	nan	nan	nan	nan	nan	nan	nan	nan	nan	nan	nan	nan
MOSPD2	158747	symbol	H. sapiens	158747	H. sapiens	0.0	0.0	0.0	0.0	0.0	0.0	0.0	0.0	0.0	0.0	0.0	0.0	0.0	0.0	0.0	0.0	0.0	0.0	0.0	0.0
SMPD2	6610	symbol	H. sapiens	6610	H. sapiens	0.0	1.0	0.0	0.0	1.0	0.0	0.0	0.0	0.0	0.0	1.0	0.0	0.0	0.0	0.0	1.0	0.0	0.0	0.0	0.0
FLNC	2318	symbol	H. sapiens	2318	H. sapiens	0.0	0.0	1.0	0.0	0.0	0.0	0.0	0.0	0.0	0.0	0.0	0.0	0.0	0.0	0.0	0.0	0.0	0.0	0.0	0.0
CHMP4B	128866	symbol	H. sapiens	128866	H. sapiens	0.0	0.0	1.0	0.0	0.0	0.0	0.0	0.0	0.0	1.0	0.0	0.0	0.0	0.0	0.0	0.0	0.0	0.0	0.0	0.0
AC093591.1						nan	nan	nan	nan	nan	nan	nan	nan	nan	nan	nan	nan	nan	nan	nan	nan	nan	nan	nan	nan
FGD6	55785	symbol	H. sapiens	55785	H. sapiens	0.0	0.0	0.0	0.0	0.0	0.0	0.0	0.0	0.0	0.0	0.0	0.0	0.0	0.0	0.0	0.0	0.0	0.0	0.0	0.0
GAA	2548	symbol	H. sapiens	2548	H. sapiens	0.0	0.0	0.0	0.0	0.0	0.0	0.0	0.0	0.0	0.0	0.0	0.0	0.0	0.0	0.0	0.0	0.0	0.0	0.0	0.0
PDXK	8566	symbol	H. sapiens	8566	H. sapiens	0.0	0.0	0.0	1.0	0.0	0.0	0.0	1.0	1.0	1.0	0.0	0.0	0.0	0.0	0.0	0.0	0.0	0.0	0.0	0.0
ZFC3H1	196441	symbol	H. sapiens	196441	H. sapiens	0.0	0.0	0.0	0.0	0.0	0.0	0.0	0.0	0.0	0.0	0.0	0.0	0.0	0.0	0.0	0.0	0.0	0.0	0.0	0.0
VEGFA	7422	symbol	H. sapiens	7422	H. sapiens	0.0	0.0	0.0	0.0	0.0	0.0	0.0	0.0	0.0	1.0	0.0	1.0	0.0	0.0	0.0	0.0	0.0	0.0	1.0	0.0
NUP93	9688	symbol	H. sapiens	9688	H. sapiens	0.0	0.0	0.0	0.0	0.0	0.0	0.0	0.0	0.0	0.0	0.0	0.0	0.0	0.0	0.0	0.0	0.0	0.0	0.0	0.0
TGFBR3	7049	symbol	H. sapiens	7049	H. sapiens	0.0	0.0	0.0	0.0	0.0	0.0	0.0	0.0	0.0	0.0	0.0	0.0	0.0	0.0	0.0	0.0	0.0	0.0	0.0	0.0
CRYAB	1410	symbol	H. sapiens	1410	H. sapiens	0.0	0.0	0.0	0.0	0.0	0.0	0.0	0.0	0.0	1.0	0.0	0.0	0.0	1.0	0.0	0.0	1.0	0.0	0.0	0.0
PANK3	79646	symbol	H. sapiens	79646	H. sapiens	0.0	0.0	0.0	0.0	0.0	0.0	0.0	0.0	1.0	1.0	0.0	0.0	0.0	0.0	0.0	0.0	0.0	0.0	0.0	0.0
NFE2L1	4779	symbol	H. sapiens	4779	H. sapiens	0.0	0.0	0.0	1.0	0.0	0.0	0.0	0.0	0.0	0.0	0.0	0.0	0.0	0.0	0.0	0.0	0.0	0.0	0.0	0.0
BUD23	114049	symbol	H. sapiens	114049	H. sapiens	1.0	0.0	0.0	0.0	0.0	0.0	0.0	0.0	0.0	0.0	0.0	0.0	1.0	0.0	0.0	0.0	0.0	0.0	0.0	0.0
NIFK	84365	symbol	H. sapiens	84365	H. sapiens	1.0	0.0	1.0	0.0	0.0	0.0	0.0	0.0	0.0	0.0	0.0	0.0	0.0	0.0	0.0	0.0	0.0	0.0	0.0	0.0
PTK2B	2185	symbol	H. sapiens	2185	H. sapiens	0.0	0.0	0.0	0.0	0.0	0.0	1.0	0.0	0.0	0.0	0.0	1.0	0.0	1.0	1.0	0.0	1.0	0.0	1.0	0.0
SNX29	92017	symbol	H. sapiens	92017	H. sapiens	0.0	0.0	0.0	0.0	0.0	0.0	0.0	0.0	0.0	0.0	0.0	0.0	0.0	0.0	0.0	0.0	0.0	0.0	0.0	0.0
MLH3	27030	symbol	H. sapiens	27030	H. sapiens	0.0	0.0	0.0	0.0	0.0	0.0	0.0	0.0	0.0	0.0	0.0	0.0	0.0	0.0	0.0	0.0	0.0	0.0	0.0	0.0
SCPEP1	59342	symbol	H. sapiens	59342	H. sapiens	0.0	1.0	0.0	0.0	0.0	0.0	0.0	0.0	0.0	0.0	0.0	0.0	0.0	0.0	0.0	0.0	0.0	1.0	0.0	0.0
PLCG2	5336	symbol	H. sapiens	5336	H. sapiens	0.0	1.0	0.0	1.0	0.0	0.0	0.0	1.0	1.0	0.0	1.0	1.0	0.0	1.0	0.0	1.0	0.0	0.0	0.0	0.0
SSR4	6748	symbol	H. sapiens	6748	H. sapiens	0.0	0.0	0.0	0.0	0.0	0.0	0.0	0.0	0.0	0.0	0.0	0.0	0.0	0.0	0.0	0.0	0.0	0.0	0.0	0.0
PHOSPHO2	493911	symbol	H. sapiens	493911	H. sapiens	0.0	0.0	0.0	0.0	0.0	0.0	0.0	0.0	0.0	0.0	0.0	0.0	0.0	0.0	0.0	1.0	0.0	0.0	0.0	0.0
FAAP20	199990	symbol	H. sapiens	199990	H. sapiens	0.0	0.0	0.0	0.0	0.0	0.0	0.0	0.0	0.0	0.0	0.0	0.0	0.0	0.0	0.0	0.0	0.0	0.0	0.0	0.0
BPTF	2186	symbol	H. sapiens	2186	H. sapiens	0.0	0.0	0.0	0.0	0.0	0.0	0.0	0.0	0.0	0.0	0.0	0.0	1.0	0.0	0.0	0.0	0.0	0.0	0.0	0.0
ARHGDIA	396	symbol	H. sapiens	396	H. sapiens	0.0	0.0	0.0	0.0	0.0	0.0	0.0	0.0	0.0	0.0	0.0	0.0	0.0	0.0	0.0	0.0	0.0	0.0	0.0	0.0
LINC00205	642852	symbol	H. sapiens	642852	H. sapiens	0.0	0.0	0.0	0.0	0.0	0.0	0.0	0.0	0.0	0.0	0.0	0.0	0.0	0.0	0.0	0.0	0.0	0.0	0.0	0.0
STRADA	92335	symbol	H. sapiens	92335	H. sapiens	0.0	0.0	0.0	0.0	0.0	0.0	0.0	0.0	0.0	0.0	0.0	1.0	0.0	0.0	0.0	0.0	0.0	0.0	0.0	0.0
NKX3-1	4824	symbol	H. sapiens	4824	H. sapiens	0.0	0.0	0.0	0.0	0.0	0.0	1.0	0.0	0.0	0.0	0.0	0.0	0.0	0.0	1.0	0.0	0.0	1.0	1.0	0.0
RPS12	6206	symbol	H. sapiens	6206	H. sapiens	1.0	0.0	0.0	0.0	1.0	0.0	0.0	0.0	0.0	0.0	0.0	0.0	0.0	0.0	0.0	0.0	0.0	0.0	0.0	0.0
TPT1	7178	symbol	H. sapiens	7178	H. sapiens	0.0	0.0	0.0	0.0	0.0	0.0	0.0	0.0	0.0	0.0	0.0	0.0	0.0	0.0	0.0	0.0	0.0	0.0	1.0	0.0
MED7	9443	symbol	H. sapiens	9443	H. sapiens	0.0	0.0	0.0	0.0	0.0	0.0	0.0	0.0	0.0	0.0	0.0	0.0	0.0	0.0	0.0	0.0	0.0	0.0	0.0	0.0
PCYT2	5833	symbol	H. sapiens	5833	H. sapiens	0.0	0.0	0.0	0.0	0.0	0.0	0.0	0.0	1.0	0.0	1.0	0.0	0.0	0.0	0.0	0.0	0.0	0.0	0.0	0.0
CREM	1390	symbol	H. sapiens	1390	H. sapiens	0.0	0.0	0.0	0.0	0.0	0.0	0.0	0.0	0.0	0.0	0.0	0.0	0.0	0.0	0.0	0.0	0.0	0.0	0.0	0.0
MARS2	92935	symbol	H. sapiens	92935	H. sapiens	1.0	0.0	0.0	0.0	1.0	0.0	0.0	0.0	0.0	0.0	0.0	0.0	1.0	0.0	0.0	0.0	0.0	0.0	0.0	0.0
DNTTIP1	116092	symbol	H. sapiens	116092	H. sapiens	0.0	0.0	0.0	0.0	0.0	0.0	0.0	0.0	0.0	1.0	0.0	0.0	0.0	0.0	0.0	0.0	0.0	0.0	0.0	0.0
SRGAP2C	653464	symbol	H. sapiens	653464	H. sapiens	0.0	0.0	0.0	0.0	0.0	0.0	0.0	0.0	0.0	1.0	0.0	0.0	0.0	0.0	0.0	0.0	0.0	0.0	0.0	0.0
PUM3	9933	symbol	H. sapiens	9933	H. sapiens	0.0	0.0	0.0	0.0	0.0	0.0	0.0	0.0	0.0	0.0	0.0	0.0	0.0	0.0	0.0	0.0	0.0	0.0	0.0	0.0
HLA-H	3136	symbol	H. sapiens	3136	H. sapiens	0.0	0.0	0.0	0.0	0.0	0.0	0.0	0.0	0.0	0.0	0.0	0.0	0.0	0.0	0.0	0.0	0.0	0.0	0.0	0.0
RPS16	6217	symbol	H. sapiens	6217	H. sapiens	1.0	0.0	0.0	0.0	1.0	0.0	0.0	0.0	0.0	0.0	0.0	0.0	0.0	0.0	1.0	0.0	0.0	0.0	0.0	0.0
ARRDC3	57561	symbol	H. sapiens	57561	H. sapiens	0.0	0.0	0.0	0.0	0.0	0.0	0.0	0.0	0.0	0.0	0.0	1.0	0.0	0.0	0.0	0.0	0.0	0.0	0.0	0.0
DCAF13	25879	symbol	H. sapiens	25879	H. sapiens	1.0	0.0	0.0	0.0	0.0	0.0	0.0	0.0	0.0	0.0	0.0	0.0	0.0	0.0	0.0	0.0	0.0	0.0	0.0	0.0
PPP6C	5537	symbol	H. sapiens	5537	H. sapiens	0.0	0.0	0.0	0.0	0.0	0.0	0.0	0.0	0.0	0.0	0.0	0.0	0.0	0.0	0.0	1.0	0.0	0.0	0.0	0.0
STEAP4	79689	symbol	H. sapiens	79689	H. sapiens	0.0	0.0	0.0	0.0	0.0	1.0	0.0	0.0	0.0	0.0	0.0	0.0	0.0	1.0	0.0	0.0	0.0	0.0	0.0	0.0
IVD	3712	symbol	H. sapiens	3712	H. sapiens	0.0	1.0	0.0	0.0	0.0	1.0	0.0	0.0	0.0	0.0	0.0	0.0	0.0	0.0	0.0	0.0	0.0	0.0	0.0	0.0
ARL4C	10123	symbol	H. sapiens	10123	H. sapiens	0.0	0.0	0.0	0.0	0.0	0.0	0.0	0.0	0.0	0.0	0.0	0.0	0.0	0.0	0.0	0.0	0.0	0.0	0.0	0.0
UGT1A5	54579	symbol	H. sapiens	54579	H. sapiens	0.0	1.0	0.0	0.0	0.0	0.0	1.0	0.0	0.0	0.0	0.0	0.0	0.0	0.0	0.0	0.0	0.0	0.0	0.0	0.0
LANCL2	55915	symbol	H. sapiens	55915	H. sapiens	0.0	0.0	0.0	0.0	0.0	0.0	0.0	0.0	0.0	0.0	0.0	0.0	0.0	0.0	0.0	0.0	0.0	0.0	0.0	0.0
PPIB	5479	symbol	H. sapiens	5479	H. sapiens	0.0	0.0	0.0	0.0	0.0	0.0	0.0	0.0	0.0	0.0	0.0	0.0	0.0	0.0	0.0	0.0	0.0	0.0	0.0	0.0
HOOK3	84376	symbol	H. sapiens	84376	H. sapiens	0.0	0.0	0.0	0.0	0.0	0.0	0.0	0.0	0.0	0.0	0.0	0.0	0.0	0.0	0.0	0.0	0.0	0.0	0.0	0.0
MAD1L1	8379	symbol	H. sapiens	8379	H. sapiens	0.0	0.0	0.0	0.0	0.0	0.0	0.0	0.0	0.0	0.0	0.0	0.0	0.0	0.0	0.0	0.0	1.0	0.0	0.0	0.0
DOLK	22845	symbol	H. sapiens	22845	H. sapiens	0.0	0.0	0.0	0.0	0.0	0.0	0.0	0.0	1.0	0.0	1.0	0.0	0.0	0.0	0.0	0.0	0.0	0.0	0.0	0.0
RPS21	6227	symbol	H. sapiens	6227	H. sapiens	1.0	0.0	0.0	0.0	1.0	0.0	0.0	0.0	0.0	0.0	0.0	0.0	0.0	0.0	0.0	0.0	0.0	0.0	0.0	0.0
CTH	1491	symbol	H. sapiens	1491	H. sapiens	0.0	0.0	0.0	0.0	0.0	0.0	0.0	1.0	1.0	0.0	0.0	0.0	0.0	0.0	1.0	0.0	0.0	0.0	0.0	0.0
ERG28	11161	symbol	H. sapiens	11161	H. sapiens	0.0	0.0	0.0	1.0	0.0	0.0	0.0	0.0	0.0	0.0	1.0	0.0	0.0	0.0	0.0	0.0	0.0	0.0	0.0	0.0
RPL28	6158	symbol	H. sapiens	6158	H. sapiens	1.0	0.0	0.0	0.0	1.0	0.0	0.0	0.0	0.0	0.0	0.0	0.0	0.0	0.0	0.0	0.0	0.0	0.0	0.0	0.0
CPQ	10404	symbol	H. sapiens	10404	H. sapiens	0.0	0.0	0.0	1.0	1.0	0.0	0.0	0.0	0.0	1.0	0.0	0.0	0.0	0.0	0.0	0.0	0.0	1.0	0.0	0.0
TNNI2	7136	symbol	H. sapiens	7136	H. sapiens	0.0	0.0	0.0	0.0	0.0	0.0	0.0	0.0	0.0	0.0	0.0	0.0	0.0	0.0	0.0	0.0	0.0	0.0	0.0	0.0
NOP58	51602	symbol	H. sapiens	51602	H. sapiens	1.0	0.0	0.0	0.0	0.0	0.0	0.0	0.0	0.0	0.0	0.0	0.0	0.0	0.0	0.0	0.0	0.0	0.0	0.0	0.0
TRAPPC12	51112	symbol	H. sapiens	51112	H. sapiens	0.0	0.0	0.0	0.0	0.0	0.0	0.0	0.0	0.0	0.0	0.0	0.0	0.0	0.0	0.0	0.0	1.0	0.0	0.0	0.0
EXOC3L2	90332	symbol	H. sapiens	90332	H. sapiens	0.0	0.0	0.0	0.0	0.0	0.0	0.0	0.0	0.0	0.0	0.0	0.0	0.0	0.0	0.0	0.0	0.0	0.0	0.0	0.0
EHD4	30844	symbol	H. sapiens	30844	H. sapiens	0.0	0.0	1.0	0.0	0.0	0.0	0.0	0.0	0.0	0.0	0.0	0.0	0.0	0.0	0.0	0.0	0.0	0.0	0.0	0.0
DHRS4L2	317749	symbol	H. sapiens	317749	H. sapiens	0.0	0.0	0.0	0.0	0.0	1.0	0.0	0.0	0.0	0.0	0.0	0.0	0.0	0.0	0.0	0.0	0.0	0.0	0.0	0.0
ARL6IP5	10550	symbol	H. sapiens	10550	H. sapiens	0.0	0.0	0.0	0.0	1.0	0.0	0.0	0.0	1.0	0.0	0.0	1.0	0.0	0.0	0.0	0.0	0.0	0.0	1.0	0.0
RRBP1	6238	symbol	H. sapiens	6238	H. sapiens	0.0	0.0	0.0	0.0	1.0	0.0	0.0	0.0	0.0	0.0	0.0	0.0	0.0	0.0	0.0	0.0	0.0	0.0	0.0	0.0
FP565260.1						nan	nan	nan	nan	nan	nan	nan	nan	nan	nan	nan	nan	nan	nan	nan	nan	nan	nan	nan	nan
UBE2Z	65264	symbol	H. sapiens	65264	H. sapiens	0.0	0.0	0.0	0.0	0.0	0.0	0.0	0.0	0.0	0.0	0.0	0.0	0.0	0.0	0.0	0.0	0.0	0.0	0.0	0.0
ZNF124	7678	symbol	H. sapiens	7678	H. sapiens	0.0	0.0	0.0	0.0	0.0	0.0	0.0	0.0	0.0	0.0	0.0	0.0	0.0	0.0	0.0	0.0	0.0	0.0	0.0	0.0
REXO2	25996	symbol	H. sapiens	25996	H. sapiens	0.0	0.0	0.0	0.0	0.0	0.0	0.0	0.0	1.0	0.0	0.0	0.0	1.0	0.0	0.0	1.0	0.0	0.0	0.0	0.0
ZNF274	10782	symbol	H. sapiens	10782	H. sapiens	0.0	0.0	0.0	0.0	0.0	0.0	0.0	0.0	0.0	0.0	0.0	0.0	0.0	0.0	0.0	0.0	0.0	0.0	0.0	0.0
CHD2	1106	symbol	H. sapiens	1106	H. sapiens	0.0	0.0	0.0	0.0	0.0	0.0	0.0	0.0	0.0	0.0	0.0	0.0	1.0	0.0	0.0	0.0	0.0	0.0	0.0	0.0
LRP6	4040	symbol	H. sapiens	4040	H. sapiens	0.0	0.0	0.0	0.0	0.0	0.0	0.0	0.0	0.0	1.0	0.0	1.0	0.0	0.0	0.0	0.0	0.0	0.0	0.0	0.0
TRIB1	10221	symbol	H. sapiens	10221	H. sapiens	0.0	0.0	0.0	0.0	0.0	0.0	0.0	0.0	0.0	0.0	0.0	1.0	0.0	0.0	0.0	0.0	0.0	0.0	0.0	0.0
SQOR	58472	symbol	H. sapiens	58472	H. sapiens	0.0	0.0	0.0	0.0	0.0	1.0	0.0	0.0	1.0	0.0	0.0	0.0	0.0	0.0	0.0	0.0	0.0	0.0	0.0	0.0
EIF6	3692	symbol	H. sapiens	3692	H. sapiens	1.0	0.0	1.0	0.0	1.0	0.0	0.0	0.0	0.0	0.0	0.0	0.0	0.0	0.0	0.0	0.0	0.0	0.0	0.0	1.0
PLA2G12A	81579	symbol	H. sapiens	81579	H. sapiens	0.0	1.0	0.0	0.0	0.0	0.0	0.0	0.0	0.0	0.0	1.0	0.0	0.0	0.0	0.0	1.0	0.0	0.0	0.0	0.0
CENPV	201161	symbol	H. sapiens	201161	H. sapiens	0.0	0.0	0.0	0.0	0.0	0.0	0.0	0.0	0.0	0.0	0.0	0.0	0.0	0.0	0.0	0.0	0.0	0.0	0.0	0.0
FIG4	9896	symbol	H. sapiens	9896	H. sapiens	0.0	1.0	0.0	0.0	0.0	0.0	0.0	0.0	1.0	0.0	1.0	0.0	0.0	0.0	0.0	1.0	0.0	0.0	0.0	0.0
NIP7	51388	symbol	H. sapiens	51388	H. sapiens	1.0	0.0	1.0	0.0	0.0	0.0	0.0	0.0	0.0	0.0	0.0	0.0	0.0	0.0	0.0	0.0	0.0	0.0	0.0	0.0
EIF3M	10480	symbol	H. sapiens	10480	H. sapiens	1.0	0.0	0.0	0.0	1.0	0.0	0.0	0.0	0.0	0.0	0.0	0.0	0.0	0.0	0.0	0.0	0.0	0.0	0.0	0.0
MAP3K21	84451	symbol	H. sapiens	84451	H. sapiens	0.0	0.0	0.0	0.0	0.0	0.0	0.0	0.0	0.0	1.0	0.0	0.0	0.0	0.0	0.0	0.0	0.0	0.0	0.0	0.0
COX6A1P2	285849	symbol	H. sapiens	285849	H. sapiens	0.0	0.0	0.0	0.0	0.0	0.0	0.0	0.0	0.0	0.0	0.0	0.0	0.0	0.0	0.0	0.0	0.0	0.0	0.0	0.0
TRMT61A	115708	symbol	H. sapiens	115708	H. sapiens	1.0	0.0	0.0	0.0	0.0	0.0	0.0	0.0	0.0	0.0	0.0	0.0	1.0	0.0	0.0	0.0	0.0	0.0	0.0	0.0
PDIA3P1	171423	symbol	H. sapiens	171423	H. sapiens	0.0	0.0	0.0	0.0	0.0	0.0	0.0	0.0	0.0	0.0	0.0	0.0	0.0	0.0	0.0	0.0	0.0	0.0	0.0	0.0
EIF3I	8668	symbol	H. sapiens	8668	H. sapiens	1.0	0.0	0.0	0.0	1.0	0.0	0.0	0.0	0.0	0.0	0.0	0.0	0.0	0.0	0.0	0.0	0.0	0.0	0.0	0.0
RPLP0	6175	symbol	H. sapiens	6175	H. sapiens	1.0	0.0	1.0	0.0	1.0	0.0	0.0	0.0	0.0	0.0	0.0	0.0	0.0	0.0	0.0	0.0	0.0	0.0	0.0	0.0
ABL2	27	symbol	H. sapiens	27	H. sapiens	0.0	0.0	0.0	0.0	0.0	0.0	0.0	0.0	0.0	0.0	0.0	0.0	0.0	0.0	0.0	0.0	0.0	0.0	0.0	0.0
EPB41	2035	symbol	H. sapiens	2035	H. sapiens	0.0	0.0	0.0	0.0	0.0	0.0	0.0	0.0	0.0	0.0	0.0	0.0	0.0	0.0	0.0	0.0	1.0	0.0	0.0	0.0
EMG1	10436	symbol	H. sapiens	10436	H. sapiens	1.0	0.0	1.0	0.0	0.0	0.0	0.0	0.0	0.0	0.0	0.0	0.0	1.0	0.0	0.0	0.0	0.0	0.0	0.0	0.0
ENO1	2023	symbol	H. sapiens	2023	H. sapiens	0.0	1.0	0.0	0.0	0.0	0.0	0.0	0.0	1.0	1.0	0.0	0.0	0.0	0.0	0.0	0.0	0.0	0.0	1.0	0.0
RAB20	55647	symbol	H. sapiens	55647	H. sapiens	0.0	0.0	1.0	0.0	0.0	0.0	0.0	0.0	0.0	0.0	0.0	0.0	0.0	0.0	1.0	0.0	0.0	0.0	0.0	0.0
RABL2A	11159	symbol	H. sapiens	11159	H. sapiens	0.0	0.0	0.0	0.0	0.0	0.0	0.0	0.0	0.0	0.0	0.0	0.0	0.0	0.0	0.0	0.0	0.0	0.0	0.0	0.0
ANO6	196527	symbol	H. sapiens	196527	H. sapiens	0.0	0.0	0.0	0.0	0.0	0.0	0.0	0.0	0.0	0.0	0.0	0.0	0.0	0.0	0.0	0.0	0.0	0.0	0.0	0.0
LIN54	132660	symbol	H. sapiens	132660	H. sapiens	0.0	0.0	0.0	0.0	0.0	0.0	0.0	0.0	0.0	0.0	0.0	0.0	0.0	0.0	0.0	0.0	0.0	0.0	0.0	0.0
RPS27AP16	643358	symbol	H. sapiens	643358	H. sapiens	0.0	0.0	0.0	0.0	0.0	0.0	0.0	0.0	0.0	0.0	0.0	0.0	0.0	0.0	0.0	0.0	0.0	0.0	0.0	0.0
UCK1	83549	symbol	H. sapiens	83549	H. sapiens	0.0	0.0	0.0	0.0	0.0	0.0	0.0	0.0	1.0	0.0	0.0	0.0	0.0	0.0	0.0	0.0	0.0	0.0	0.0	0.0
ZNF786	136051	symbol	H. sapiens	136051	H. sapiens	0.0	0.0	0.0	0.0	0.0	0.0	0.0	0.0	0.0	0.0	0.0	0.0	0.0	0.0	0.0	0.0	0.0	0.0	0.0	0.0
ZNHIT2	741	symbol	H. sapiens	741	H. sapiens	0.0	0.0	0.0	0.0	0.0	0.0	0.0	0.0	0.0	0.0	0.0	0.0	0.0	0.0	0.0	0.0	0.0	0.0	0.0	0.0
AC067852.2						nan	nan	nan	nan	nan	nan	nan	nan	nan	nan	nan	nan	nan	nan	nan	nan	nan	nan	nan	nan
PINX1	54984	symbol	H. sapiens	54984	H. sapiens	0.0	0.0	0.0	0.0	0.0	0.0	0.0	0.0	0.0	0.0	0.0	0.0	0.0	0.0	0.0	0.0	1.0	0.0	0.0	0.0
COPS3	8533	symbol	H. sapiens	8533	H. sapiens	0.0	0.0	0.0	0.0	0.0	0.0	0.0	0.0	0.0	0.0	0.0	0.0	0.0	0.0	0.0	0.0	0.0	0.0	1.0	0.0
RPL8	6132	symbol	H. sapiens	6132	H. sapiens	1.0	0.0	1.0	0.0	1.0	0.0	0.0	0.0	0.0	0.0	0.0	0.0	0.0	0.0	0.0	0.0	0.0	0.0	0.0	0.0
CEP112	201134	symbol	H. sapiens	201134	H. sapiens	0.0	0.0	0.0	0.0	0.0	0.0	0.0	0.0	0.0	0.0	0.0	0.0	0.0	0.0	0.0	0.0	0.0	0.0	0.0	0.0
SETD6	79918	symbol	H. sapiens	79918	H. sapiens	0.0	0.0	0.0	0.0	0.0	0.0	0.0	0.0	0.0	0.0	0.0	0.0	1.0	0.0	0.0	0.0	0.0	0.0	0.0	0.0
UTP4	84916	symbol	H. sapiens	84916	H. sapiens	1.0	0.0	0.0	0.0	0.0	0.0	0.0	0.0	0.0	0.0	0.0	0.0	0.0	0.0	0.0	0.0	0.0	0.0	0.0	0.0
CTNNAL1	8727	symbol	H. sapiens	8727	H. sapiens	0.0	0.0	0.0	0.0	0.0	0.0	0.0	0.0	0.0	0.0	0.0	0.0	0.0	0.0	0.0	0.0	0.0	0.0	0.0	0.0
TBRG4	9238	symbol	H. sapiens	9238	H. sapiens	0.0	0.0	0.0	0.0	0.0	0.0	0.0	0.0	0.0	0.0	0.0	0.0	0.0	0.0	0.0	0.0	0.0	0.0	0.0	0.0
RRP1	8568	symbol	H. sapiens	8568	H. sapiens	1.0	0.0	0.0	0.0	0.0	0.0	0.0	0.0	0.0	0.0	0.0	0.0	0.0	0.0	0.0	0.0	0.0	0.0	0.0	0.0
GNG5	2787	symbol	H. sapiens	2787	H. sapiens	0.0	0.0	0.0	0.0	0.0	0.0	0.0	0.0	0.0	0.0	0.0	0.0	0.0	0.0	0.0	0.0	0.0	0.0	0.0	0.0
ZNF697	90874	symbol	H. sapiens	90874	H. sapiens	0.0	0.0	0.0	0.0	0.0	0.0	0.0	0.0	0.0	0.0	0.0	0.0	0.0	0.0	0.0	0.0	0.0	0.0	0.0	0.0
OSGEP	55644	symbol	H. sapiens	55644	H. sapiens	1.0	0.0	0.0	0.0	0.0	0.0	0.0	0.0	0.0	0.0	0.0	0.0	1.0	0.0	0.0	0.0	0.0	0.0	0.0	0.0
SMARCD2	6603	symbol	H. sapiens	6603	H. sapiens	0.0	0.0	0.0	0.0	0.0	0.0	0.0	0.0	0.0	0.0	0.0	0.0	0.0	0.0	0.0	0.0	0.0	0.0	0.0	0.0
FAM89A	375061	symbol	H. sapiens	375061	H. sapiens	0.0	0.0	0.0	0.0	0.0	0.0	0.0	0.0	0.0	0.0	0.0	0.0	0.0	0.0	0.0	0.0	0.0	0.0	0.0	0.0
TOMM40	10452	symbol	H. sapiens	10452	H. sapiens	0.0	0.0	0.0	0.0	0.0	0.0	0.0	0.0	0.0	0.0	0.0	0.0	0.0	0.0	0.0	0.0	0.0	0.0	0.0	0.0
SVIP	258010	symbol	H. sapiens	258010	H. sapiens	0.0	0.0	0.0	0.0	0.0	0.0	0.0	0.0	0.0	0.0	0.0	0.0	0.0	0.0	0.0	0.0	1.0	0.0	1.0	0.0
SNRPB	6628	symbol	H. sapiens	6628	H. sapiens	1.0	0.0	1.0	0.0	0.0	0.0	0.0	0.0	0.0	0.0	0.0	0.0	1.0	0.0	0.0	0.0	0.0	0.0	0.0	1.0
RPL18A	6142	symbol	H. sapiens	6142	H. sapiens	1.0	0.0	0.0	0.0	1.0	0.0	0.0	0.0	0.0	0.0	0.0	0.0	0.0	0.0	0.0	0.0	0.0	0.0	0.0	0.0
SNRPG	6637	symbol	H. sapiens	6637	H. sapiens	1.0	0.0	1.0	0.0	0.0	0.0	0.0	0.0	0.0	0.0	0.0	0.0	0.0	0.0	0.0	0.0	0.0	0.0	0.0	1.0
C6orf48	50854	gene_synonym	H. sapiens	50854	H. sapiens	0.0	0.0	0.0	0.0	0.0	0.0	0.0	0.0	0.0	0.0	0.0	0.0	0.0	0.0	0.0	0.0	0.0	0.0	0.0	0.0
MGME1	92667	symbol	H. sapiens	92667	H. sapiens	0.0	0.0	0.0	0.0	0.0	0.0	0.0	0.0	0.0	0.0	0.0	0.0	1.0	0.0	0.0	1.0	0.0	0.0	0.0	0.0
NUCB2	4925	symbol	H. sapiens	4925	H. sapiens	0.0	0.0	0.0	0.0	0.0	0.0	0.0	0.0	0.0	0.0	0.0	0.0	0.0	0.0	0.0	0.0	0.0	0.0	0.0	0.0
SRSF2	6427	symbol	H. sapiens	6427	H. sapiens	1.0	0.0	0.0	0.0	0.0	0.0	0.0	0.0	0.0	0.0	0.0	0.0	0.0	0.0	0.0	0.0	0.0	0.0	0.0	0.0
EIF4A1	1973	symbol	H. sapiens	1973	H. sapiens	0.0	0.0	0.0	0.0	1.0	0.0	0.0	0.0	0.0	0.0	0.0	0.0	1.0	0.0	0.0	0.0	0.0	0.0	0.0	0.0
KDELC1	79070	gene_synonym	H. sapiens	79070	H. sapiens	0.0	0.0	0.0	0.0	0.0	0.0	0.0	0.0	0.0	0.0	0.0	0.0	0.0	0.0	0.0	0.0	0.0	0.0	0.0	0.0
CENPB	1059	symbol	H. sapiens	1059	H. sapiens	0.0	0.0	0.0	0.0	0.0	0.0	0.0	0.0	0.0	0.0	0.0	0.0	0.0	0.0	0.0	0.0	0.0	0.0	0.0	0.0
RPL26	6154	symbol	H. sapiens	6154	H. sapiens	1.0	0.0	1.0	0.0	1.0	0.0	0.0	0.0	0.0	0.0	0.0	0.0	0.0	0.0	0.0	0.0	0.0	0.0	1.0	0.0
UTP11	51118	symbol	H. sapiens	51118	H. sapiens	1.0	0.0	0.0	0.0	0.0	0.0	0.0	0.0	0.0	0.0	0.0	0.0	0.0	0.0	0.0	0.0	0.0	0.0	0.0	0.0
SWSAP1	126074	symbol	H. sapiens	126074	H. sapiens	0.0	0.0	0.0	0.0	0.0	0.0	0.0	0.0	0.0	0.0	0.0	0.0	0.0	0.0	0.0	0.0	0.0	0.0	0.0	0.0
ZFYVE26	23503	symbol	H. sapiens	23503	H. sapiens	0.0	0.0	0.0	0.0	0.0	0.0	0.0	0.0	0.0	0.0	0.0	0.0	0.0	0.0	0.0	0.0	0.0	0.0	0.0	0.0
IL33	90865	symbol	H. sapiens	90865	H. sapiens	0.0	0.0	0.0	0.0	0.0	0.0	0.0	0.0	0.0	0.0	0.0	0.0	0.0	0.0	1.0	0.0	0.0	0.0	0.0	0.0
MAPK8	5599	symbol	H. sapiens	5599	H. sapiens	0.0	0.0	0.0	0.0	0.0	0.0	0.0	0.0	0.0	0.0	0.0	0.0	0.0	1.0	0.0	0.0	1.0	0.0	0.0	0.0
RIOK1	83732	symbol	H. sapiens	83732	H. sapiens	1.0	0.0	0.0	0.0	0.0	0.0	0.0	0.0	0.0	0.0	0.0	0.0	0.0	0.0	0.0	0.0	0.0	0.0	0.0	0.0
PARL	55486	symbol	H. sapiens	55486	H. sapiens	0.0	0.0	0.0	0.0	1.0	0.0	0.0	0.0	0.0	0.0	0.0	0.0	0.0	0.0	0.0	0.0	1.0	0.0	0.0	0.0
TCTN1	79600	symbol	H. sapiens	79600	H. sapiens	0.0	0.0	1.0	0.0	0.0	0.0	0.0	0.0	0.0	0.0	0.0	0.0	0.0	0.0	0.0	0.0	0.0	0.0	0.0	0.0
LRRC59	55379	symbol	H. sapiens	55379	H. sapiens	0.0	0.0	0.0	0.0	0.0	0.0	0.0	0.0	0.0	0.0	0.0	0.0	0.0	0.0	0.0	0.0	0.0	0.0	0.0	0.0
SURF2	6835	symbol	H. sapiens	6835	H. sapiens	0.0	0.0	0.0	0.0	0.0	0.0	0.0	0.0	0.0	0.0	0.0	0.0	0.0	0.0	0.0	0.0	0.0	0.0	0.0	0.0
RPS27A	6233	symbol	H. sapiens	6233	H. sapiens	1.0	0.0	0.0	0.0	1.0	0.0	0.0	0.0	0.0	0.0	0.0	0.0	0.0	0.0	0.0	0.0	0.0	0.0	0.0	0.0
DUT	1854	symbol	H. sapiens	1854	H. sapiens	0.0	0.0	0.0	0.0	0.0	0.0	0.0	0.0	1.0	0.0	0.0	0.0	0.0	0.0	0.0	0.0	0.0	0.0	0.0	0.0
TIMM9	26520	symbol	H. sapiens	26520	H. sapiens	0.0	0.0	0.0	0.0	0.0	0.0	0.0	0.0	0.0	1.0	0.0	0.0	0.0	0.0	0.0	0.0	0.0	0.0	0.0	0.0
RNPEP	6051	symbol	H. sapiens	6051	H. sapiens	0.0	0.0	0.0	0.0	0.0	0.0	0.0	0.0	0.0	0.0	0.0	0.0	0.0	0.0	0.0	0.0	0.0	0.0	0.0	0.0
DAB2	1601	symbol	H. sapiens	1601	H. sapiens	0.0	0.0	0.0	0.0	0.0	0.0	0.0	0.0	0.0	0.0	0.0	1.0	0.0	0.0	0.0	0.0	1.0	1.0	0.0	0.0
CCNG1	900	symbol	H. sapiens	900	H. sapiens	0.0	0.0	0.0	0.0	0.0	0.0	0.0	0.0	0.0	0.0	0.0	1.0	0.0	0.0	0.0	0.0	0.0	0.0	0.0	0.0
DDI2	84301	symbol	H. sapiens	84301	H. sapiens	0.0	0.0	0.0	0.0	0.0	0.0	0.0	0.0	0.0	0.0	0.0	0.0	0.0	1.0	0.0	0.0	0.0	0.0	0.0	0.0
DDX56	54606	symbol	H. sapiens	54606	H. sapiens	1.0	0.0	0.0	0.0	0.0	0.0	0.0	0.0	0.0	0.0	0.0	0.0	1.0	0.0	0.0	0.0	0.0	0.0	0.0	0.0
FAM50A	9130	symbol	H. sapiens	9130	H. sapiens	0.0	0.0	0.0	0.0	0.0	0.0	0.0	0.0	0.0	0.0	0.0	0.0	0.0	0.0	0.0	0.0	0.0	0.0	0.0	0.0
ATXN1	6310	symbol	H. sapiens	6310	H. sapiens	0.0	0.0	0.0	0.0	0.0	0.0	0.0	0.0	0.0	0.0	0.0	0.0	0.0	0.0	0.0	0.0	0.0	0.0	0.0	0.0
SELENOS	55829	symbol	H. sapiens	55829	H. sapiens	0.0	0.0	0.0	0.0	0.0	0.0	0.0	0.0	0.0	0.0	0.0	0.0	0.0	0.0	0.0	0.0	0.0	0.0	1.0	0.0
AURKAIP1	54998	symbol	H. sapiens	54998	H. sapiens	0.0	0.0	0.0	0.0	0.0	0.0	0.0	0.0	0.0	0.0	0.0	0.0	0.0	0.0	0.0	0.0	0.0	0.0	0.0	0.0
HMG20A	10363	symbol	H. sapiens	10363	H. sapiens	0.0	0.0	0.0	0.0	0.0	0.0	0.0	0.0	0.0	0.0	0.0	0.0	0.0	0.0	0.0	0.0	0.0	0.0	0.0	0.0
MICAL3	57553	symbol	H. sapiens	57553	H. sapiens	0.0	0.0	0.0	0.0	0.0	1.0	0.0	0.0	0.0	0.0	0.0	0.0	0.0	0.0	0.0	0.0	0.0	0.0	0.0	0.0
JMJD8	339123	symbol	H. sapiens	339123	H. sapiens	0.0	0.0	0.0	0.0	0.0	0.0	0.0	0.0	0.0	0.0	0.0	0.0	0.0	0.0	0.0	0.0	0.0	0.0	0.0	0.0
ARID4A	5926	symbol	H. sapiens	5926	H. sapiens	0.0	0.0	0.0	0.0	0.0	0.0	0.0	0.0	0.0	0.0	0.0	0.0	1.0	0.0	0.0	0.0	0.0	0.0	0.0	0.0
IRAK1	3654	symbol	H. sapiens	3654	H. sapiens	0.0	0.0	0.0	0.0	0.0	0.0	0.0	0.0	0.0	1.0	0.0	1.0	0.0	0.0	1.0	0.0	0.0	0.0	0.0	0.0
RRP15	51018	symbol	H. sapiens	51018	H. sapiens	1.0	0.0	1.0	0.0	0.0	0.0	0.0	0.0	0.0	0.0	0.0	0.0	0.0	0.0	0.0	0.0	0.0	0.0	0.0	0.0
LGALS3BP	3959	symbol	H. sapiens	3959	H. sapiens	0.0	0.0	0.0	0.0	0.0	0.0	0.0	0.0	0.0	0.0	0.0	0.0	0.0	0.0	0.0	0.0	0.0	0.0	0.0	0.0
TMEM110	375346	gene_synonym	H. sapiens	375346	H. sapiens	0.0	0.0	0.0	0.0	0.0	0.0	0.0	0.0	0.0	0.0	0.0	0.0	0.0	0.0	0.0	0.0	0.0	0.0	0.0	0.0
NHLRC3	387921	symbol	H. sapiens	387921	H. sapiens	0.0	0.0	0.0	0.0	0.0	0.0	0.0	0.0	0.0	0.0	0.0	0.0	0.0	0.0	0.0	0.0	0.0	0.0	0.0	0.0
CDK9	1025	symbol	H. sapiens	1025	H. sapiens	0.0	0.0	0.0	0.0	0.0	0.0	1.0	0.0	0.0	0.0	0.0	0.0	0.0	0.0	1.0	0.0	0.0	0.0	1.0	0.0
PFDN2	5202	symbol	H. sapiens	5202	H. sapiens	0.0	0.0	0.0	0.0	0.0	0.0	0.0	0.0	0.0	0.0	0.0	0.0	0.0	0.0	0.0	0.0	0.0	0.0	0.0	0.0
SMG1P5	595101	symbol	H. sapiens	595101	H. sapiens	0.0	0.0	0.0	0.0	0.0	0.0	0.0	0.0	0.0	0.0	0.0	0.0	0.0	0.0	0.0	0.0	0.0	0.0	0.0	0.0
VWA8	23078	symbol	H. sapiens	23078	H. sapiens	0.0	0.0	0.0	0.0	0.0	0.0	0.0	0.0	0.0	0.0	0.0	0.0	0.0	0.0	0.0	0.0	0.0	0.0	0.0	0.0
PSMA6	5687	symbol	H. sapiens	5687	H. sapiens	1.0	0.0	0.0	0.0	0.0	0.0	0.0	0.0	0.0	0.0	0.0	0.0	0.0	0.0	0.0	0.0	0.0	0.0	0.0	0.0
TMED9	54732	symbol	H. sapiens	54732	H. sapiens	0.0	0.0	0.0	0.0	0.0	0.0	0.0	0.0	0.0	0.0	0.0	0.0	0.0	0.0	0.0	0.0	0.0	0.0	0.0	0.0
PRNP	5621	symbol	H. sapiens	5621	H. sapiens	0.0	0.0	0.0	0.0	0.0	0.0	1.0	0.0	0.0	0.0	0.0	1.0	0.0	1.0	0.0	0.0	1.0	0.0	0.0	0.0
KRAS	3845	symbol	H. sapiens	3845	H. sapiens	0.0	0.0	0.0	0.0	0.0	0.0	0.0	0.0	0.0	0.0	0.0	0.0	0.0	0.0	0.0	0.0	0.0	0.0	0.0	0.0
QTRT2	79691	symbol	H. sapiens	79691	H. sapiens	1.0	0.0	0.0	0.0	0.0	0.0	0.0	0.0	0.0	1.0	0.0	0.0	1.0	0.0	0.0	0.0	0.0	0.0	0.0	0.0
UBA7	7318	symbol	H. sapiens	7318	H. sapiens	0.0	0.0	0.0	0.0	0.0	0.0	0.0	0.0	0.0	0.0	0.0	0.0	0.0	0.0	0.0	0.0	0.0	0.0	0.0	0.0
NOC4L	79050	symbol	H. sapiens	79050	H. sapiens	1.0	0.0	0.0	0.0	0.0	0.0	0.0	0.0	0.0	0.0	0.0	0.0	0.0	0.0	0.0	0.0	0.0	0.0	0.0	0.0
RNASEK-C17orf49	100529209	symbol	H. sapiens	100529209	H. sapiens	0.0	0.0	0.0	0.0	0.0	0.0	0.0	0.0	0.0	0.0	0.0	0.0	0.0	0.0	0.0	0.0	0.0	0.0	0.0	0.0
BRIX1	55299	symbol	H. sapiens	55299	H. sapiens	1.0	0.0	1.0	0.0	0.0	0.0	0.0	0.0	0.0	0.0	0.0	0.0	0.0	0.0	0.0	0.0	0.0	0.0	0.0	0.0
TPGS2	25941	symbol	H. sapiens	25941	H. sapiens	0.0	0.0	0.0	0.0	0.0	0.0	0.0	0.0	0.0	0.0	0.0	0.0	0.0	0.0	0.0	0.0	0.0	0.0	0.0	0.0
CD63	967	symbol	H. sapiens	967	H. sapiens	0.0	0.0	0.0	0.0	0.0	0.0	0.0	0.0	0.0	0.0	0.0	0.0	0.0	0.0	0.0	0.0	0.0	0.0	0.0	0.0
MATR3	9782	symbol	H. sapiens	9782	H. sapiens	0.0	0.0	0.0	0.0	0.0	0.0	0.0	0.0	0.0	0.0	0.0	0.0	0.0	0.0	0.0	0.0	0.0	0.0	0.0	0.0
POLR2I	5438	symbol	H. sapiens	5438	H. sapiens	0.0	0.0	0.0	0.0	0.0	0.0	0.0	0.0	0.0	0.0	0.0	0.0	1.0	0.0	0.0	0.0	0.0	0.0	0.0	0.0
AC087190.1						nan	nan	nan	nan	nan	nan	nan	nan	nan	nan	nan	nan	nan	nan	nan	nan	nan	nan	nan	nan
PPARD	5467	symbol	H. sapiens	5467	H. sapiens	0.0	1.0	0.0	1.0	0.0	0.0	0.0	0.0	1.0	0.0	1.0	0.0	0.0	0.0	0.0	0.0	1.0	1.0	0.0	0.0
MARK4	57787	symbol	H. sapiens	57787	H. sapiens	0.0	0.0	0.0	0.0	0.0	0.0	0.0	0.0	0.0	0.0	0.0	0.0	0.0	0.0	0.0	0.0	1.0	0.0	0.0	0.0
WDR43	23160	symbol	H. sapiens	23160	H. sapiens	1.0	0.0	0.0	0.0	0.0	0.0	0.0	0.0	0.0	0.0	0.0	0.0	0.0	0.0	0.0	0.0	0.0	0.0	0.0	0.0
TRMT2B	79979	symbol	H. sapiens	79979	H. sapiens	1.0	0.0	0.0	0.0	0.0	0.0	0.0	0.0	0.0	0.0	0.0	0.0	1.0	0.0	0.0	0.0	0.0	0.0	0.0	0.0
SBDS	51119	symbol	H. sapiens	51119	H. sapiens	1.0	0.0	1.0	0.0	0.0	0.0	0.0	0.0	0.0	0.0	0.0	0.0	0.0	0.0	0.0	0.0	0.0	0.0	0.0	1.0
STX7	8417	symbol	H. sapiens	8417	H. sapiens	0.0	0.0	1.0	0.0	0.0	0.0	0.0	0.0	0.0	0.0	0.0	0.0	0.0	0.0	0.0	0.0	1.0	0.0	0.0	0.0
VILL	50853	symbol	H. sapiens	50853	H. sapiens	0.0	0.0	0.0	0.0	0.0	0.0	0.0	0.0	0.0	0.0	0.0	0.0	0.0	0.0	0.0	0.0	0.0	0.0	0.0	0.0
SLC37A3	84255	symbol	H. sapiens	84255	H. sapiens	0.0	0.0	0.0	0.0	0.0	0.0	0.0	0.0	0.0	0.0	0.0	0.0	0.0	0.0	0.0	0.0	0.0	0.0	0.0	0.0
WDR48	57599	symbol	H. sapiens	57599	H. sapiens	0.0	0.0	0.0	0.0	0.0	0.0	0.0	0.0	0.0	0.0	0.0	0.0	0.0	0.0	0.0	0.0	0.0	0.0	1.0	0.0
TMEM245	23731	symbol	H. sapiens	23731	H. sapiens	0.0	0.0	0.0	0.0	0.0	0.0	0.0	0.0	0.0	0.0	0.0	0.0	0.0	0.0	0.0	0.0	0.0	0.0	0.0	0.0
MRPL20	55052	symbol	H. sapiens	55052	H. sapiens	1.0	0.0	1.0	0.0	1.0	0.0	0.0	0.0	0.0	0.0	0.0	0.0	0.0	0.0	0.0	0.0	0.0	0.0	0.0	0.0
IFIH1	64135	symbol	H. sapiens	64135	H. sapiens	0.0	0.0	0.0	0.0	0.0	0.0	0.0	0.0	0.0	0.0	0.0	0.0	1.0	0.0	0.0	0.0	0.0	0.0	0.0	1.0
LAMP1	3916	symbol	H. sapiens	3916	H. sapiens	0.0	0.0	0.0	0.0	0.0	0.0	0.0	0.0	0.0	0.0	0.0	0.0	0.0	0.0	0.0	0.0	1.0	0.0	0.0	0.0
SLC35F6	54978	symbol	H. sapiens	54978	H. sapiens	0.0	0.0	0.0	0.0	0.0	0.0	0.0	0.0	0.0	0.0	0.0	0.0	0.0	0.0	0.0	0.0	0.0	0.0	0.0	0.0
PHKG2	5261	symbol	H. sapiens	5261	H. sapiens	0.0	0.0	0.0	0.0	0.0	0.0	0.0	0.0	0.0	0.0	0.0	0.0	0.0	0.0	0.0	0.0	0.0	0.0	0.0	0.0
USP36	57602	symbol	H. sapiens	57602	H. sapiens	0.0	0.0	0.0	0.0	0.0	0.0	0.0	0.0	0.0	0.0	0.0	0.0	0.0	0.0	0.0	0.0	1.0	0.0	0.0	0.0
CCSER2	54462	symbol	H. sapiens	54462	H. sapiens	0.0	0.0	0.0	0.0	0.0	0.0	0.0	0.0	0.0	0.0	0.0	0.0	0.0	0.0	0.0	0.0	0.0	0.0	0.0	0.0
SF3B4	10262	symbol	H. sapiens	10262	H. sapiens	1.0	0.0	0.0	0.0	0.0	0.0	0.0	0.0	0.0	0.0	0.0	0.0	0.0	0.0	0.0	0.0	0.0	0.0	0.0	0.0
FBL	2091	symbol	H. sapiens	2091	H. sapiens	1.0	0.0	0.0	0.0	0.0	0.0	0.0	0.0	0.0	0.0	0.0	0.0	1.0	0.0	0.0	0.0	0.0	0.0	0.0	0.0
VPS8	23355	symbol	H. sapiens	23355	H. sapiens	0.0	0.0	0.0	0.0	0.0	0.0	0.0	0.0	0.0	0.0	0.0	0.0	0.0	0.0	0.0	0.0	0.0	0.0	0.0	0.0
PCTP	58488	symbol	H. sapiens	58488	H. sapiens	0.0	0.0	0.0	0.0	0.0	0.0	0.0	0.0	0.0	0.0	0.0	0.0	0.0	0.0	0.0	0.0	0.0	0.0	0.0	0.0
HNRNPM	4670	symbol	H. sapiens	4670	H. sapiens	1.0	0.0	0.0	0.0	0.0	0.0	0.0	0.0	0.0	0.0	0.0	0.0	0.0	0.0	0.0	0.0	0.0	0.0	0.0	0.0
CSGALNACT2	55454	symbol	H. sapiens	55454	H. sapiens	0.0	0.0	0.0	0.0	0.0	0.0	0.0	0.0	1.0	0.0	0.0	0.0	0.0	0.0	0.0	0.0	0.0	0.0	0.0	0.0
ZNF622	90441	symbol	H. sapiens	90441	H. sapiens	1.0	0.0	1.0	0.0	0.0	0.0	0.0	0.0	0.0	0.0	0.0	1.0	0.0	0.0	0.0	0.0	0.0	0.0	1.0	0.0
BIN3	55909	symbol	H. sapiens	55909	H. sapiens	0.0	0.0	0.0	0.0	0.0	0.0	0.0	0.0	0.0	0.0	0.0	0.0	0.0	0.0	0.0	0.0	0.0	0.0	0.0	0.0
RPL10P9	389342	symbol	H. sapiens	389342	H. sapiens	0.0	0.0	0.0	0.0	0.0	0.0	0.0	0.0	0.0	0.0	0.0	0.0	0.0	0.0	0.0	0.0	0.0	0.0	0.0	0.0
DDX60L	91351	symbol	H. sapiens	91351	H. sapiens	0.0	0.0	0.0	0.0	0.0	0.0	0.0	0.0	0.0	0.0	0.0	0.0	1.0	0.0	0.0	0.0	0.0	0.0	0.0	0.0
NDUFV3	4731	symbol	H. sapiens	4731	H. sapiens	0.0	0.0	0.0	0.0	0.0	1.0	0.0	0.0	0.0	0.0	0.0	0.0	0.0	0.0	0.0	0.0	0.0	0.0	0.0	0.0
ITPA	3704	symbol	H. sapiens	3704	H. sapiens	0.0	0.0	0.0	0.0	0.0	0.0	0.0	0.0	1.0	0.0	0.0	0.0	0.0	0.0	0.0	0.0	0.0	0.0	0.0	0.0
SEH1L	81929	symbol	H. sapiens	81929	H. sapiens	0.0	0.0	0.0	0.0	0.0	0.0	0.0	0.0	0.0	0.0	0.0	0.0	0.0	0.0	0.0	0.0	0.0	0.0	0.0	0.0
RPS13	6207	symbol	H. sapiens	6207	H. sapiens	1.0	0.0	1.0	0.0	1.0	0.0	0.0	0.0	0.0	0.0	0.0	0.0	0.0	0.0	0.0	0.0	0.0	0.0	0.0	0.0
LYAR	55646	symbol	H. sapiens	55646	H. sapiens	1.0	0.0	0.0	0.0	0.0	0.0	0.0	0.0	0.0	0.0	0.0	0.0	0.0	0.0	0.0	0.0	0.0	0.0	0.0	0.0
ATG4C	84938	symbol	H. sapiens	84938	H. sapiens	0.0	0.0	0.0	0.0	0.0	0.0	0.0	0.0	0.0	0.0	0.0	0.0	0.0	0.0	0.0	0.0	0.0	0.0	0.0	0.0
BCL2L1	598	symbol	H. sapiens	598	H. sapiens	0.0	0.0	0.0	0.0	0.0	0.0	0.0	0.0	0.0	1.0	0.0	0.0	0.0	0.0	1.0	0.0	1.0	0.0	1.0	0.0
PORCN	64840	symbol	H. sapiens	64840	H. sapiens	0.0	1.0	0.0	0.0	0.0	0.0	0.0	0.0	0.0	0.0	0.0	0.0	0.0	0.0	0.0	0.0	0.0	0.0	0.0	0.0
IFT172	26160	symbol	H. sapiens	26160	H. sapiens	0.0	0.0	1.0	0.0	0.0	0.0	0.0	0.0	0.0	0.0	0.0	0.0	0.0	0.0	0.0	0.0	0.0	0.0	0.0	0.0
LANCL1	10314	symbol	H. sapiens	10314	H. sapiens	0.0	0.0	0.0	0.0	0.0	0.0	0.0	0.0	0.0	0.0	0.0	0.0	0.0	0.0	0.0	0.0	0.0	0.0	1.0	0.0
RAN	5901	symbol	H. sapiens	5901	H. sapiens	1.0	0.0	0.0	0.0	0.0	0.0	0.0	0.0	1.0	0.0	0.0	0.0	0.0	0.0	0.0	0.0	1.0	0.0	0.0	0.0
KDM5D	8284	symbol	H. sapiens	8284	H. sapiens	0.0	0.0	0.0	0.0	0.0	1.0	0.0	0.0	0.0	0.0	0.0	0.0	0.0	0.0	0.0	0.0	0.0	0.0	0.0	0.0
NIT2	56954	symbol	H. sapiens	56954	H. sapiens	0.0	0.0	0.0	0.0	0.0	0.0	0.0	0.0	0.0	0.0	0.0	0.0	0.0	0.0	0.0	0.0	0.0	0.0	0.0	0.0
NSUN2	54888	symbol	H. sapiens	54888	H. sapiens	1.0	0.0	0.0	0.0	0.0	0.0	0.0	0.0	0.0	0.0	0.0	0.0	1.0	0.0	0.0	0.0	1.0	0.0	0.0	0.0
DIS3L	115752	symbol	H. sapiens	115752	H. sapiens	1.0	0.0	0.0	0.0	0.0	0.0	0.0	0.0	0.0	0.0	0.0	0.0	1.0	0.0	0.0	1.0	0.0	0.0	0.0	0.0
TNIP2	79155	symbol	H. sapiens	79155	H. sapiens	0.0	0.0	0.0	0.0	0.0	0.0	0.0	0.0	0.0	0.0	0.0	0.0	0.0	0.0	1.0	0.0	0.0	0.0	0.0	0.0
NHP2	55651	symbol	H. sapiens	55651	H. sapiens	1.0	0.0	1.0	0.0	0.0	0.0	0.0	0.0	0.0	0.0	0.0	0.0	1.0	0.0	0.0	0.0	0.0	0.0	0.0	0.0
MYCBP2	23077	symbol	H. sapiens	23077	H. sapiens	0.0	0.0	0.0	0.0	0.0	0.0	0.0	0.0	0.0	0.0	0.0	0.0	0.0	0.0	0.0	0.0	0.0	0.0	0.0	0.0
RBL2	5934	symbol	H. sapiens	5934	H. sapiens	0.0	0.0	0.0	0.0	0.0	0.0	0.0	0.0	0.0	0.0	0.0	1.0	0.0	0.0	0.0	0.0	0.0	0.0	0.0	0.0
ADSS	159	gene_synonym	H. sapiens	159	H. sapiens	0.0	0.0	0.0	0.0	0.0	0.0	0.0	0.0	1.0	0.0	0.0	0.0	0.0	1.0	0.0	0.0	0.0	0.0	0.0	0.0
RPL23A	6147	symbol	H. sapiens	6147	H. sapiens	1.0	0.0	1.0	0.0	1.0	0.0	0.0	0.0	0.0	0.0	0.0	0.0	0.0	0.0	0.0	0.0	0.0	0.0	0.0	0.0
SCAND1	51282	symbol	H. sapiens	51282	H. sapiens	0.0	0.0	0.0	0.0	0.0	0.0	0.0	0.0	0.0	0.0	0.0	0.0	0.0	0.0	0.0	0.0	0.0	0.0	0.0	0.0
ADAM19	8728	symbol	H. sapiens	8728	H. sapiens	0.0	0.0	0.0	0.0	0.0	0.0	0.0	0.0	0.0	0.0	0.0	0.0	0.0	0.0	0.0	0.0	0.0	0.0	0.0	0.0
GPATCH11	253635	symbol	H. sapiens	253635	H. sapiens	0.0	0.0	0.0	0.0	0.0	0.0	0.0	0.0	0.0	0.0	0.0	0.0	0.0	0.0	0.0	0.0	0.0	0.0	0.0	0.0
PCNX3	399909	symbol	H. sapiens	399909	H. sapiens	0.0	0.0	0.0	0.0	0.0	0.0	0.0	0.0	0.0	0.0	0.0	0.0	0.0	0.0	0.0	0.0	0.0	0.0	0.0	0.0
NCOR1	9611	symbol	H. sapiens	9611	H. sapiens	0.0	0.0	1.0	0.0	0.0	0.0	0.0	0.0	0.0	0.0	0.0	1.0	0.0	0.0	0.0	0.0	0.0	0.0	1.0	0.0
CHD1L	9557	symbol	H. sapiens	9557	H. sapiens	0.0	0.0	0.0	0.0	0.0	0.0	0.0	0.0	0.0	0.0	0.0	0.0	1.0	0.0	0.0	0.0	0.0	0.0	0.0	0.0
ATF7	11016	symbol	H. sapiens	11016	H. sapiens	0.0	0.0	0.0	0.0	0.0	0.0	0.0	0.0	0.0	0.0	0.0	0.0	0.0	0.0	0.0	0.0	0.0	0.0	0.0	0.0
PKP4	8502	symbol	H. sapiens	8502	H. sapiens	0.0	0.0	0.0	0.0	0.0	0.0	0.0	0.0	0.0	0.0	0.0	0.0	0.0	0.0	0.0	0.0	0.0	0.0	0.0	0.0
PHKB	5257	symbol	H. sapiens	5257	H. sapiens	0.0	0.0	0.0	0.0	0.0	0.0	0.0	0.0	0.0	0.0	0.0	0.0	0.0	0.0	0.0	0.0	0.0	0.0	0.0	0.0
RNF181	51255	symbol	H. sapiens	51255	H. sapiens	0.0	0.0	0.0	0.0	0.0	0.0	0.0	0.0	0.0	0.0	0.0	0.0	0.0	0.0	0.0	0.0	0.0	0.0	0.0	0.0
TMEM63B	55362	symbol	H. sapiens	55362	H. sapiens	0.0	0.0	0.0	0.0	0.0	0.0	0.0	0.0	0.0	0.0	0.0	0.0	0.0	0.0	0.0	0.0	0.0	0.0	0.0	0.0
TIMM23	100287932	symbol	H. sapiens	100287932	H. sapiens	0.0	0.0	0.0	0.0	0.0	0.0	0.0	0.0	0.0	0.0	0.0	0.0	0.0	0.0	0.0	0.0	0.0	0.0	0.0	0.0
MAP2K2	5605	symbol	H. sapiens	5605	H. sapiens	0.0	0.0	0.0	0.0	0.0	0.0	0.0	0.0	0.0	0.0	0.0	1.0	0.0	0.0	0.0	0.0	1.0	0.0	1.0	0.0
BAG1	573	symbol	H. sapiens	573	H. sapiens	0.0	0.0	0.0	0.0	0.0	0.0	0.0	0.0	0.0	0.0	0.0	0.0	0.0	0.0	0.0	0.0	0.0	0.0	0.0	0.0
ETF1	2107	symbol	H. sapiens	2107	H. sapiens	0.0	0.0	0.0	0.0	1.0	0.0	0.0	0.0	0.0	0.0	0.0	0.0	1.0	0.0	0.0	0.0	0.0	0.0	0.0	1.0
WDR45	11152	symbol	H. sapiens	11152	H. sapiens	0.0	0.0	1.0	0.0	0.0	0.0	0.0	0.0	0.0	0.0	0.0	0.0	0.0	0.0	0.0	0.0	0.0	0.0	0.0	0.0
POLE3	54107	symbol	H. sapiens	54107	H. sapiens	0.0	0.0	0.0	0.0	0.0	0.0	0.0	0.0	0.0	0.0	0.0	0.0	1.0	0.0	0.0	0.0	0.0	0.0	0.0	0.0
DGUOK	1716	symbol	H. sapiens	1716	H. sapiens	0.0	0.0	0.0	0.0	0.0	0.0	0.0	0.0	1.0	0.0	0.0	0.0	0.0	0.0	0.0	0.0	0.0	0.0	0.0	0.0
REEP6	92840	symbol	H. sapiens	92840	H. sapiens	0.0	0.0	0.0	0.0	0.0	0.0	0.0	0.0	0.0	0.0	0.0	0.0	0.0	0.0	0.0	0.0	1.0	0.0	0.0	0.0
UFD1	7353	symbol	H. sapiens	7353	H. sapiens	0.0	0.0	0.0	0.0	0.0	0.0	0.0	0.0	0.0	0.0	0.0	0.0	0.0	0.0	0.0	0.0	0.0	0.0	0.0	0.0
DAZAP1	26528	symbol	H. sapiens	26528	H. sapiens	1.0	0.0	0.0	0.0	0.0	0.0	0.0	0.0	0.0	0.0	0.0	0.0	0.0	0.0	0.0	0.0	0.0	0.0	0.0	0.0
PRPF19	27339	symbol	H. sapiens	27339	H. sapiens	1.0	0.0	1.0	0.0	0.0	0.0	0.0	0.0	0.0	0.0	1.0	0.0	0.0	0.0	0.0	0.0	0.0	0.0	0.0	0.0
EEF1D	1936	symbol	H. sapiens	1936	H. sapiens	0.0	0.0	0.0	0.0	1.0	0.0	0.0	0.0	0.0	0.0	0.0	0.0	0.0	0.0	0.0	0.0	0.0	0.0	0.0	1.0
B3GALT6	126792	symbol	H. sapiens	126792	H. sapiens	0.0	0.0	0.0	0.0	0.0	0.0	0.0	0.0	1.0	0.0	0.0	0.0	0.0	0.0	0.0	0.0	0.0	0.0	0.0	0.0
HSD17B4	3295	symbol	H. sapiens	3295	H. sapiens	0.0	1.0	0.0	1.0	1.0	1.0	0.0	0.0	1.0	1.0	0.0	0.0	0.0	0.0	0.0	0.0	0.0	1.0	0.0	0.0
ATP10A	57194	symbol	H. sapiens	57194	H. sapiens	0.0	0.0	0.0	0.0	0.0	0.0	0.0	0.0	0.0	0.0	0.0	0.0	0.0	0.0	0.0	0.0	0.0	0.0	0.0	0.0
NOP2	4839	symbol	H. sapiens	4839	H. sapiens	1.0	0.0	1.0	0.0	0.0	0.0	0.0	0.0	0.0	0.0	0.0	0.0	1.0	0.0	0.0	0.0	0.0	0.0	0.0	0.0
IRF2BPL	64207	symbol	H. sapiens	64207	H. sapiens	0.0	0.0	0.0	0.0	0.0	0.0	0.0	0.0	0.0	0.0	0.0	0.0	0.0	0.0	0.0	0.0	0.0	0.0	0.0	0.0
GRWD1	83743	symbol	H. sapiens	83743	H. sapiens	0.0	0.0	0.0	0.0	0.0	0.0	0.0	0.0	0.0	0.0	0.0	0.0	0.0	0.0	0.0	0.0	0.0	0.0	0.0	0.0
PIP4K2B	8396	symbol	H. sapiens	8396	H. sapiens	0.0	0.0	0.0	0.0	0.0	0.0	0.0	0.0	1.0	1.0	1.0	1.0	0.0	0.0	0.0	0.0	0.0	0.0	0.0	0.0
CKAP4	10970	symbol	H. sapiens	10970	H. sapiens	0.0	0.0	0.0	0.0	0.0	0.0	0.0	0.0	0.0	0.0	0.0	0.0	0.0	0.0	0.0	0.0	0.0	0.0	0.0	0.0
RPL36	25873	symbol	H. sapiens	25873	H. sapiens	1.0	0.0	0.0	0.0	1.0	0.0	0.0	0.0	0.0	0.0	0.0	0.0	0.0	0.0	0.0	0.0	0.0	0.0	0.0	0.0
WDR91	29062	symbol	H. sapiens	29062	H. sapiens	0.0	0.0	0.0	0.0	0.0	0.0	0.0	0.0	0.0	0.0	0.0	1.0	0.0	0.0	0.0	0.0	0.0	0.0	0.0	0.0
TEX2	55852	symbol	H. sapiens	55852	H. sapiens	0.0	0.0	0.0	0.0	0.0	0.0	0.0	0.0	0.0	0.0	0.0	0.0	0.0	0.0	0.0	0.0	0.0	0.0	0.0	0.0
EIF3B	8662	symbol	H. sapiens	8662	H. sapiens	1.0	0.0	0.0	0.0	1.0	0.0	0.0	0.0	0.0	0.0	0.0	0.0	0.0	0.0	0.0	0.0	0.0	0.0	0.0	0.0
FAM35A	54537	gene_synonym	H. sapiens	54537	H. sapiens	0.0	0.0	0.0	0.0	0.0	0.0	0.0	0.0	0.0	0.0	0.0	0.0	0.0	0.0	0.0	0.0	0.0	0.0	1.0	0.0
ZNF510	22869	symbol	H. sapiens	22869	H. sapiens	0.0	0.0	0.0	0.0	0.0	0.0	0.0	0.0	0.0	0.0	0.0	0.0	0.0	0.0	0.0	0.0	0.0	0.0	0.0	0.0
AC093752.1						nan	nan	nan	nan	nan	nan	nan	nan	nan	nan	nan	nan	nan	nan	nan	nan	nan	nan	nan	nan
DCTN6	10671	symbol	H. sapiens	10671	H. sapiens	0.0	0.0	0.0	0.0	0.0	0.0	0.0	0.0	0.0	0.0	0.0	0.0	0.0	0.0	0.0	0.0	0.0	0.0	0.0	0.0
RAB1A	5861	symbol	H. sapiens	5861	H. sapiens	0.0	0.0	1.0	0.0	0.0	0.0	0.0	0.0	0.0	0.0	0.0	0.0	0.0	0.0	0.0	0.0	0.0	1.0	0.0	0.0
UBXN7	26043	symbol	H. sapiens	26043	H. sapiens	0.0	0.0	0.0	0.0	0.0	0.0	0.0	0.0	0.0	0.0	0.0	0.0	0.0	0.0	0.0	0.0	0.0	0.0	0.0	0.0
MFSD5	84975	symbol	H. sapiens	84975	H. sapiens	0.0	0.0	0.0	0.0	0.0	0.0	0.0	0.0	0.0	0.0	0.0	0.0	0.0	0.0	0.0	0.0	0.0	0.0	0.0	0.0
TRMT6	51605	symbol	H. sapiens	51605	H. sapiens	1.0	0.0	0.0	0.0	0.0	0.0	0.0	0.0	0.0	0.0	0.0	0.0	1.0	0.0	0.0	0.0	0.0	0.0	0.0	0.0
CLASP1	23332	symbol	H. sapiens	23332	H. sapiens	0.0	0.0	1.0	0.0	0.0	0.0	0.0	0.0	0.0	0.0	0.0	0.0	0.0	0.0	0.0	0.0	0.0	0.0	0.0	0.0
ZBTB33	10009	symbol	H. sapiens	10009	H. sapiens	0.0	0.0	0.0	0.0	0.0	0.0	0.0	0.0	0.0	0.0	0.0	0.0	0.0	0.0	0.0	0.0	0.0	0.0	0.0	0.0
SBF2	81846	symbol	H. sapiens	81846	H. sapiens	0.0	0.0	0.0	0.0	0.0	0.0	0.0	0.0	0.0	0.0	0.0	0.0	0.0	0.0	0.0	0.0	0.0	0.0	0.0	0.0
MYO19	80179	symbol	H. sapiens	80179	H. sapiens	0.0	0.0	0.0	0.0	0.0	0.0	0.0	0.0	0.0	0.0	0.0	0.0	0.0	0.0	0.0	0.0	0.0	0.0	0.0	0.0
TSR1	55720	symbol	H. sapiens	55720	H. sapiens	1.0	0.0	0.0	0.0	0.0	0.0	0.0	0.0	0.0	0.0	0.0	0.0	0.0	0.0	0.0	0.0	0.0	0.0	0.0	0.0
PSMB3	5691	symbol	H. sapiens	5691	H. sapiens	0.0	0.0	0.0	0.0	0.0	0.0	0.0	0.0	0.0	0.0	0.0	0.0	0.0	0.0	0.0	0.0	0.0	0.0	0.0	0.0
RPL21P75	728501	symbol	H. sapiens	728501	H. sapiens	0.0	0.0	0.0	0.0	0.0	0.0	0.0	0.0	0.0	0.0	0.0	0.0	0.0	0.0	0.0	0.0	0.0	0.0	0.0	0.0
TYW5	129450	symbol	H. sapiens	129450	H. sapiens	1.0	0.0	0.0	0.0	0.0	1.0	0.0	0.0	0.0	1.0	0.0	0.0	1.0	0.0	0.0	0.0	0.0	0.0	0.0	0.0
CBX5	23468	symbol	H. sapiens	23468	H. sapiens	1.0	0.0	0.0	0.0	0.0	0.0	0.0	0.0	0.0	0.0	0.0	0.0	0.0	0.0	0.0	0.0	0.0	0.0	0.0	1.0
EIF4A3	9775	symbol	H. sapiens	9775	H. sapiens	1.0	0.0	0.0	0.0	0.0	0.0	0.0	0.0	0.0	0.0	0.0	0.0	1.0	1.0	0.0	0.0	0.0	0.0	0.0	1.0
ASTE1	28990	symbol	H. sapiens	28990	H. sapiens	0.0	0.0	0.0	0.0	0.0	0.0	0.0	0.0	0.0	0.0	0.0	0.0	0.0	0.0	0.0	1.0	0.0	0.0	0.0	0.0
RPL26L1	51121	symbol	H. sapiens	51121	H. sapiens	1.0	0.0	1.0	0.0	1.0	0.0	0.0	0.0	0.0	0.0	0.0	0.0	0.0	0.0	0.0	0.0	0.0	0.0	0.0	0.0
RFFL	117584	symbol	H. sapiens	117584	H. sapiens	0.0	0.0	0.0	0.0	0.0	0.0	0.0	0.0	0.0	0.0	0.0	0.0	0.0	0.0	0.0	0.0	0.0	0.0	0.0	0.0
MCMBP	79892	symbol	H. sapiens	79892	H. sapiens	0.0	0.0	0.0	0.0	0.0	0.0	0.0	0.0	0.0	0.0	0.0	0.0	0.0	0.0	0.0	0.0	0.0	0.0	0.0	0.0
GTF2F1	2962	symbol	H. sapiens	2962	H. sapiens	0.0	0.0	0.0	0.0	0.0	0.0	0.0	0.0	0.0	0.0	0.0	0.0	0.0	0.0	0.0	0.0	0.0	0.0	0.0	0.0
KDM2A	22992	symbol	H. sapiens	22992	H. sapiens	0.0	0.0	0.0	0.0	0.0	1.0	0.0	0.0	0.0	0.0	0.0	0.0	0.0	0.0	0.0	0.0	0.0	0.0	0.0	0.0
RPL36AL	6166	symbol	H. sapiens	6166	H. sapiens	1.0	0.0	0.0	0.0	1.0	0.0	0.0	0.0	0.0	0.0	0.0	0.0	0.0	0.0	0.0	0.0	0.0	0.0	0.0	0.0
MED30	90390	symbol	H. sapiens	90390	H. sapiens	0.0	0.0	0.0	0.0	0.0	0.0	0.0	0.0	0.0	0.0	0.0	0.0	0.0	0.0	0.0	0.0	0.0	0.0	0.0	0.0
UMPS	7372	symbol	H. sapiens	7372	H. sapiens	0.0	0.0	0.0	0.0	0.0	0.0	1.0	0.0	1.0	0.0	0.0	0.0	0.0	0.0	0.0	0.0	0.0	0.0	0.0	0.0
MRPL36	64979	symbol	H. sapiens	64979	H. sapiens	1.0	0.0	0.0	0.0	1.0	0.0	0.0	0.0	0.0	0.0	0.0	0.0	0.0	0.0	0.0	0.0	0.0	0.0	0.0	0.0
ERI2	112479	symbol	H. sapiens	112479	H. sapiens	1.0	0.0	0.0	0.0	0.0	0.0	0.0	0.0	0.0	0.0	0.0	0.0	1.0	0.0	0.0	1.0	0.0	0.0	0.0	0.0
PBRM1	55193	symbol	H. sapiens	55193	H. sapiens	0.0	0.0	0.0	0.0	0.0	0.0	0.0	0.0	0.0	0.0	0.0	0.0	0.0	0.0	0.0	0.0	0.0	0.0	0.0	0.0
PHF6	84295	symbol	H. sapiens	84295	H. sapiens	0.0	0.0	0.0	0.0	0.0	0.0	0.0	0.0	0.0	0.0	0.0	0.0	0.0	0.0	0.0	0.0	0.0	0.0	0.0	1.0
SRD5A3	79644	symbol	H. sapiens	79644	H. sapiens	0.0	1.0	0.0	1.0	0.0	1.0	0.0	1.0	1.0	0.0	1.0	0.0	0.0	0.0	0.0	0.0	0.0	1.0	0.0	0.0
ANP32B	10541	symbol	H. sapiens	10541	H. sapiens	0.0	0.0	0.0	0.0	0.0	0.0	0.0	0.0	0.0	0.0	0.0	0.0	0.0	0.0	0.0	0.0	1.0	0.0	0.0	0.0
RPL29P11	100131713	symbol	H. sapiens	100131713	H. sapiens	0.0	0.0	0.0	0.0	0.0	0.0	0.0	0.0	0.0	0.0	0.0	0.0	0.0	0.0	0.0	0.0	0.0	0.0	0.0	0.0
PSAP	5660	symbol	H. sapiens	5660	H. sapiens	0.0	0.0	0.0	0.0	0.0	0.0	0.0	0.0	0.0	1.0	0.0	0.0	0.0	0.0	0.0	0.0	0.0	0.0	0.0	0.0
ECHDC1	55862	symbol	H. sapiens	55862	H. sapiens	0.0	1.0	0.0	0.0	0.0	0.0	0.0	0.0	0.0	0.0	0.0	0.0	0.0	0.0	0.0	0.0	0.0	0.0	0.0	0.0
CREB3	10488	symbol	H. sapiens	10488	H. sapiens	0.0	0.0	0.0	0.0	0.0	0.0	0.0	0.0	0.0	0.0	0.0	0.0	0.0	0.0	0.0	0.0	0.0	0.0	1.0	0.0
HEXB	3074	symbol	H. sapiens	3074	H. sapiens	0.0	1.0	0.0	0.0	1.0	0.0	0.0	0.0	1.0	0.0	1.0	0.0	0.0	0.0	0.0	0.0	0.0	0.0	0.0	0.0
CDC37	11140	symbol	H. sapiens	11140	H. sapiens	0.0	0.0	0.0	0.0	0.0	0.0	0.0	0.0	0.0	0.0	0.0	1.0	0.0	0.0	0.0	0.0	0.0	0.0	0.0	0.0
GADD45GIP1	90480	symbol	H. sapiens	90480	H. sapiens	0.0	0.0	0.0	0.0	0.0	0.0	0.0	0.0	0.0	0.0	0.0	0.0	0.0	0.0	0.0	0.0	0.0	0.0	0.0	0.0
CEP295	85459	symbol	H. sapiens	85459	H. sapiens	0.0	0.0	1.0	0.0	0.0	0.0	0.0	0.0	0.0	0.0	0.0	0.0	0.0	0.0	0.0	0.0	1.0	0.0	0.0	0.0
LCMT2	9836	symbol	H. sapiens	9836	H. sapiens	1.0	0.0	0.0	0.0	0.0	0.0	0.0	0.0	0.0	0.0	0.0	0.0	1.0	0.0	0.0	0.0	0.0	0.0	0.0	0.0
PTPRM	5797	symbol	H. sapiens	5797	H. sapiens	0.0	0.0	0.0	0.0	0.0	0.0	1.0	0.0	0.0	0.0	0.0	0.0	0.0	0.0	0.0	1.0	0.0	0.0	0.0	0.0
HECTD1	25831	symbol	H. sapiens	25831	H. sapiens	0.0	0.0	0.0	0.0	0.0	0.0	0.0	0.0	0.0	0.0	0.0	0.0	0.0	0.0	0.0	0.0	1.0	0.0	0.0	0.0
SRA1	10011	symbol	H. sapiens	10011	H. sapiens	1.0	0.0	0.0	0.0	0.0	0.0	0.0	0.0	0.0	0.0	0.0	0.0	0.0	0.0	0.0	0.0	0.0	0.0	0.0	0.0
FKBP3	2287	symbol	H. sapiens	2287	H. sapiens	0.0	0.0	0.0	0.0	0.0	0.0	0.0	0.0	0.0	0.0	0.0	0.0	0.0	0.0	0.0	0.0	0.0	0.0	0.0	0.0
MZT2A	653784	symbol	H. sapiens	653784	H. sapiens	0.0	0.0	0.0	0.0	0.0	0.0	0.0	0.0	0.0	0.0	0.0	0.0	0.0	0.0	0.0	0.0	0.0	0.0	0.0	0.0
EXOSC2	23404	symbol	H. sapiens	23404	H. sapiens	1.0	0.0	0.0	0.0	0.0	0.0	0.0	0.0	0.0	0.0	0.0	0.0	1.0	0.0	0.0	1.0	0.0	0.0	0.0	0.0
TOE1	114034	symbol	H. sapiens	114034	H. sapiens	1.0	0.0	0.0	0.0	0.0	0.0	0.0	0.0	0.0	0.0	0.0	0.0	1.0	0.0	0.0	1.0	0.0	0.0	0.0	0.0
MRPL32	64983	symbol	H. sapiens	64983	H. sapiens	1.0	0.0	0.0	0.0	1.0	0.0	0.0	0.0	0.0	0.0	0.0	0.0	0.0	0.0	0.0	0.0	0.0	0.0	0.0	0.0
INTS2	57508	symbol	H. sapiens	57508	H. sapiens	1.0	0.0	0.0	0.0	0.0	0.0	0.0	0.0	0.0	0.0	0.0	0.0	0.0	0.0	0.0	0.0	0.0	0.0	0.0	0.0
AGTR1	185	symbol	H. sapiens	185	H. sapiens	0.0	0.0	0.0	0.0	0.0	0.0	0.0	0.0	0.0	0.0	0.0	0.0	0.0	0.0	0.0	0.0	0.0	1.0	0.0	0.0
DERL2	51009	symbol	H. sapiens	51009	H. sapiens	0.0	0.0	0.0	0.0	0.0	0.0	0.0	0.0	0.0	0.0	0.0	0.0	0.0	0.0	0.0	0.0	1.0	0.0	0.0	1.0
PTRH2	51651	symbol	H. sapiens	51651	H. sapiens	0.0	0.0	0.0	0.0	0.0	0.0	0.0	0.0	0.0	0.0	0.0	0.0	1.0	0.0	0.0	1.0	0.0	0.0	0.0	0.0
EIF2S1	1965	symbol	H. sapiens	1965	H. sapiens	1.0	0.0	1.0	0.0	1.0	0.0	0.0	0.0	0.0	0.0	0.0	0.0	0.0	1.0	0.0	0.0	0.0	0.0	0.0	1.0
NUS1	116150	symbol	H. sapiens	116150	H. sapiens	0.0	0.0	0.0	1.0	0.0	0.0	0.0	1.0	1.0	0.0	1.0	0.0	0.0	0.0	0.0	0.0	1.0	0.0	0.0	0.0
GLTP	51228	symbol	H. sapiens	51228	H. sapiens	0.0	0.0	0.0	0.0	0.0	0.0	0.0	0.0	0.0	0.0	0.0	0.0	0.0	0.0	0.0	0.0	0.0	0.0	0.0	0.0
CDK7	1022	symbol	H. sapiens	1022	H. sapiens	0.0	0.0	0.0	0.0	0.0	0.0	0.0	0.0	0.0	0.0	0.0	1.0	1.0	0.0	0.0	0.0	0.0	0.0	0.0	0.0
RPS28	6234	symbol	H. sapiens	6234	H. sapiens	1.0	0.0	1.0	0.0	1.0	0.0	0.0	0.0	0.0	0.0	0.0	0.0	0.0	0.0	0.0	0.0	0.0	0.0	0.0	0.0
ACOX1	51	symbol	H. sapiens	51	H. sapiens	0.0	1.0	0.0	0.0	0.0	1.0	0.0	0.0	0.0	1.0	0.0	0.0	0.0	0.0	0.0	0.0	0.0	0.0	0.0	0.0
TUBB4B	10383	symbol	H. sapiens	10383	H. sapiens	0.0	0.0	0.0	0.0	0.0	0.0	0.0	0.0	0.0	0.0	0.0	0.0	0.0	0.0	0.0	0.0	0.0	0.0	0.0	0.0
CDK16	5127	symbol	H. sapiens	5127	H. sapiens	0.0	0.0	0.0	0.0	0.0	0.0	0.0	0.0	0.0	0.0	0.0	0.0	0.0	0.0	0.0	0.0	1.0	1.0	0.0	0.0
LNPK	80856	symbol	H. sapiens	80856	H. sapiens	0.0	0.0	0.0	0.0	0.0	0.0	0.0	0.0	0.0	0.0	0.0	0.0	0.0	0.0	0.0	0.0	0.0	0.0	0.0	0.0
WASHC3	51019	symbol	H. sapiens	51019	H. sapiens	0.0	0.0	0.0	0.0	0.0	0.0	0.0	0.0	0.0	0.0	0.0	0.0	0.0	0.0	0.0	0.0	0.0	0.0	0.0	0.0
PAK1	5058	symbol	H. sapiens	5058	H. sapiens	0.0	0.0	0.0	0.0	0.0	0.0	0.0	0.0	0.0	0.0	0.0	1.0	0.0	0.0	0.0	0.0	0.0	0.0	0.0	0.0
POLE4	56655	symbol	H. sapiens	56655	H. sapiens	0.0	0.0	0.0	0.0	0.0	0.0	0.0	0.0	0.0	0.0	0.0	0.0	1.0	0.0	0.0	0.0	0.0	0.0	0.0	0.0
SSBP1	6742	symbol	H. sapiens	6742	H. sapiens	0.0	0.0	0.0	0.0	0.0	0.0	0.0	0.0	0.0	1.0	0.0	0.0	0.0	0.0	0.0	0.0	0.0	0.0	0.0	0.0
RABAC1	10567	symbol	H. sapiens	10567	H. sapiens	0.0	0.0	0.0	0.0	0.0	0.0	0.0	0.0	0.0	0.0	0.0	0.0	0.0	0.0	0.0	0.0	0.0	0.0	0.0	0.0
NSDHL	50814	symbol	H. sapiens	50814	H. sapiens	0.0	0.0	0.0	1.0	0.0	1.0	0.0	1.0	0.0	0.0	1.0	0.0	0.0	0.0	0.0	0.0	0.0	0.0	0.0	0.0
PSPC1	55269	symbol	H. sapiens	55269	H. sapiens	0.0	0.0	0.0	0.0	0.0	0.0	0.0	0.0	0.0	0.0	0.0	0.0	0.0	0.0	0.0	0.0	0.0	0.0	0.0	0.0
FOSL2	2355	symbol	H. sapiens	2355	H. sapiens	0.0	0.0	0.0	0.0	0.0	0.0	0.0	0.0	0.0	0.0	0.0	0.0	0.0	0.0	0.0	0.0	0.0	0.0	0.0	0.0
RTKN	6242	symbol	H. sapiens	6242	H. sapiens	0.0	0.0	0.0	0.0	0.0	0.0	0.0	0.0	0.0	0.0	0.0	0.0	0.0	0.0	0.0	0.0	0.0	0.0	0.0	0.0
MPPED1	758	symbol	H. sapiens	758	H. sapiens	0.0	0.0	0.0	0.0	0.0	0.0	0.0	0.0	0.0	0.0	0.0	0.0	0.0	0.0	0.0	0.0	0.0	0.0	0.0	0.0
SPRTN	83932	symbol	H. sapiens	83932	H. sapiens	0.0	0.0	0.0	0.0	0.0	0.0	0.0	0.0	0.0	0.0	0.0	0.0	0.0	0.0	0.0	0.0	0.0	0.0	0.0	0.0
TMEM242	729515	symbol	H. sapiens	729515	H. sapiens	0.0	0.0	0.0	0.0	0.0	0.0	0.0	0.0	0.0	0.0	0.0	0.0	0.0	0.0	0.0	0.0	0.0	0.0	0.0	0.0
FBXW5	54461	symbol	H. sapiens	54461	H. sapiens	0.0	0.0	0.0	0.0	0.0	0.0	0.0	0.0	0.0	0.0	0.0	0.0	0.0	0.0	0.0	0.0	0.0	0.0	0.0	0.0
GIN1	54826	symbol	H. sapiens	54826	H. sapiens	0.0	0.0	0.0	0.0	0.0	0.0	0.0	0.0	0.0	0.0	0.0	0.0	0.0	0.0	0.0	0.0	0.0	0.0	0.0	0.0
EXOSC7	23016	symbol	H. sapiens	23016	H. sapiens	1.0	0.0	0.0	0.0	0.0	0.0	0.0	0.0	0.0	0.0	0.0	0.0	1.0	0.0	0.0	1.0	0.0	0.0	0.0	0.0
PDHX	8050	symbol	H. sapiens	8050	H. sapiens	0.0	1.0	0.0	0.0	1.0	1.0	0.0	0.0	1.0	0.0	0.0	0.0	0.0	0.0	0.0	0.0	0.0	0.0	0.0	0.0
SDAD1	55153	symbol	H. sapiens	55153	H. sapiens	1.0	0.0	1.0	0.0	0.0	0.0	0.0	0.0	0.0	0.0	0.0	0.0	0.0	0.0	0.0	0.0	0.0	0.0	0.0	0.0
U2AF1	7307	symbol	H. sapiens	7307	H. sapiens	1.0	0.0	0.0	0.0	0.0	0.0	0.0	0.0	0.0	0.0	0.0	0.0	0.0	0.0	0.0	0.0	0.0	0.0	0.0	0.0
CXADR	1525	symbol	H. sapiens	1525	H. sapiens	0.0	0.0	0.0	0.0	0.0	0.0	0.0	0.0	0.0	0.0	0.0	0.0	0.0	0.0	0.0	0.0	0.0	0.0	0.0	0.0
FADD	8772	symbol	H. sapiens	8772	H. sapiens	0.0	0.0	0.0	0.0	0.0	0.0	0.0	0.0	0.0	0.0	0.0	0.0	0.0	0.0	0.0	0.0	0.0	0.0	0.0	0.0
RPL7P1	6174	symbol	H. sapiens	6174	H. sapiens	0.0	0.0	0.0	0.0	0.0	0.0	0.0	0.0	0.0	0.0	0.0	0.0	0.0	0.0	0.0	0.0	0.0	0.0	0.0	0.0
GNG12	55970	symbol	H. sapiens	55970	H. sapiens	0.0	0.0	0.0	0.0	0.0	0.0	0.0	0.0	0.0	0.0	0.0	0.0	0.0	0.0	0.0	0.0	0.0	0.0	0.0	0.0
ANGEL1	23357	symbol	H. sapiens	23357	H. sapiens	0.0	0.0	0.0	0.0	0.0	0.0	0.0	0.0	0.0	0.0	0.0	0.0	1.0	0.0	0.0	1.0	0.0	0.0	0.0	0.0
OBSL1	23363	symbol	H. sapiens	23363	H. sapiens	0.0	0.0	1.0	0.0	0.0	0.0	0.0	0.0	0.0	0.0	0.0	0.0	0.0	0.0	0.0	0.0	0.0	0.0	0.0	0.0
AC067930.6						nan	nan	nan	nan	nan	nan	nan	nan	nan	nan	nan	nan	nan	nan	nan	nan	nan	nan	nan	nan
RRN3P1	730092	symbol	H. sapiens	730092	H. sapiens	0.0	0.0	0.0	0.0	0.0	0.0	0.0	0.0	0.0	0.0	0.0	0.0	0.0	0.0	0.0	0.0	0.0	0.0	0.0	0.0
EIF1B	10289	symbol	H. sapiens	10289	H. sapiens	1.0	0.0	0.0	0.0	1.0	0.0	0.0	0.0	0.0	0.0	0.0	0.0	0.0	0.0	0.0	0.0	0.0	0.0	0.0	1.0
TTC21B	79809	symbol	H. sapiens	79809	H. sapiens	0.0	0.0	0.0	0.0	0.0	0.0	0.0	0.0	0.0	0.0	0.0	0.0	0.0	0.0	0.0	0.0	1.0	0.0	0.0	0.0
MAPKAPK5	8550	symbol	H. sapiens	8550	H. sapiens	0.0	0.0	0.0	0.0	0.0	0.0	0.0	0.0	0.0	0.0	0.0	1.0	0.0	0.0	0.0	0.0	0.0	0.0	0.0	0.0
ERH	2079	symbol	H. sapiens	2079	H. sapiens	0.0	0.0	0.0	0.0	0.0	0.0	0.0	0.0	1.0	0.0	0.0	0.0	0.0	0.0	0.0	0.0	0.0	0.0	0.0	0.0
SUCLG1	8802	symbol	H. sapiens	8802	H. sapiens	0.0	0.0	0.0	0.0	0.0	0.0	0.0	0.0	0.0	0.0	0.0	0.0	0.0	0.0	0.0	0.0	0.0	0.0	0.0	0.0
PRCP	5547	symbol	H. sapiens	5547	H. sapiens	0.0	0.0	0.0	0.0	0.0	0.0	0.0	0.0	0.0	0.0	0.0	0.0	0.0	0.0	0.0	0.0	0.0	0.0	0.0	0.0
TULP4	56995	symbol	H. sapiens	56995	H. sapiens	0.0	0.0	0.0	0.0	0.0	0.0	0.0	0.0	0.0	0.0	0.0	0.0	0.0	0.0	0.0	0.0	0.0	0.0	0.0	0.0
MPHOSPH10	10199	symbol	H. sapiens	10199	H. sapiens	1.0	0.0	0.0	0.0	0.0	0.0	0.0	0.0	0.0	0.0	0.0	0.0	0.0	0.0	0.0	0.0	0.0	0.0	0.0	0.0
UHRF2	115426	symbol	H. sapiens	115426	H. sapiens	0.0	0.0	0.0	0.0	0.0	0.0	0.0	0.0	0.0	0.0	0.0	0.0	0.0	0.0	0.0	0.0	0.0	0.0	0.0	0.0
SYPL1	6856	symbol	H. sapiens	6856	H. sapiens	0.0	0.0	0.0	0.0	0.0	0.0	0.0	0.0	0.0	0.0	0.0	0.0	0.0	0.0	0.0	0.0	0.0	0.0	0.0	0.0
AL158801.5						nan	nan	nan	nan	nan	nan	nan	nan	nan	nan	nan	nan	nan	nan	nan	nan	nan	nan	nan	nan
MRPL54	116541	symbol	H. sapiens	116541	H. sapiens	1.0	0.0	0.0	0.0	1.0	0.0	0.0	0.0	0.0	0.0	0.0	0.0	0.0	0.0	0.0	0.0	0.0	0.0	0.0	0.0
PIGQ	9091	symbol	H. sapiens	9091	H. sapiens	0.0	0.0	0.0	0.0	0.0	0.0	0.0	0.0	1.0	0.0	1.0	0.0	0.0	0.0	0.0	0.0	0.0	0.0	0.0	0.0
UNG	7374	symbol	H. sapiens	7374	H. sapiens	0.0	0.0	0.0	0.0	0.0	0.0	0.0	0.0	1.0	0.0	0.0	0.0	1.0	0.0	0.0	0.0	0.0	0.0	0.0	1.0
CSNK1D	1453	symbol	H. sapiens	1453	H. sapiens	0.0	0.0	1.0	0.0	0.0	0.0	0.0	0.0	0.0	0.0	0.0	0.0	0.0	0.0	0.0	0.0	0.0	0.0	0.0	0.0
FIZ1	84922	symbol	H. sapiens	84922	H. sapiens	0.0	0.0	0.0	0.0	0.0	0.0	0.0	0.0	0.0	0.0	0.0	0.0	0.0	0.0	0.0	0.0	0.0	0.0	0.0	0.0
HERC1	8925	symbol	H. sapiens	8925	H. sapiens	0.0	0.0	0.0	0.0	0.0	0.0	0.0	0.0	0.0	0.0	0.0	0.0	0.0	0.0	0.0	0.0	0.0	0.0	0.0	0.0
HNRNPAB	3182	symbol	H. sapiens	3182	H. sapiens	1.0	0.0	0.0	0.0	0.0	0.0	0.0	0.0	0.0	0.0	0.0	0.0	1.0	0.0	0.0	0.0	1.0	0.0	0.0	0.0
CLOCK	9575	symbol	H. sapiens	9575	H. sapiens	0.0	0.0	0.0	0.0	0.0	0.0	0.0	0.0	0.0	0.0	0.0	0.0	0.0	0.0	0.0	0.0	1.0	1.0	0.0	0.0
MAP3K4	4216	symbol	H. sapiens	4216	H. sapiens	0.0	0.0	0.0	0.0	0.0	0.0	0.0	0.0	0.0	0.0	0.0	1.0	0.0	0.0	0.0	0.0	0.0	0.0	1.0	0.0
SEC23IP	11196	symbol	H. sapiens	11196	H. sapiens	0.0	0.0	0.0	0.0	0.0	0.0	0.0	0.0	0.0	0.0	0.0	0.0	0.0	0.0	0.0	1.0	0.0	0.0	0.0	0.0
CCDC32	90416	symbol	H. sapiens	90416	H. sapiens	0.0	0.0	0.0	0.0	0.0	0.0	0.0	0.0	0.0	0.0	0.0	0.0	0.0	0.0	0.0	0.0	0.0	0.0	0.0	0.0
U2AF1L5	102724594	gene_synonym	H. sapiens	102724594	H. sapiens	0.0	0.0	0.0	0.0	0.0	0.0	0.0	0.0	0.0	0.0	0.0	0.0	0.0	0.0	0.0	0.0	0.0	0.0	0.0	0.0
USPL1	10208	symbol	H. sapiens	10208	H. sapiens	0.0	0.0	0.0	0.0	0.0	0.0	0.0	0.0	0.0	0.0	0.0	0.0	0.0	0.0	0.0	0.0	0.0	0.0	0.0	0.0
SMC6	79677	symbol	H. sapiens	79677	H. sapiens	0.0	0.0	0.0	0.0	0.0	0.0	0.0	0.0	0.0	0.0	0.0	0.0	0.0	0.0	0.0	0.0	0.0	0.0	0.0	0.0
POLR2H	5437	symbol	H. sapiens	5437	H. sapiens	0.0	0.0	0.0	0.0	0.0	0.0	0.0	0.0	0.0	0.0	0.0	0.0	1.0	0.0	0.0	0.0	0.0	0.0	0.0	0.0
PLD3	23646	symbol	H. sapiens	23646	H. sapiens	0.0	0.0	0.0	0.0	0.0	0.0	0.0	0.0	0.0	0.0	0.0	0.0	1.0	0.0	0.0	1.0	0.0	0.0	0.0	0.0
YBX1P1	50631	symbol	H. sapiens	50631	H. sapiens	0.0	0.0	0.0	0.0	0.0	0.0	0.0	0.0	0.0	0.0	0.0	0.0	0.0	0.0	0.0	0.0	0.0	0.0	0.0	0.0
RPL7P9	653702	symbol	H. sapiens	653702	H. sapiens	0.0	0.0	0.0	0.0	0.0	0.0	0.0	0.0	0.0	0.0	0.0	0.0	0.0	0.0	0.0	0.0	0.0	0.0	0.0	0.0
ELMOD2	255520	symbol	H. sapiens	255520	H. sapiens	0.0	0.0	0.0	0.0	0.0	0.0	0.0	0.0	0.0	0.0	0.0	0.0	0.0	0.0	0.0	0.0	0.0	0.0	0.0	0.0
BOP1	23246	symbol	H. sapiens	23246	H. sapiens	1.0	0.0	1.0	0.0	0.0	0.0	0.0	0.0	0.0	0.0	0.0	0.0	0.0	0.0	0.0	0.0	0.0	0.0	0.0	1.0
EIF2B2	8892	symbol	H. sapiens	8892	H. sapiens	0.0	0.0	0.0	0.0	1.0	0.0	0.0	0.0	0.0	0.0	0.0	0.0	0.0	0.0	0.0	0.0	0.0	0.0	0.0	0.0
ABT1	29777	symbol	H. sapiens	29777	H. sapiens	1.0	0.0	1.0	0.0	0.0	0.0	0.0	0.0	0.0	0.0	0.0	0.0	0.0	0.0	0.0	0.0	0.0	0.0	0.0	0.0
MPPE1	65258	symbol	H. sapiens	65258	H. sapiens	0.0	0.0	0.0	0.0	0.0	0.0	0.0	0.0	1.0	0.0	1.0	0.0	0.0	0.0	0.0	1.0	0.0	0.0	0.0	0.0
ATG13	9776	symbol	H. sapiens	9776	H. sapiens	0.0	0.0	1.0	0.0	0.0	0.0	0.0	0.0	0.0	0.0	0.0	0.0	0.0	0.0	0.0	0.0	1.0	0.0	0.0	0.0
ARFGAP2	84364	symbol	H. sapiens	84364	H. sapiens	0.0	0.0	0.0	0.0	0.0	0.0	0.0	0.0	0.0	0.0	0.0	0.0	0.0	0.0	0.0	0.0	0.0	0.0	0.0	0.0
AATF	26574	symbol	H. sapiens	26574	H. sapiens	1.0	0.0	0.0	0.0	0.0	0.0	0.0	0.0	0.0	0.0	0.0	0.0	0.0	0.0	0.0	0.0	0.0	0.0	0.0	0.0
RPL18	6141	symbol	H. sapiens	6141	H. sapiens	1.0	0.0	0.0	0.0	1.0	0.0	0.0	0.0	0.0	0.0	0.0	0.0	0.0	0.0	0.0	0.0	0.0	0.0	0.0	0.0
UBE2M	9040	symbol	H. sapiens	9040	H. sapiens	0.0	0.0	0.0	0.0	0.0	0.0	0.0	0.0	0.0	0.0	0.0	0.0	0.0	0.0	0.0	0.0	0.0	0.0	0.0	0.0
ARPC5L	81873	symbol	H. sapiens	81873	H. sapiens	0.0	0.0	0.0	0.0	0.0	0.0	0.0	0.0	0.0	0.0	0.0	0.0	0.0	0.0	0.0	0.0	0.0	0.0	0.0	0.0
WDR55	54853	symbol	H. sapiens	54853	H. sapiens	1.0	0.0	0.0	0.0	0.0	0.0	0.0	0.0	0.0	0.0	0.0	0.0	0.0	0.0	0.0	0.0	0.0	0.0	0.0	0.0
NIPAL2	79815	symbol	H. sapiens	79815	H. sapiens	0.0	0.0	0.0	0.0	0.0	0.0	0.0	0.0	0.0	0.0	0.0	0.0	0.0	0.0	0.0	0.0	0.0	0.0	0.0	0.0
MRPL15	29088	symbol	H. sapiens	29088	H. sapiens	1.0	0.0	0.0	0.0	1.0	0.0	0.0	0.0	0.0	0.0	0.0	0.0	0.0	0.0	1.0	0.0	0.0	0.0	0.0	0.0
RABGGTB	5876	symbol	H. sapiens	5876	H. sapiens	0.0	0.0	0.0	0.0	0.0	0.0	0.0	0.0	0.0	0.0	0.0	0.0	0.0	0.0	0.0	0.0	0.0	0.0	0.0	0.0
PDAP1	11333	symbol	H. sapiens	11333	H. sapiens	0.0	0.0	0.0	0.0	0.0	0.0	0.0	0.0	0.0	0.0	0.0	0.0	0.0	0.0	0.0	0.0	0.0	0.0	0.0	0.0
PLCB3	5331	symbol	H. sapiens	5331	H. sapiens	0.0	1.0	0.0	0.0	0.0	0.0	0.0	0.0	0.0	0.0	1.0	0.0	0.0	0.0	0.0	1.0	0.0	0.0	0.0	0.0
EIF1AX	1964	symbol	H. sapiens	1964	H. sapiens	0.0	0.0	0.0	0.0	1.0	0.0	0.0	0.0	0.0	0.0	0.0	0.0	0.0	0.0	0.0	0.0	0.0	0.0	0.0	0.0
PLEKHM3	389072	symbol	H. sapiens	389072	H. sapiens	0.0	0.0	0.0	0.0	0.0	0.0	0.0	0.0	0.0	0.0	0.0	0.0	0.0	0.0	0.0	0.0	0.0	0.0	0.0	0.0
MED8	112950	symbol	H. sapiens	112950	H. sapiens	0.0	0.0	0.0	0.0	0.0	0.0	0.0	0.0	0.0	0.0	0.0	0.0	0.0	0.0	0.0	0.0	0.0	0.0	0.0	0.0
ELOB	6923	symbol	H. sapiens	6923	H. sapiens	0.0	0.0	0.0	0.0	0.0	0.0	0.0	0.0	0.0	0.0	0.0	0.0	0.0	0.0	0.0	0.0	0.0	0.0	0.0	0.0
CSNK1G2	1455	symbol	H. sapiens	1455	H. sapiens	0.0	0.0	0.0	0.0	0.0	0.0	0.0	0.0	0.0	0.0	1.0	0.0	0.0	0.0	0.0	0.0	0.0	0.0	0.0	0.0
PRR13	54458	symbol	H. sapiens	54458	H. sapiens	0.0	0.0	0.0	0.0	0.0	0.0	0.0	0.0	0.0	0.0	0.0	0.0	0.0	0.0	0.0	0.0	0.0	0.0	0.0	0.0
WDR44	54521	symbol	H. sapiens	54521	H. sapiens	0.0	0.0	0.0	0.0	0.0	0.0	0.0	0.0	0.0	0.0	0.0	0.0	0.0	0.0	0.0	0.0	0.0	0.0	0.0	0.0
CHST15	51363	symbol	H. sapiens	51363	H. sapiens	0.0	0.0	0.0	0.0	0.0	0.0	0.0	1.0	1.0	0.0	0.0	0.0	0.0	0.0	0.0	0.0	0.0	0.0	0.0	0.0
MAGOH	4116	symbol	H. sapiens	4116	H. sapiens	1.0	0.0	0.0	0.0	0.0	0.0	0.0	0.0	0.0	0.0	0.0	0.0	0.0	0.0	0.0	0.0	0.0	0.0	0.0	0.0
SF3B6	51639	symbol	H. sapiens	51639	H. sapiens	1.0	0.0	0.0	0.0	0.0	0.0	0.0	0.0	0.0	0.0	0.0	0.0	0.0	0.0	0.0	0.0	0.0	0.0	0.0	0.0
PSMC4	5704	symbol	H. sapiens	5704	H. sapiens	0.0	0.0	0.0	0.0	0.0	0.0	0.0	0.0	0.0	0.0	0.0	0.0	0.0	0.0	0.0	0.0	0.0	0.0	0.0	0.0
NOC2L	26155	symbol	H. sapiens	26155	H. sapiens	1.0	0.0	1.0	0.0	0.0	0.0	0.0	0.0	0.0	0.0	0.0	0.0	0.0	0.0	0.0	0.0	0.0	0.0	0.0	0.0
ISCU	23479	symbol	H. sapiens	23479	H. sapiens	0.0	0.0	0.0	0.0	0.0	0.0	0.0	0.0	1.0	0.0	0.0	0.0	0.0	1.0	0.0	0.0	1.0	0.0	0.0	0.0
FRG1	2483	symbol	H. sapiens	2483	H. sapiens	1.0	0.0	0.0	0.0	0.0	0.0	0.0	0.0	0.0	0.0	0.0	0.0	0.0	0.0	0.0	0.0	0.0	0.0	0.0	0.0
TAF9	6880	symbol	H. sapiens	6880	H. sapiens	1.0	0.0	1.0	0.0	0.0	0.0	0.0	0.0	0.0	0.0	0.0	0.0	0.0	0.0	1.0	0.0	0.0	0.0	1.0	0.0
PHF5A	84844	symbol	H. sapiens	84844	H. sapiens	1.0	0.0	0.0	0.0	0.0	0.0	0.0	0.0	0.0	0.0	0.0	0.0	0.0	0.0	0.0	0.0	0.0	0.0	0.0	0.0
DLG1	1739	symbol	H. sapiens	1739	H. sapiens	0.0	0.0	0.0	0.0	0.0	0.0	0.0	0.0	1.0	0.0	0.0	1.0	0.0	0.0	0.0	1.0	1.0	0.0	1.0	0.0
SSRP1	6749	symbol	H. sapiens	6749	H. sapiens	0.0	0.0	0.0	0.0	0.0	0.0	0.0	0.0	0.0	0.0	0.0	0.0	0.0	0.0	0.0	0.0	0.0	0.0	0.0	0.0
TNFRSF17	608	symbol	H. sapiens	608	H. sapiens	0.0	0.0	0.0	0.0	0.0	0.0	0.0	0.0	0.0	0.0	0.0	0.0	0.0	0.0	1.0	0.0	0.0	0.0	0.0	0.0
HNRNPU	3192	symbol	H. sapiens	3192	H. sapiens	1.0	0.0	0.0	0.0	0.0	0.0	0.0	0.0	0.0	0.0	0.0	1.0	0.0	0.0	1.0	0.0	1.0	0.0	0.0	1.0
RBM28	55131	symbol	H. sapiens	55131	H. sapiens	1.0	0.0	0.0	0.0	0.0	0.0	0.0	0.0	0.0	0.0	0.0	0.0	0.0	0.0	0.0	0.0	0.0	0.0	0.0	0.0
PSMG2	56984	symbol	H. sapiens	56984	H. sapiens	0.0	0.0	0.0	0.0	0.0	0.0	0.0	0.0	0.0	0.0	0.0	0.0	0.0	0.0	0.0	0.0	0.0	0.0	0.0	0.0
EIF1AY	9086	symbol	H. sapiens	9086	H. sapiens	0.0	0.0	0.0	0.0	1.0	0.0	0.0	0.0	0.0	0.0	0.0	0.0	0.0	0.0	0.0	0.0	0.0	0.0	0.0	0.0
LTA4H	4048	symbol	H. sapiens	4048	H. sapiens	0.0	0.0	0.0	0.0	1.0	0.0	0.0	1.0	0.0	0.0	0.0	0.0	0.0	1.0	0.0	0.0	0.0	0.0	0.0	0.0
WDR74	54663	symbol	H. sapiens	54663	H. sapiens	1.0	0.0	1.0	0.0	0.0	0.0	0.0	0.0	0.0	0.0	0.0	0.0	0.0	0.0	0.0	0.0	0.0	0.0	0.0	0.0
ILF3	3609	symbol	H. sapiens	3609	H. sapiens	1.0	0.0	0.0	0.0	0.0	0.0	0.0	0.0	0.0	0.0	0.0	0.0	0.0	0.0	0.0	0.0	0.0	0.0	0.0	0.0
IMPA1	3612	symbol	H. sapiens	3612	H. sapiens	0.0	1.0	0.0	1.0	0.0	0.0	0.0	1.0	1.0	1.0	1.0	0.0	0.0	0.0	0.0	1.0	0.0	0.0	0.0	0.0
CEP250	11190	symbol	H. sapiens	11190	H. sapiens	0.0	0.0	1.0	0.0	0.0	0.0	0.0	0.0	0.0	0.0	0.0	0.0	0.0	0.0	0.0	0.0	1.0	0.0	0.0	0.0
FAM206A	54942	gene_synonym	H. sapiens	54942	H. sapiens	0.0	0.0	0.0	0.0	0.0	0.0	0.0	0.0	0.0	0.0	0.0	0.0	0.0	0.0	0.0	0.0	0.0	0.0	0.0	0.0
YWHAE	7531	symbol	H. sapiens	7531	H. sapiens	0.0	0.0	0.0	0.0	0.0	0.0	0.0	0.0	0.0	0.0	0.0	0.0	0.0	0.0	0.0	0.0	1.0	0.0	0.0	0.0
EDF1	8721	symbol	H. sapiens	8721	H. sapiens	0.0	0.0	0.0	0.0	0.0	0.0	0.0	0.0	0.0	0.0	0.0	0.0	0.0	0.0	0.0	0.0	0.0	0.0	0.0	0.0
TMEM5	10329	gene_synonym	H. sapiens	10329	H. sapiens	0.0	0.0	0.0	0.0	0.0	0.0	0.0	0.0	0.0	0.0	0.0	0.0	0.0	0.0	0.0	0.0	0.0	0.0	0.0	0.0
PSMB4	5692	symbol	H. sapiens	5692	H. sapiens	0.0	0.0	0.0	0.0	0.0	0.0	0.0	0.0	0.0	0.0	0.0	0.0	0.0	0.0	0.0	0.0	0.0	0.0	0.0	0.0
RPF1	80135	symbol	H. sapiens	80135	H. sapiens	1.0	0.0	1.0	0.0	0.0	0.0	0.0	0.0	0.0	0.0	0.0	0.0	0.0	0.0	0.0	0.0	0.0	0.0	0.0	0.0
TOM1	10043	symbol	H. sapiens	10043	H. sapiens	0.0	0.0	0.0	0.0	0.0	0.0	0.0	0.0	0.0	0.0	0.0	0.0	0.0	0.0	0.0	0.0	0.0	0.0	0.0	0.0
MRPL50	54534	symbol	H. sapiens	54534	H. sapiens	1.0	0.0	0.0	0.0	1.0	0.0	0.0	0.0	0.0	0.0	0.0	0.0	0.0	0.0	0.0	0.0	0.0	0.0	0.0	0.0
KIAA1522	57648	symbol	H. sapiens	57648	H. sapiens	0.0	0.0	0.0	0.0	0.0	0.0	0.0	0.0	0.0	0.0	0.0	0.0	0.0	0.0	0.0	0.0	0.0	0.0	0.0	0.0
SPICE1	152185	symbol	H. sapiens	152185	H. sapiens	0.0	0.0	1.0	0.0	0.0	0.0	0.0	0.0	0.0	0.0	0.0	0.0	0.0	0.0	0.0	0.0	0.0	0.0	0.0	0.0
EIF2AK2	5610	symbol	H. sapiens	5610	H. sapiens	0.0	0.0	0.0	0.0	1.0	0.0	0.0	0.0	0.0	0.0	0.0	1.0	0.0	0.0	1.0	0.0	0.0	0.0	1.0	0.0
FBXW2	26190	symbol	H. sapiens	26190	H. sapiens	0.0	0.0	0.0	0.0	0.0	0.0	0.0	0.0	0.0	0.0	0.0	0.0	0.0	0.0	0.0	0.0	0.0	0.0	0.0	0.0
CENPBD1	92806	gene_synonym	H. sapiens	92806	H. sapiens	0.0	0.0	0.0	0.0	0.0	0.0	0.0	0.0	0.0	0.0	0.0	0.0	0.0	0.0	0.0	0.0	0.0	0.0	0.0	0.0
ALG9	79796	symbol	H. sapiens	79796	H. sapiens	0.0	0.0	0.0	0.0	0.0	0.0	0.0	0.0	0.0	0.0	0.0	0.0	0.0	0.0	0.0	0.0	0.0	0.0	0.0	0.0
CHD6	84181	symbol	H. sapiens	84181	H. sapiens	0.0	0.0	0.0	0.0	0.0	0.0	0.0	0.0	0.0	0.0	0.0	0.0	1.0	0.0	0.0	0.0	0.0	0.0	0.0	0.0
AP2A2	161	symbol	H. sapiens	161	H. sapiens	0.0	0.0	0.0	0.0	0.0	0.0	0.0	0.0	0.0	0.0	0.0	0.0	0.0	0.0	0.0	0.0	0.0	0.0	0.0	0.0
POLR3GL	84265	symbol	H. sapiens	84265	H. sapiens	0.0	0.0	0.0	0.0	0.0	0.0	0.0	0.0	0.0	0.0	0.0	0.0	0.0	0.0	0.0	0.0	0.0	0.0	0.0	0.0
CYP2R1	120227	symbol	H. sapiens	120227	H. sapiens	0.0	0.0	0.0	1.0	0.0	1.0	1.0	1.0	0.0	1.0	1.0	0.0	0.0	0.0	0.0	0.0	0.0	0.0	0.0	0.0
GNB2	2783	symbol	H. sapiens	2783	H. sapiens	0.0	0.0	0.0	0.0	0.0	0.0	0.0	0.0	0.0	0.0	0.0	0.0	0.0	0.0	0.0	0.0	0.0	0.0	0.0	0.0
POMP	51371	symbol	H. sapiens	51371	H. sapiens	0.0	0.0	0.0	0.0	0.0	0.0	0.0	0.0	0.0	0.0	0.0	0.0	0.0	0.0	0.0	0.0	0.0	0.0	0.0	0.0
DNAJB12	54788	symbol	H. sapiens	54788	H. sapiens	0.0	0.0	0.0	0.0	0.0	0.0	0.0	0.0	0.0	0.0	0.0	0.0	0.0	0.0	0.0	0.0	0.0	0.0	0.0	0.0
AEBP2	121536	symbol	H. sapiens	121536	H. sapiens	0.0	0.0	0.0	0.0	0.0	0.0	0.0	0.0	0.0	0.0	0.0	0.0	0.0	0.0	0.0	0.0	0.0	0.0	0.0	0.0
ZNF780A	284323	symbol	H. sapiens	284323	H. sapiens	0.0	0.0	0.0	0.0	0.0	0.0	0.0	0.0	0.0	0.0	0.0	0.0	0.0	0.0	0.0	0.0	0.0	0.0	0.0	0.0
MED6	10001	symbol	H. sapiens	10001	H. sapiens	0.0	0.0	0.0	0.0	0.0	0.0	0.0	0.0	0.0	0.0	0.0	0.0	0.0	0.0	0.0	0.0	0.0	0.0	0.0	0.0
ZMYM4	9202	symbol	H. sapiens	9202	H. sapiens	0.0	0.0	0.0	0.0	0.0	0.0	0.0	0.0	0.0	0.0	0.0	0.0	0.0	0.0	0.0	0.0	0.0	0.0	0.0	0.0
MDM1	56890	symbol	H. sapiens	56890	H. sapiens	0.0	0.0	0.0	0.0	0.0	0.0	0.0	0.0	0.0	0.0	0.0	0.0	0.0	0.0	0.0	0.0	0.0	0.0	0.0	0.0
PDCD10	11235	symbol	H. sapiens	11235	H. sapiens	0.0	0.0	0.0	0.0	0.0	0.0	0.0	0.0	0.0	1.0	0.0	1.0	0.0	1.0	1.0	0.0	1.0	0.0	1.0	0.0
USE1	55850	symbol	H. sapiens	55850	H. sapiens	0.0	0.0	0.0	0.0	0.0	0.0	0.0	0.0	0.0	0.0	0.0	0.0	0.0	0.0	0.0	0.0	0.0	0.0	0.0	0.0
UBE2D2	7322	symbol	H. sapiens	7322	H. sapiens	0.0	0.0	0.0	0.0	0.0	0.0	0.0	0.0	0.0	0.0	0.0	0.0	0.0	0.0	0.0	0.0	0.0	0.0	0.0	0.0
EMC4	51234	symbol	H. sapiens	51234	H. sapiens	0.0	0.0	0.0	0.0	0.0	0.0	0.0	0.0	0.0	0.0	0.0	0.0	0.0	0.0	0.0	0.0	0.0	0.0	0.0	0.0
NGDN	25983	symbol	H. sapiens	25983	H. sapiens	1.0	0.0	0.0	0.0	0.0	0.0	0.0	0.0	0.0	0.0	0.0	0.0	0.0	0.0	0.0	0.0	0.0	0.0	0.0	0.0
SCAP	22937	symbol	H. sapiens	22937	H. sapiens	0.0	0.0	0.0	1.0	0.0	0.0	0.0	0.0	0.0	0.0	0.0	0.0	0.0	0.0	0.0	0.0	0.0	0.0	0.0	0.0
ZNHIT3	9326	symbol	H. sapiens	9326	H. sapiens	1.0	0.0	1.0	0.0	0.0	0.0	0.0	0.0	0.0	0.0	0.0	0.0	0.0	0.0	0.0	0.0	0.0	0.0	0.0	0.0
CST7	8530	symbol	H. sapiens	8530	H. sapiens	0.0	0.0	0.0	0.0	0.0	0.0	0.0	0.0	0.0	1.0	0.0	0.0	0.0	0.0	0.0	0.0	0.0	0.0	0.0	0.0
ATG3	64422	symbol	H. sapiens	64422	H. sapiens	0.0	0.0	1.0	0.0	0.0	0.0	0.0	0.0	0.0	0.0	0.0	0.0	0.0	0.0	0.0	0.0	0.0	0.0	0.0	0.0
FAM103A1	83640	gene_synonym	H. sapiens	83640	H. sapiens	1.0	0.0	1.0	0.0	0.0	0.0	0.0	0.0	0.0	0.0	0.0	0.0	1.0	0.0	0.0	0.0	0.0	0.0	0.0	0.0
WDR45B	56270	symbol	H. sapiens	56270	H. sapiens	0.0	0.0	1.0	0.0	0.0	0.0	0.0	0.0	0.0	0.0	0.0	0.0	0.0	0.0	0.0	0.0	0.0	0.0	0.0	0.0
MAP3K1	4214	symbol	H. sapiens	4214	H. sapiens	0.0	0.0	0.0	0.0	0.0	0.0	0.0	0.0	0.0	0.0	0.0	0.0	0.0	0.0	0.0	0.0	0.0	0.0	0.0	0.0
USP48	84196	symbol	H. sapiens	84196	H. sapiens	0.0	0.0	0.0	0.0	0.0	0.0	0.0	0.0	0.0	0.0	0.0	0.0	0.0	0.0	0.0	0.0	0.0	0.0	0.0	0.0
MTPAP	55149	symbol	H. sapiens	55149	H. sapiens	0.0	0.0	0.0	0.0	0.0	0.0	0.0	0.0	0.0	1.0	0.0	0.0	0.0	0.0	0.0	0.0	0.0	0.0	0.0	0.0
STK11	6794	symbol	H. sapiens	6794	H. sapiens	0.0	0.0	0.0	0.0	0.0	0.0	0.0	0.0	0.0	0.0	0.0	1.0	0.0	0.0	0.0	1.0	1.0	0.0	0.0	0.0
CAMKK2	10645	symbol	H. sapiens	10645	H. sapiens	0.0	0.0	0.0	0.0	0.0	0.0	0.0	0.0	0.0	0.0	0.0	1.0	0.0	0.0	0.0	0.0	0.0	0.0	0.0	0.0
ZNF182	7569	symbol	H. sapiens	7569	H. sapiens	0.0	0.0	0.0	0.0	0.0	0.0	0.0	0.0	0.0	0.0	0.0	0.0	0.0	0.0	0.0	0.0	0.0	0.0	0.0	0.0
EMC7	56851	symbol	H. sapiens	56851	H. sapiens	0.0	0.0	0.0	0.0	0.0	0.0	0.0	0.0	0.0	0.0	0.0	0.0	0.0	0.0	0.0	0.0	0.0	0.0	0.0	0.0
TNRC6B	23112	symbol	H. sapiens	23112	H. sapiens	0.0	0.0	0.0	0.0	0.0	0.0	0.0	0.0	0.0	0.0	0.0	0.0	0.0	0.0	0.0	0.0	0.0	0.0	0.0	0.0
DYNLT1	6993	symbol	H. sapiens	6993	H. sapiens	0.0	0.0	0.0	0.0	0.0	0.0	0.0	0.0	0.0	0.0	0.0	0.0	0.0	0.0	0.0	0.0	0.0	0.0	0.0	0.0
[truncated: 25 more rows]

## Sheet: Enrichment
GroupID	Category	Term	Description	LogP	Log(q-value)	InTerm_InList	Genes	Symbols
1_Summary	GO Biological Processes	GO:0042254	ribosome biogenesis	-24.1304	-19.7845	70/293	1736,2091,2483,3692,4839,4869,5901,6041,6059,6147,6154,6175,6217,6227,6234,8568,9136,9326,9775,10199,10360,10436,23016,23160,23223,23246,23404,23481,25879,25983,26155,26574,27292,27341,29777,51018,51118,51119,51121,51154,51388,51491,51602,54512,54606,54663,54853,55003,55052,55153,55299,55646,55651,55720,55794,56342,64282,64979,65083,79050,80135,83732,84365,84916,84946,85395,90441,112479,114049,22…	DKC1,FBL,FRG1,EIF6,NOP2,NPM1,RAN,RNASEL,ABCE1,RPL23A,RPL26,RPLP0,RPS16,RPS21,RPS28,RRP1,RRP9,ZNHIT3,EIF4A3,MPHOSPH10,NPM3,EMG1,EXOSC7,WDR43,RRP12,BOP1,EXOSC2,PES1,DCAF13,NGDN,NOC2L,AATF,DIMT1,RRP7A,ABT1,RRP15,UTP11,SBDS,RPL26L1,MRTO4,NIP7,NOP16,NOP58,EXOSC4,DDX56,WDR74,WDR55,PAK1IP1,MRPL20,SDAD1,BRIX1,LYAR,NHP2,TSR1,DDX28,PPAN,TENT4B,MRPL36,NOL6,NOC4L,RPF1,RIOK1,NIFK,UTP4,LTV1,SLX9,ZNF622,ERI2,BU…
1_Member	GO Biological Processes	GO:0042254	ribosome biogenesis	-24.1304	-19.7845	70/293	1736,2091,2483,3692,4839,4869,5901,6041,6059,6147,6154,6175,6217,6227,6234,8568,9136,9326,9775,10199,10360,10436,23016,23160,23223,23246,23404,23481,25879,25983,26155,26574,27292,27341,29777,51018,51118,51119,51121,51154,51388,51491,51602,54512,54606,54663,54853,55003,55052,55153,55299,55646,55651,55720,55794,56342,64282,64979,65083,79050,80135,83732,84365,84916,84946,85395,90441,112479,114049,22…	DKC1,FBL,FRG1,EIF6,NOP2,NPM1,RAN,RNASEL,ABCE1,RPL23A,RPL26,RPLP0,RPS16,RPS21,RPS28,RRP1,RRP9,ZNHIT3,EIF4A3,MPHOSPH10,NPM3,EMG1,EXOSC7,WDR43,RRP12,BOP1,EXOSC2,PES1,DCAF13,NGDN,NOC2L,AATF,DIMT1,RRP7A,ABT1,RRP15,UTP11,SBDS,RPL26L1,MRTO4,NIP7,NOP16,NOP58,EXOSC4,DDX56,WDR74,WDR55,PAK1IP1,MRPL20,SDAD1,BRIX1,LYAR,NHP2,TSR1,DDX28,PPAN,TENT4B,MRPL36,NOL6,NOC4L,RPF1,RIOK1,NIFK,UTP4,LTV1,SLX9,ZNF622,ERI2,BU…
1_Member	GO Biological Processes	GO:0022613	ribonucleoprotein complex biogenesis	-19.773	-15.7281	81/444	1736,2091,2483,3692,4839,4869,5901,6041,6059,6147,6154,6175,6217,6227,6234,6430,6606,6607,6628,6637,6880,8559,8568,9136,9326,9775,10199,10360,10436,23016,23160,23223,23246,23404,23481,25879,25983,26155,26574,27292,27339,27341,29777,51018,51118,51119,51121,51154,51388,51491,51602,54512,54606,54663,54853,55003,55052,55153,55299,55646,55651,55720,55794,56342,57819,64282,64979,65083,79050,80135,83640…	DKC1,FBL,FRG1,EIF6,NOP2,NPM1,RAN,RNASEL,ABCE1,RPL23A,RPL26,RPLP0,RPS16,RPS21,RPS28,SRSF5,SMN1,SMN2,SNRPB,SNRPG,TAF9,PRPF18,RRP1,RRP9,ZNHIT3,EIF4A3,MPHOSPH10,NPM3,EMG1,EXOSC7,WDR43,RRP12,BOP1,EXOSC2,PES1,DCAF13,NGDN,NOC2L,AATF,DIMT1,PRPF19,RRP7A,ABT1,RRP15,UTP11,SBDS,RPL26L1,MRTO4,NIP7,NOP16,NOP58,EXOSC4,DDX56,WDR74,WDR55,PAK1IP1,MRPL20,SDAD1,BRIX1,LYAR,NHP2,TSR1,DDX28,PPAN,LSM2,TENT4B,MRPL36,NOL6…
1_Member	GO Biological Processes	GO:0034470	ncRNA processing	-19.5306	-15.6618	74/384	1736,2091,2483,3692,4234,4839,6041,6154,6217,6227,6234,6894,8568,9136,9326,9775,9836,10199,10360,10436,23016,23160,23223,23246,23404,23481,24140,25879,25983,27292,27341,29777,51018,51118,51119,51154,51602,51605,51654,54512,54517,54606,54663,54853,54888,55299,55644,55646,55651,55720,56342,56931,57508,63892,64282,65083,79050,79650,79691,79979,80135,80324,81627,83732,84365,84916,85395,112479,114034,…	DKC1,FBL,FRG1,EIF6,METTL1,NOP2,RNASEL,RPL26,RPS16,RPS21,RPS28,TARBP1,RRP1,RRP9,ZNHIT3,EIF4A3,LCMT2,MPHOSPH10,NPM3,EMG1,EXOSC7,WDR43,RRP12,BOP1,EXOSC2,PES1,FTSJ1,DCAF13,NGDN,DIMT1,RRP7A,ABT1,RRP15,UTP11,SBDS,MRTO4,NOP58,TRMT6,CDK5RAP1,EXOSC4,PUS7,DDX56,WDR74,WDR55,NSUN2,BRIX1,OSGEP,LYAR,NHP2,TSR1,PPAN,DUS3L,INTS2,THADA,TENT4B,NOL6,NOC4L,USB1,QTRT2,TRMT2B,RPF1,PUS1,TRMT1L,RIOK1,NIFK,UTP4,SLX9,ERI2,…
1_Member	GO Biological Processes	GO:0006364	rRNA processing	-18.0568	-14.4098	52/218	1736,2091,2483,3692,4839,6041,6154,6217,6227,6234,8568,9136,9326,9775,10199,10360,10436,23016,23160,23223,23246,23404,23481,25879,25983,27292,27341,29777,51018,51118,51119,51154,51602,54512,54606,54663,54853,55299,55646,55651,55720,56342,64282,65083,79050,80135,83732,84365,84916,85395,112479,114049	DKC1,FBL,FRG1,EIF6,NOP2,RNASEL,RPL26,RPS16,RPS21,RPS28,RRP1,RRP9,ZNHIT3,EIF4A3,MPHOSPH10,NPM3,EMG1,EXOSC7,WDR43,RRP12,BOP1,EXOSC2,PES1,DCAF13,NGDN,DIMT1,RRP7A,ABT1,RRP15,UTP11,SBDS,MRTO4,NOP58,EXOSC4,DDX56,WDR74,WDR55,BRIX1,LYAR,NHP2,TSR1,PPAN,TENT4B,NOL6,NOC4L,RPF1,RIOK1,NIFK,UTP4,SLX9,ERI2,BUD23
1_Member	GO Biological Processes	GO:0016072	rRNA metabolic process	-17.7681	-14.2004	53/229	1736,2091,2483,3692,4839,6041,6154,6217,6227,6234,8568,9136,9326,9775,10199,10360,10436,23016,23160,23223,23246,23404,23481,25879,25983,27292,27341,29777,51018,51118,51119,51154,51602,54512,54606,54663,54853,55299,55646,55651,55720,56342,64282,65083,79050,80135,83732,84365,84916,85395,112479,114049,115752	DKC1,FBL,FRG1,EIF6,NOP2,RNASEL,RPL26,RPS16,RPS21,RPS28,RRP1,RRP9,ZNHIT3,EIF4A3,MPHOSPH10,NPM3,EMG1,EXOSC7,WDR43,RRP12,BOP1,EXOSC2,PES1,DCAF13,NGDN,DIMT1,RRP7A,ABT1,RRP15,UTP11,SBDS,MRTO4,NOP58,EXOSC4,DDX56,WDR74,WDR55,BRIX1,LYAR,NHP2,TSR1,PPAN,TENT4B,NOL6,NOC4L,RPF1,RIOK1,NIFK,UTP4,SLX9,ERI2,BUD23,DIS3L
1_Member	GO Biological Processes	GO:0034660	ncRNA metabolic process	-15.5312	-12.077	76/470	1736,2091,2483,3692,4234,4839,6041,6154,6217,6227,6234,6894,8568,9136,9326,9775,9836,10199,10360,10436,23016,23160,23223,23246,23404,23481,24140,25879,25983,27292,27341,29777,51018,51118,51119,51154,51602,51605,51654,54512,54517,54606,54663,54853,54888,55299,55644,55646,55651,55720,56342,56931,57508,63892,64282,65083,79050,79650,79691,79979,80135,80324,81627,83732,84365,84916,85395,92935,112479,1…	DKC1,FBL,FRG1,EIF6,METTL1,NOP2,RNASEL,RPL26,RPS16,RPS21,RPS28,TARBP1,RRP1,RRP9,ZNHIT3,EIF4A3,LCMT2,MPHOSPH10,NPM3,EMG1,EXOSC7,WDR43,RRP12,BOP1,EXOSC2,PES1,FTSJ1,DCAF13,NGDN,DIMT1,RRP7A,ABT1,RRP15,UTP11,SBDS,MRTO4,NOP58,TRMT6,CDK5RAP1,EXOSC4,PUS7,DDX56,WDR74,WDR55,NSUN2,BRIX1,OSGEP,LYAR,NHP2,TSR1,PPAN,DUS3L,INTS2,THADA,TENT4B,NOL6,NOC4L,USB1,QTRT2,TRMT2B,RPF1,PUS1,TRMT1L,RIOK1,NIFK,UTP4,SLX9,MARS2…
1_Member	GO Cellular Components	GO:1990904	ribonucleoprotein complex	-15.5198	-12.077	101/733	143,1736,1965,2091,2483,3182,3184,3192,3609,3692,4116,4670,4773,4869,5687,6044,6132,6141,6142,6147,6154,6158,6166,6175,6187,6206,6207,6217,6227,6233,6234,6427,6627,6628,6637,6880,7153,7307,8220,8559,8568,8662,8668,9136,9326,9775,10011,10189,10199,10262,10289,10436,10480,10992,23246,23468,23481,25873,25879,25983,26155,26528,27339,27341,29088,51018,51118,51121,51154,51388,51602,51639,51645,51691,54…	PARP4,DKC1,EIF2S1,FBL,FRG1,HNRNPAB,HNRNPD,HNRNPU,ILF3,EIF6,MAGOH,HNRNPM,NFATC2,NPM1,PSMA6,SNORA62,RPL8,RPL18,RPL18A,RPL23A,RPL26,RPL28,RPL36AL,RPLP0,RPS2,RPS12,RPS13,RPS16,RPS21,RPS27A,RPS28,SRSF2,SNRPA1,SNRPB,SNRPG,TAF9,TOP2A,U2AF1,ESS2,PRPF18,RRP1,EIF3B,EIF3I,RRP9,ZNHIT3,EIF4A3,SRA1,ALYREF,MPHOSPH10,SF3B4,EIF1B,EMG1,EIF3M,SF3B2,BOP1,CBX5,PES1,RPL36,DCAF13,NGDN,NOC2L,DAZAP1,PRPF19,RRP7A,MRPL15,R…
1_Member	GO Cellular Components	GO:0030684	preribosome	-14.9462	-11.6003	28/78	2091,3692,8568,9136,10199,10436,23246,23481,25879,25983,26155,27341,51018,51118,51154,51388,51602,54663,55720,56342,65083,79050,80135,83732,84916,84946,85395,90441	FBL,EIF6,RRP1,RRP9,MPHOSPH10,EMG1,BOP1,PES1,DCAF13,NGDN,NOC2L,RRP7A,RRP15,UTP11,MRTO4,NIP7,NOP58,WDR74,TSR1,PPAN,NOL6,NOC4L,RPF1,RIOK1,UTP4,LTV1,SLX9,ZNF622
1_Member	GO Cellular Components	GO:0030687	preribosome, large subunit precursor	-9.02448	-6.14094	12/23	3692,8568,23246,23481,26155,51018,51154,51388,54663,56342,80135,90441	EIF6,RRP1,BOP1,PES1,NOC2L,RRP15,MRTO4,NIP7,WDR74,PPAN,RPF1,ZNF622
1_Member	GO Cellular Components	GO:0030686	90S preribosome	-4.62589	-2.57307	9/29	10199,23246,23481,26155,27341,65083,79050,84916,85395	MPHOSPH10,BOP1,PES1,NOC2L,RRP7A,NOL6,NOC4L,UTP4,SLX9
2_Summary	GO Biological Processes	GO:0032787	monocarboxylic acid metabolic process	-18.1112	-14.4098	83/491	30,32,33,34,51,216,229,231,313,570,948,1548,1549,1555,1559,1573,1579,1592,1892,1962,2023,2027,2110,2180,2184,2938,3030,3032,3248,3295,3417,3712,4199,4282,5264,5313,5467,5563,5565,6307,6718,6822,7915,8050,8854,9536,10858,10993,11315,22949,23175,23305,23498,23600,23659,51302,54363,54575,54578,54579,54600,54659,55258,55347,55526,55753,55825,55862,56898,57406,57678,59342,63826,66002,79799,80221,80339…	ACAA1,ACACB,ACADL,ACADM,ACOX1,ALDH1A1,ALDOB,AKR1B1,AOAH,BAAT,CD36,CYP2A6,CYP2A7,CYP2B6,CYP2C9,CYP2J2,CYP4A11,CYP26A1,ECHS1,EHHADH,ENO1,ENO3,ETFDH,ACSL1,FAH,GSTA1,HADHA,HADHB,HPGD,HSD17B4,IDH1,IVD,ME1,MIF,PHYH,PKLR,PPARD,PRKAA2,PRKAB2,MSMO1,AKR1D1,SULT2A1,ALDH5A1,PDHX,ALDH1A2,PTGES,CYP46A1,SDS,PARK7,PTGR1,LPIN1,ACSL6,HAAO,AMACR,PLA2G15,CYP39A1,HAO1,UGT1A10,UGT1A6,UGT1A5,UGT1A9,UGT1A3,THNSL2,ABHD10…
2_Member	GO Biological Processes	GO:0032787	monocarboxylic acid metabolic process	-18.1112	-14.4098	83/491	30,32,33,34,51,216,229,231,313,570,948,1548,1549,1555,1559,1573,1579,1592,1892,1962,2023,2027,2110,2180,2184,2938,3030,3032,3248,3295,3417,3712,4199,4282,5264,5313,5467,5563,5565,6307,6718,6822,7915,8050,8854,9536,10858,10993,11315,22949,23175,23305,23498,23600,23659,51302,54363,54575,54578,54579,54600,54659,55258,55347,55526,55753,55825,55862,56898,57406,57678,59342,63826,66002,79799,80221,80339…	ACAA1,ACACB,ACADL,ACADM,ACOX1,ALDH1A1,ALDOB,AKR1B1,AOAH,BAAT,CD36,CYP2A6,CYP2A7,CYP2B6,CYP2C9,CYP2J2,CYP4A11,CYP26A1,ECHS1,EHHADH,ENO1,ENO3,ETFDH,ACSL1,FAH,GSTA1,HADHA,HADHB,HPGD,HSD17B4,IDH1,IVD,ME1,MIF,PHYH,PKLR,PPARD,PRKAA2,PRKAB2,MSMO1,AKR1D1,SULT2A1,ALDH5A1,PDHX,ALDH1A2,PTGES,CYP46A1,SDS,PARK7,PTGR1,LPIN1,ACSL6,HAAO,AMACR,PLA2G15,CYP39A1,HAO1,UGT1A10,UGT1A6,UGT1A5,UGT1A9,UGT1A3,THNSL2,ABHD10…
2_Member	GO Biological Processes	GO:0044282	small molecule catabolic process	-12.2514	-8.98461	58/354	30,33,34,51,275,1579,1592,1892,1962,2023,2110,2184,2592,2731,2806,3030,3032,3067,3242,3295,3612,3712,5264,5467,6652,6718,6783,6822,6898,7378,7498,7915,9615,10380,10840,10858,10993,11315,23175,23498,23600,23659,27284,51302,51816,54363,55258,55862,56898,57016,66002,79644,80896,84696,84750,112817,122970,221937	ACAA1,ACADL,ACADM,ACOX1,AMT,CYP4A11,CYP26A1,ECHS1,EHHADH,ENO1,ETFDH,FAH,GALT,GLDC,GOT2,HADHA,HADHB,HDC,HPD,HSD17B4,IMPA1,IVD,PHYH,PPARD,SORD,AKR1D1,SULT1E1,SULT2A1,TAT,UPP1,XDH,ALDH5A1,GDA,BPNT1,ALDH1L1,CYP46A1,SDS,PARK7,LPIN1,HAAO,AMACR,PLA2G15,SULT1B1,CYP39A1,ADA2,HAO1,THNSL2,ECHDC1,BDH2,AKR1B10,CYP4F12,SRD5A3,NPL,ABHD1,FUT10,HOGA1,ACOT4,FOXK1
2_Member	GO Biological Processes	GO:0016042	lipid catabolic process	-10.8582	-7.74267	48/282	30,33,34,51,313,1373,1579,1592,1892,1962,2110,2760,3030,3032,3074,3295,3712,3988,4668,5264,5331,5333,5336,5467,5920,6610,6718,6783,6822,7941,8877,10858,23175,23600,23659,51302,54363,55862,56898,57016,57406,66002,79644,80339,81579,84696,116519,284161	ACAA1,ACADL,ACADM,ACOX1,AOAH,CPS1,CYP4A11,CYP26A1,ECHS1,EHHADH,ETFDH,GM2A,HADHA,HADHB,HEXB,HSD17B4,IVD,LIPA,NAGA,PHYH,PLCB3,PLCD1,PLCG2,PPARD,PLAAT4,SMPD2,AKR1D1,SULT1E1,SULT2A1,PLA2G7,SPHK1,CYP46A1,LPIN1,AMACR,PLA2G15,CYP39A1,HAO1,ECHDC1,BDH2,AKR1B10,ABHD6,CYP4F12,SRD5A3,PNPLA3,PLA2G12A,ABHD1,APOA5,GDPD1
2_Member	GO Biological Processes	GO:0072329	monocarboxylic acid catabolic process	-10.2176	-7.15045	27/108	30,33,34,51,1579,1592,1892,1962,2110,2184,3030,3032,3295,3712,5264,5467,6718,6822,23175,23600,23659,54363,55862,56898,66002,84696,112817	ACAA1,ACADL,ACADM,ACOX1,CYP4A11,CYP26A1,ECHS1,EHHADH,ETFDH,FAH,HADHA,HADHB,HSD17B4,IVD,PHYH,PPARD,AKR1D1,SULT2A1,LPIN1,AMACR,PLA2G15,HAO1,ECHDC1,BDH2,CYP4F12,ABHD1,HOGA1
2_Member	GO Biological Processes	GO:0006631	fatty acid metabolic process	-10.1526	-7.1289	51/325	30,32,33,34,51,231,313,570,948,1548,1549,1555,1559,1573,1579,1892,1962,2110,2180,2938,3030,3032,3248,3295,3712,4282,5264,5467,5563,5565,6307,9536,22949,23175,23305,23600,23659,54363,55258,55825,55862,56898,57406,57678,66002,80221,80339,84532,84696,91452,122970	ACAA1,ACACB,ACADL,ACADM,ACOX1,AKR1B1,AOAH,BAAT,CD36,CYP2A6,CYP2A7,CYP2B6,CYP2C9,CYP2J2,CYP4A11,ECHS1,EHHADH,ETFDH,ACSL1,GSTA1,HADHA,HADHB,HPGD,HSD17B4,IVD,MIF,PHYH,PPARD,PRKAA2,PRKAB2,MSMO1,PTGES,PTGR1,LPIN1,ACSL6,AMACR,PLA2G15,HAO1,THNSL2,PECR,ECHDC1,BDH2,ABHD6,GPAM,CYP4F12,ACSF2,PNPLA3,ACSS1,ABHD1,ACBD5,ACOT4
2_Member	GO Biological Processes	GO:0016054	organic acid catabolic process	-9.81015	-6.84442	40/224	30,33,34,51,275,1579,1592,1892,1962,2110,2184,2731,2806,3030,3032,3067,3242,3295,3712,5264,5467,6718,6822,6898,7915,10840,10993,23175,23498,23600,23659,54363,55258,55862,56898,66002,80896,84696,112817,122970	ACAA1,ACADL,ACADM,ACOX1,AMT,CYP4A11,CYP26A1,ECHS1,EHHADH,ETFDH,FAH,GLDC,GOT2,HADHA,HADHB,HDC,HPD,HSD17B4,IVD,PHYH,PPARD,AKR1D1,SULT2A1,TAT,ALDH5A1,ALDH1L1,SDS,LPIN1,HAAO,AMACR,PLA2G15,HAO1,THNSL2,ECHDC1,BDH2,CYP4F12,NPL,ABHD1,HOGA1,ACOT4
2_Member	GO Biological Processes	GO:0044242	cellular lipid catabolic process	-9.77197	-6.82397	36/188	30,33,34,51,313,1373,1592,1892,1962,2110,2760,3030,3032,3074,3295,3712,4668,5264,5336,5467,6610,7941,8877,23175,23600,23659,54363,55862,56898,57016,57406,79644,80339,84696,116519,284161	ACAA1,ACADL,ACADM,ACOX1,AOAH,CPS1,CYP26A1,ECHS1,EHHADH,ETFDH,GM2A,HADHA,HADHB,HEXB,HSD17B4,IVD,NAGA,PHYH,PLCG2,PPARD,SMPD2,PLA2G7,SPHK1,LPIN1,AMACR,PLA2G15,HAO1,ECHDC1,BDH2,AKR1B10,ABHD6,SRD5A3,PNPLA3,ABHD1,APOA5,GDPD1
2_Member	GO Biological Processes	GO:0046395	carboxylic acid catabolic process	-9.48597	-6.56368	39/220	30,33,34,51,275,1579,1592,1892,1962,2110,2184,2731,2806,3030,3032,3067,3242,3295,3712,5264,5467,6718,6822,6898,7915,10840,10993,23175,23498,23600,23659,54363,55862,56898,66002,80896,84696,112817,122970	ACAA1,ACADL,ACADM,ACOX1,AMT,CYP4A11,CYP26A1,ECHS1,EHHADH,ETFDH,FAH,GLDC,GOT2,HADHA,HADHB,HDC,HPD,HSD17B4,IVD,PHYH,PPARD,AKR1D1,SULT2A1,TAT,ALDH5A1,ALDH1L1,SDS,LPIN1,HAAO,AMACR,PLA2G15,HAO1,ECHDC1,BDH2,CYP4F12,NPL,ABHD1,HOGA1,ACOT4
2_Member	GO Biological Processes	GO:0009062	fatty acid catabolic process	-7.17594	-4.546	20/86	30,33,34,51,1892,1962,2110,3030,3032,3295,3712,5264,5467,23175,23600,23659,54363,55862,56898,84696	ACAA1,ACADL,ACADM,ACOX1,ECHS1,EHHADH,ETFDH,HADHA,HADHB,HSD17B4,IVD,PHYH,PPARD,LPIN1,AMACR,PLA2G15,HAO1,ECHDC1,BDH2,ABHD1
2_Member	GO Biological Processes	GO:0006635	fatty acid beta-oxidation	-5.96999	-3.55346	15/60	30,33,34,51,1892,1962,2110,3030,3032,3295,3712,5467,23600,55862,56898	ACAA1,ACADL,ACADM,ACOX1,ECHS1,EHHADH,ETFDH,HADHA,HADHB,HSD17B4,IVD,PPARD,AMACR,ECHDC1,BDH2
2_Member	GO Biological Processes	GO:0034440	lipid oxidation	-5.6524	-3.33585	18/88	30,33,34,51,1892,1962,2110,3030,3032,3295,3712,5264,5467,7941,23600,54363,55862,56898	ACAA1,ACADL,ACADM,ACOX1,ECHS1,EHHADH,ETFDH,HADHA,HADHB,HSD17B4,IVD,PHYH,PPARD,PLA2G7,AMACR,HAO1,ECHDC1,BDH2
2_Member	GO Biological Processes	GO:0019395	fatty acid oxidation	-5.3821	-3.13307	17/83	30,33,34,51,1892,1962,2110,3030,3032,3295,3712,5264,5467,23600,54363,55862,56898	ACAA1,ACADL,ACADM,ACOX1,ECHS1,EHHADH,ETFDH,HADHA,HADHB,HSD17B4,IVD,PHYH,PPARD,AMACR,HAO1,ECHDC1,BDH2
2_Member	GO Biological Processes	GO:0030258	lipid modification	-3.61985	-1.84678	23/178	28,30,33,34,51,1892,1962,2110,3030,3032,3295,3712,5264,5467,7941,8877,9896,23600,54363,55862,56898,64840,619373	ABO,ACAA1,ACADL,ACADM,ACOX1,ECHS1,EHHADH,ETFDH,HADHA,HADHB,HSD17B4,IVD,PHYH,PPARD,PLA2G7,SPHK1,FIG4,AMACR,HAO1,ECHDC1,BDH2,PORCN,MBOAT4
3_Summary	GO Biological Processes	GO:0042273	ribosomal large subunit biogenesis	-14.9914	-11.6003	27/72	3692,4839,4869,6147,6154,6175,9326,23246,23481,26155,51018,51121,51154,51388,51491,54663,55003,55052,55153,55299,55651,55794,56342,80135,84365,90441,220717,6234,27341,29777,51119,1453,1965,2318,6713,7111,9055,9133,9172,9611,9639,9787,10403,10529,23332,23363,29127,64105,85459,149041,152185,6041,6132,6207,10436,6430,6606,6607,6628,6637,6880,8559,27339,57819,83640,192669,1183,4647,5027,5861,7251,841…	EIF6,NOP2,NPM1,RPL23A,RPL26,RPLP0,ZNHIT3,BOP1,PES1,NOC2L,RRP15,RPL26L1,MRTO4,NIP7,NOP16,WDR74,PAK1IP1,MRPL20,SDAD1,BRIX1,NHP2,DDX28,PPAN,RPF1,NIFK,ZNF622,RPLP0P6,RPS28,RRP7A,ABT1,SBDS,CSNK1D,EIF2S1,FLNC,SQLE,TMOD1,PRC1,CCNB2,MYOM2,NCOR1,ARHGEF10,DLGAP5,NDC80,NEBL,CLASP1,OBSL1,RACGAP1,CENPK,CEP295,RC3H1,SPICE1,RNASEL,RPL8,RPS13,EMG1,SRSF5,SMN1,SMN2,SNRPB,SNRPG,TAF9,PRPF18,PRPF19,LSM2,RAMAC,AGO3,CL…
3_Member	GO Biological Processes	GO:0042273	ribosomal large subunit biogenesis	-14.9914	-11.6003	27/72	3692,4839,4869,6147,6154,6175,9326,23246,23481,26155,51018,51121,51154,51388,51491,54663,55003,55052,55153,55299,55651,55794,56342,80135,84365,90441,220717	EIF6,NOP2,NPM1,RPL23A,RPL26,RPLP0,ZNHIT3,BOP1,PES1,NOC2L,RRP15,RPL26L1,MRTO4,NIP7,NOP16,WDR74,PAK1IP1,MRPL20,SDAD1,BRIX1,NHP2,DDX28,PPAN,RPF1,NIFK,ZNF622,RPLP0P6
3_Member	GO Biological Processes	GO:0042255	ribosome assembly	-7.32259	-4.67562	17/62	3692,4839,4869,6147,6175,6234,23246,27341,29777,51119,51154,51388,55052,55299,55794,56342,220717	EIF6,NOP2,NPM1,RPL23A,RPLP0,RPS28,BOP1,RRP7A,ABT1,SBDS,MRTO4,NIP7,MRPL20,BRIX1,DDX28,PPAN,RPLP0P6
3_Member	GO Biological Processes	GO:0000027	ribosomal large subunit assembly	-5.87855	-3.49482	10/27	4839,6147,6175,23246,51154,55052,55299,55794,56342,220717	NOP2,RPL23A,RPLP0,BOP1,MRTO4,MRPL20,BRIX1,DDX28,PPAN,RPLP0P6
3_Member	GO Biological Processes	GO:0140694	non-membrane-bounded organelle assembly	-4.64436	-2.58214	37/310	1453,1965,2318,3692,4839,4869,6147,6175,6234,6713,7111,9055,9133,9172,9611,9639,9787,10403,10529,23246,23332,23363,27341,29127,29777,51119,51154,51388,55052,55299,55794,56342,64105,85459,149041,152185,220717	CSNK1D,EIF2S1,FLNC,EIF6,NOP2,NPM1,RPL23A,RPLP0,RPS28,SQLE,TMOD1,PRC1,CCNB2,MYOM2,NCOR1,ARHGEF10,DLGAP5,NDC80,NEBL,BOP1,CLASP1,OBSL1,RRP7A,RACGAP1,ABT1,SBDS,MRTO4,NIP7,MRPL20,BRIX1,DDX28,PPAN,CENPK,CEP295,RC3H1,SPICE1,RPLP0P6
3_Member	GO Molecular Functions	GO:0019843	rRNA binding	-4.07394	-2.17048	13/66	6041,6132,6147,6175,6207,10436,51119,55052,55299,55794,56342,80135,220717	RNASEL,RPL8,RPL23A,RPLP0,RPS13,EMG1,SBDS,MRPL20,BRIX1,DDX28,PPAN,RPF1,RPLP0P6
3_Member	GO Biological Processes	GO:0022618	ribonucleoprotein complex assembly	-3.84175	-2.00231	26/206	3692,4839,6147,6175,6234,6430,6606,6607,6628,6637,6880,8559,9326,23246,27339,27341,29777,51154,55052,55299,55794,56342,57819,83640,192669,220717	EIF6,NOP2,RPL23A,RPLP0,RPS28,SRSF5,SMN1,SMN2,SNRPB,SNRPG,TAF9,PRPF18,ZNHIT3,BOP1,PRPF19,RRP7A,ABT1,MRTO4,MRPL20,BRIX1,DDX28,PPAN,LSM2,RAMAC,AGO3,RPLP0P6
3_Member	GO Biological Processes	GO:0071826	ribonucleoprotein complex subunit organization	-3.60777	-1.83701	26/213	3692,4839,6147,6175,6234,6430,6606,6607,6628,6637,6880,8559,9326,23246,27339,27341,29777,51154,55052,55299,55794,56342,57819,83640,192669,220717	EIF6,NOP2,RPL23A,RPLP0,RPS28,SRSF5,SMN1,SMN2,SNRPB,SNRPG,TAF9,PRPF18,ZNHIT3,BOP1,PRPF19,RRP7A,ABT1,MRTO4,MRPL20,BRIX1,DDX28,PPAN,LSM2,RAMAC,AGO3,RPLP0P6
3_Member	GO Biological Processes	GO:0070925	organelle assembly	-3.2224	-1.5622	66/760	1183,1453,1965,2318,3692,4647,4839,4869,5027,5861,6147,6175,6234,6713,7111,7251,8417,9055,9133,9172,9611,9639,9776,9787,10403,10529,11152,11190,23246,23332,23363,25978,26160,27241,27341,29127,29777,30844,30845,51119,51154,51388,55052,55081,55299,55647,55794,56270,56342,56683,57539,64105,64422,79600,79738,85358,85452,85459,112752,127733,128866,149041,152185,171024,220717,643246	CLCN4,CSNK1D,EIF2S1,FLNC,EIF6,MYO7A,NOP2,NPM1,P2RX7,RAB1A,RPL23A,RPLP0,RPS28,SQLE,TMOD1,TSG101,STX7,PRC1,CCNB2,MYOM2,NCOR1,ARHGEF10,ATG13,DLGAP5,NDC80,NEBL,WDR45,CEP250,BOP1,CLASP1,OBSL1,CHMP2B,IFT172,BBS9,RRP7A,RACGAP1,ABT1,EHD4,EHD3,SBDS,MRTO4,NIP7,MRPL20,IFT57,BRIX1,RAB20,DDX28,WDR45B,PPAN,CFAP298,WDR35,CENPK,ATG3,TCTN1,BBS10,SHANK3,CFAP74,CEP295,IFT43,UBXN10,CHMP4B,RC3H1,SPICE1,SYNPO2,RPLP0P6…
4_Summary	GO Biological Processes	GO:1901615	organic hydroxy compound metabolic process	-13.1688	-9.86422	71/467	20,30,216,231,249,570,847,1559,1579,1592,1621,1719,1735,2184,2222,2247,3067,3158,3293,3417,3612,3631,3988,4036,4435,4779,4929,5336,5467,5563,5959,6307,6309,6652,6713,6718,6720,6783,6822,7108,8566,8608,8818,8854,8877,9023,10380,10404,10858,11161,11315,22937,22949,23600,27284,50814,51302,54363,54659,55825,57016,66002,79644,80168,84532,116150,116519,120227,147015,284161,389434,133,1548,1555,2538,3295	ABCA2,ACAA1,ALDH1A1,AKR1B1,ALPL,BAAT,CAT,CYP2C9,CYP4A11,CYP26A1,DBH,DHFR,DIO3,FAH,FDFT1,FGF2,HDC,HMGCS2,HSD17B3,IDH1,IMPA1,INPP4A,LIPA,LRP2,CITED1,NFE2L1,NR4A2,PLCG2,PPARD,PRKAA2,RDH5,MSMO1,SC5D,SORD,SQLE,AKR1D1,SREBF1,SULT1E1,SULT2A1,TM7SF2,PDXK,RDH16,DPM2,ALDH1A2,SPHK1,CH25H,BPNT1,CPQ,CYP46A1,ERG28,PARK7,SCAP,PTGR1,AMACR,SULT1B1,NSDHL,CYP39A1,HAO1,UGT1A3,PECR,AKR1B10,CYP4F12,SRD5A3,MOGAT2,ACSS1…
4_Member	GO Biological Processes	GO:1901615	organic hydroxy compound metabolic process	-13.1688	-9.86422	71/467	20,30,216,231,249,570,847,1559,1579,1592,1621,1719,1735,2184,2222,2247,3067,3158,3293,3417,3612,3631,3988,4036,4435,4779,4929,5336,5467,5563,5959,6307,6309,6652,6713,6718,6720,6783,6822,7108,8566,8608,8818,8854,8877,9023,10380,10404,10858,11161,11315,22937,22949,23600,27284,50814,51302,54363,54659,55825,57016,66002,79644,80168,84532,116150,116519,120227,147015,284161,389434	ABCA2,ACAA1,ALDH1A1,AKR1B1,ALPL,BAAT,CAT,CYP2C9,CYP4A11,CYP26A1,DBH,DHFR,DIO3,FAH,FDFT1,FGF2,HDC,HMGCS2,HSD17B3,IDH1,IMPA1,INPP4A,LIPA,LRP2,CITED1,NFE2L1,NR4A2,PLCG2,PPARD,PRKAA2,RDH5,MSMO1,SC5D,SORD,SQLE,AKR1D1,SREBF1,SULT1E1,SULT2A1,TM7SF2,PDXK,RDH16,DPM2,ALDH1A2,SPHK1,CH25H,BPNT1,CPQ,CYP46A1,ERG28,PARK7,SCAP,PTGR1,AMACR,SULT1B1,NSDHL,CYP39A1,HAO1,UGT1A3,PECR,AKR1B10,CYP4F12,SRD5A3,MOGAT2,ACSS1…
4_Member	GO Biological Processes	GO:0006066	alcohol metabolic process	-10.6083	-7.51761	51/316	20,216,231,847,1559,1621,1719,2222,2247,3158,3417,3612,3631,4779,5336,5467,5563,5959,6307,6309,6652,6713,6718,6720,6783,6822,7108,8608,8818,8854,8877,9023,10380,10858,11315,22937,27284,50814,51302,54363,54659,55825,57016,79644,80168,84532,116150,116519,120227,147015,284161	ABCA2,ALDH1A1,AKR1B1,CAT,CYP2C9,DBH,DHFR,FDFT1,FGF2,HMGCS2,IDH1,IMPA1,INPP4A,NFE2L1,PLCG2,PPARD,PRKAA2,RDH5,MSMO1,SC5D,SORD,SQLE,AKR1D1,SREBF1,SULT1E1,SULT2A1,TM7SF2,RDH16,DPM2,ALDH1A2,SPHK1,CH25H,BPNT1,CYP46A1,PARK7,SCAP,SULT1B1,NSDHL,CYP39A1,HAO1,UGT1A3,PECR,AKR1B10,SRD5A3,MOGAT2,ACSS1,NUS1,APOA5,CYP2R1,DHRS13,GDPD1
4_Member	GO Biological Processes	GO:1901617	organic hydroxy compound biosynthetic process	-8.57204	-5.70322	32/170	20,570,1621,1719,2222,2247,3067,3158,3293,3612,4435,4929,5336,5563,6307,6309,6713,6718,7108,8566,8877,9023,10858,11161,11315,23600,50814,51302,79644,116150,116519,120227	ABCA2,BAAT,DBH,DHFR,FDFT1,FGF2,HDC,HMGCS2,HSD17B3,IMPA1,CITED1,NR4A2,PLCG2,PRKAA2,MSMO1,SC5D,SQLE,AKR1D1,TM7SF2,PDXK,SPHK1,CH25H,CYP46A1,ERG28,PARK7,AMACR,NSDHL,CYP39A1,SRD5A3,NUS1,APOA5,CYP2R1
4_Member	GO Biological Processes	GO:0008202	steroid metabolic process	-8.209	-5.39453	40/253	30,133,231,570,847,1548,1555,1559,1592,2222,2538,3158,3293,3295,3988,4036,4779,5467,5563,5959,6307,6309,6713,6718,6720,6783,6822,7108,8608,9023,10858,11161,22937,23600,50814,51302,54659,79644,116519,120227	ACAA1,ADM,AKR1B1,BAAT,CAT,CYP2A6,CYP2B6,CYP2C9,CYP26A1,FDFT1,G6PC1,HMGCS2,HSD17B3,HSD17B4,LIPA,LRP2,NFE2L1,PPARD,PRKAA2,RDH5,MSMO1,SC5D,SQLE,AKR1D1,SREBF1,SULT1E1,SULT2A1,TM7SF2,RDH16,CH25H,CYP46A1,ERG28,SCAP,AMACR,NSDHL,CYP39A1,UGT1A3,SRD5A3,APOA5,CYP2R1
4_Member	GO Biological Processes	GO:1902652	secondary alcohol metabolic process	-5.98388	-3.55998	23/128	847,1559,2222,3158,3417,4779,5467,5563,6307,6309,6713,6718,6720,6822,7108,9023,10858,22937,50814,51302,54659,116519,120227	CAT,CYP2C9,FDFT1,HMGCS2,IDH1,NFE2L1,PPARD,PRKAA2,MSMO1,SC5D,SQLE,AKR1D1,SREBF1,SULT2A1,TM7SF2,CH25H,CYP46A1,SCAP,NSDHL,CYP39A1,UGT1A3,APOA5,CYP2R1
4_Member	GO Biological Processes	GO:0046165	alcohol biosynthetic process	-5.77505	-3.41966	19/95	20,1621,1719,2222,2247,3158,3612,5336,5563,6307,6309,7108,8877,11315,50814,79644,116150,116519,120227	ABCA2,DBH,DHFR,FDFT1,FGF2,HMGCS2,IMPA1,PLCG2,PRKAA2,MSMO1,SC5D,TM7SF2,SPHK1,PARK7,NSDHL,SRD5A3,NUS1,APOA5,CYP2R1
4_Member	GO Biological Processes	GO:0016125	sterol metabolic process	-5.68484	-3.35593	23/133	847,1559,1592,2222,3158,3988,4779,5467,5563,6307,6309,6713,6718,6720,6822,7108,9023,10858,11161,22937,50814,51302,116519	CAT,CYP2C9,CYP26A1,FDFT1,HMGCS2,LIPA,NFE2L1,PPARD,PRKAA2,MSMO1,SC5D,SQLE,AKR1D1,SREBF1,SULT2A1,TM7SF2,CH25H,CYP46A1,ERG28,SCAP,NSDHL,CYP39A1,APOA5
4_Member	GO Biological Processes	GO:0006694	steroid biosynthetic process	-5.1257	-2.91998	20/114	231,570,2222,3158,3293,5563,6307,6309,6713,6718,7108,9023,10858,11161,23600,50814,51302,79644,116519,120227	AKR1B1,BAAT,FDFT1,HMGCS2,HSD17B3,PRKAA2,MSMO1,SC5D,SQLE,AKR1D1,TM7SF2,CH25H,CYP46A1,ERG28,AMACR,NSDHL,CYP39A1,SRD5A3,APOA5,CYP2R1
4_Member	GO Biological Processes	GO:0008203	cholesterol metabolic process	-4.89397	-2.75485	20/118	847,1559,2222,3158,4779,5467,5563,6307,6309,6713,6718,6720,6822,7108,9023,10858,22937,50814,51302,116519	CAT,CYP2C9,FDFT1,HMGCS2,NFE2L1,PPARD,PRKAA2,MSMO1,SC5D,SQLE,AKR1D1,SREBF1,SULT2A1,TM7SF2,CH25H,CYP46A1,SCAP,NSDHL,CYP39A1,APOA5
4_Member	GO Biological Processes	GO:0016126	sterol biosynthetic process	-4.53625	-2.50417	11/44	2222,3158,5563,6307,6309,6713,7108,9023,11161,50814,116519	FDFT1,HMGCS2,PRKAA2,MSMO1,SC5D,SQLE,TM7SF2,CH25H,ERG28,NSDHL,APOA5
4_Member	GO Biological Processes	GO:0006695	cholesterol biosynthetic process	-2.99241	-1.39621	8/37	2222,3158,5563,6307,6309,7108,50814,116519	FDFT1,HMGCS2,PRKAA2,MSMO1,SC5D,TM7SF2,NSDHL,APOA5
4_Member	GO Biological Processes	GO:1902653	secondary alcohol biosynthetic process	-2.99241	-1.39621	8/37	2222,3158,5563,6307,6309,7108,50814,116519	FDFT1,HMGCS2,PRKAA2,MSMO1,SC5D,TM7SF2,NSDHL,APOA5
5_Summary	GO Biological Processes	GO:0043603	cellular amide metabolic process	-11.9929	-8.76088	94/750	20,32,440,570,1193,1373,1512,1559,1719,1803,1917,1936,1964,1965,1973,1984,2107,2180,2356,2760,2938,2939,3074,3158,3295,3417,3692,4048,4311,4668,5027,5518,5610,5920,6059,6132,6141,6142,6147,6154,6158,6166,6175,6187,6206,6207,6217,6227,6233,6234,6238,6447,6576,6610,6648,7498,7941,8050,8662,8668,8892,9086,9567,9615,10289,10404,10480,10550,11315,23305,23659,24140,25873,51121,54676,55486,56648,56898,5…	ABCA2,ACACB,ASNS,BAAT,CLIC2,CPS1,CTSH,CYP2C9,DHFR,DPP4,EEF1A2,EEF1D,EIF1AX,EIF2S1,EIF4A1,EIF5A,ETF1,ACSL1,FPGS,GM2A,GSTA1,GSTA2,HEXB,HMGCS2,HSD17B4,IDH1,EIF6,LTA4H,MME,NAGA,P2RX7,PPP2R1A,EIF2AK2,PLAAT4,ABCE1,RPL8,RPL18,RPL18A,RPL23A,RPL26,RPL28,RPL36AL,RPLP0,RPS2,RPS12,RPS13,RPS16,RPS21,RPS27A,RPS28,RRBP1,SCG5,SLC25A1,SMPD2,SOD2,XDH,PLA2G7,PDHX,EIF3B,EIF3I,EIF2B2,EIF1AY,GTPBP1,GDA,EIF1B,CPQ,EIF3M…
5_Member	GO Biological Processes	GO:0043603	cellular amide metabolic process	-11.9929	-8.76088	94/750	20,32,440,570,1193,1373,1512,1559,1719,1803,1917,1936,1964,1965,1973,1984,2107,2180,2356,2760,2938,2939,3074,3158,3295,3417,3692,4048,4311,4668,5027,5518,5610,5920,6059,6132,6141,6142,6147,6154,6158,6166,6175,6187,6206,6207,6217,6227,6233,6234,6238,6447,6576,6610,6648,7498,7941,8050,8662,8668,8892,9086,9567,9615,10289,10404,10480,10550,11315,23305,23659,24140,25873,51121,54676,55486,56648,56898,5…	ABCA2,ACACB,ASNS,BAAT,CLIC2,CPS1,CTSH,CYP2C9,DHFR,DPP4,EEF1A2,EEF1D,EIF1AX,EIF2S1,EIF4A1,EIF5A,ETF1,ACSL1,FPGS,GM2A,GSTA1,GSTA2,HEXB,HMGCS2,HSD17B4,IDH1,EIF6,LTA4H,MME,NAGA,P2RX7,PPP2R1A,EIF2AK2,PLAAT4,ABCE1,RPL8,RPL18,RPL18A,RPL23A,RPL26,RPL28,RPL36AL,RPLP0,RPS2,RPS12,RPS13,RPS16,RPS21,RPS27A,RPS28,RRBP1,SCG5,SLC25A1,SMPD2,SOD2,XDH,PLA2G7,PDHX,EIF3B,EIF3I,EIF2B2,EIF1AY,GTPBP1,GDA,EIF1B,CPQ,EIF3M…
5_Member	GO Biological Processes	GO:0006518	peptide metabolic process	-9.11936	-6.22058	64/489	1193,1512,1803,1917,1936,1964,1965,1973,1984,2107,2938,2939,3417,3692,4048,4311,5610,6059,6132,6141,6142,6147,6154,6158,6166,6175,6187,6206,6207,6217,6227,6233,6234,6238,6447,6648,7941,8662,8668,8892,9086,9567,10289,10404,10480,10550,11315,24140,25873,51121,54676,55486,56648,56898,64146,64167,64979,64983,81502,92935,114770,143244,220717,619373	CLIC2,CTSH,DPP4,EEF1A2,EEF1D,EIF1AX,EIF2S1,EIF4A1,EIF5A,ETF1,GSTA1,GSTA2,IDH1,EIF6,LTA4H,MME,EIF2AK2,ABCE1,RPL8,RPL18,RPL18A,RPL23A,RPL26,RPL28,RPL36AL,RPLP0,RPS2,RPS12,RPS13,RPS16,RPS21,RPS27A,RPS28,RRBP1,SCG5,SOD2,PLA2G7,EIF3B,EIF3I,EIF2B2,EIF1AY,GTPBP1,EIF1B,CPQ,EIF3M,ARL6IP5,PARK7,FTSJ1,RPL36,RPL26L1,GTPBP2,PARL,EIF5A2,BDH2,PDF,ERAP2,MRPL36,MRPL32,HM13,MARS2,PGLYRP2,EIF5AL1,RPLP0P6,MBOAT4
5_Member	GO Biological Processes	GO:0006412	translation	-6.63704	-4.05452	44/332	1917,1936,1964,1965,1973,1984,2107,3692,5610,6059,6132,6141,6142,6147,6154,6158,6166,6175,6187,6206,6207,6217,6227,6233,6234,6238,8662,8668,8892,9086,9567,10289,10480,24140,25873,51121,54676,56648,64146,64979,64983,92935,143244,220717	EEF1A2,EEF1D,EIF1AX,EIF2S1,EIF4A1,EIF5A,ETF1,EIF6,EIF2AK2,ABCE1,RPL8,RPL18,RPL18A,RPL23A,RPL26,RPL28,RPL36AL,RPLP0,RPS2,RPS12,RPS13,RPS16,RPS21,RPS27A,RPS28,RRBP1,EIF3B,EIF3I,EIF2B2,EIF1AY,GTPBP1,EIF1B,EIF3M,FTSJ1,RPL36,RPL26L1,GTPBP2,EIF5A2,PDF,MRPL36,MRPL32,MARS2,EIF5AL1,RPLP0P6
5_Member	GO Biological Processes	GO:0043604	amide biosynthetic process	-6.53853	-3.98316	56/474	32,440,1373,1917,1936,1964,1965,1973,1984,2107,2180,3692,5027,5610,6059,6132,6141,6142,6147,6154,6158,6166,6175,6187,6206,6207,6217,6227,6233,6234,6238,6576,6610,8050,8662,8668,8892,9086,9567,10289,10480,23305,24140,25873,51121,54676,56648,56898,64146,64979,64983,81849,84532,92935,143244,220717	ACACB,ASNS,CPS1,EEF1A2,EEF1D,EIF1AX,EIF2S1,EIF4A1,EIF5A,ETF1,ACSL1,EIF6,P2RX7,EIF2AK2,ABCE1,RPL8,RPL18,RPL18A,RPL23A,RPL26,RPL28,RPL36AL,RPLP0,RPS2,RPS12,RPS13,RPS16,RPS21,RPS27A,RPS28,RRBP1,SLC25A1,SMPD2,PDHX,EIF3B,EIF3I,EIF2B2,EIF1AY,GTPBP1,EIF1B,EIF3M,ACSL6,FTSJ1,RPL36,RPL26L1,GTPBP2,EIF5A2,BDH2,PDF,MRPL36,MRPL32,ST6GALNAC5,ACSS1,MARS2,EIF5AL1,RPLP0P6
5_Member	GO Biological Processes	GO:0002181	cytoplasmic translation	-6.44014	-3.9118	22/112	1973,2107,6132,6141,6142,6147,6154,6158,6175,6187,6206,6207,6217,6227,6233,6234,8668,10480,24140,25873,51121,220717	EIF4A1,ETF1,RPL8,RPL18,RPL18A,RPL23A,RPL26,RPL28,RPLP0,RPS2,RPS12,RPS13,RPS16,RPS21,RPS27A,RPS28,EIF3I,EIF3M,FTSJ1,RPL36,RPL26L1,RPLP0P6
5_Member	GO Biological Processes	GO:0043043	peptide biosynthetic process	-6.08378	-3.64632	45/359	1917,1936,1964,1965,1973,1984,2107,3692,5610,6059,6132,6141,6142,6147,6154,6158,6166,6175,6187,6206,6207,6217,6227,6233,6234,6238,8662,8668,8892,9086,9567,10289,10480,24140,25873,51121,54676,56648,56898,64146,64979,64983,92935,143244,220717	EEF1A2,EEF1D,EIF1AX,EIF2S1,EIF4A1,EIF5A,ETF1,EIF6,EIF2AK2,ABCE1,RPL8,RPL18,RPL18A,RPL23A,RPL26,RPL28,RPL36AL,RPLP0,RPS2,RPS12,RPS13,RPS16,RPS21,RPS27A,RPS28,RRBP1,EIF3B,EIF3I,EIF2B2,EIF1AY,GTPBP1,EIF1B,EIF3M,FTSJ1,RPL36,RPL26L1,GTPBP2,EIF5A2,BDH2,PDF,MRPL36,MRPL32,MARS2,EIF5AL1,RPLP0P6
5_Member	GO Cellular Components	GO:0022626	cytosolic ribosome	-4.7127	-2.63158	18/102	6132,6141,6142,6147,6154,6158,6166,6175,6187,6206,6207,6217,6227,6233,6234,25873,51121,220717	RPL8,RPL18,RPL18A,RPL23A,RPL26,RPL28,RPL36AL,RPLP0,RPS2,RPS12,RPS13,RPS16,RPS21,RPS27A,RPS28,RPL36,RPL26L1,RPLP0P6
5_Member	GO Cellular Components	GO:0044391	ribosomal subunit	-4.03923	-2.142	24/178	6132,6141,6142,6147,6154,6158,6166,6175,6187,6206,6207,6217,6227,6233,6234,25873,29088,51121,54534,55052,64979,64983,116541,220717	RPL8,RPL18,RPL18A,RPL23A,RPL26,RPL28,RPL36AL,RPLP0,RPS2,RPS12,RPS13,RPS16,RPS21,RPS27A,RPS28,RPL36,MRPL15,RPL26L1,MRPL50,MRPL20,MRPL36,MRPL32,MRPL54,RPLP0P6
5_Member	GO Cellular Components	GO:0015934	large ribosomal subunit	-3.64687	-1.86441	17/112	6132,6141,6142,6147,6154,6158,6166,6175,25873,29088,51121,54534,55052,64979,64983,116541,220717	RPL8,RPL18,RPL18A,RPL23A,RPL26,RPL28,RPL36AL,RPLP0,RPL36,MRPL15,RPL26L1,MRPL50,MRPL20,MRPL36,MRPL32,MRPL54,RPLP0P6
5_Member	GO Molecular Functions	GO:0003735	structural constituent of ribosome	-3.5133	-1.77908	23/181	6132,6141,6142,6147,6154,6158,6166,6175,6187,6206,6207,6217,6227,6233,6234,25873,29088,51121,55052,64979,64983,116541,220717	RPL8,RPL18,RPL18A,RPL23A,RPL26,RPL28,RPL36AL,RPLP0,RPS2,RPS12,RPS13,RPS16,RPS21,RPS27A,RPS28,RPL36,MRPL15,RPL26L1,MRPL20,MRPL36,MRPL32,MRPL54,RPLP0P6
5_Member	GO Cellular Components	GO:0005840	ribosome	-3.47745	-1.7485	27/229	5610,6132,6141,6142,6147,6154,6158,6166,6175,6187,6206,6207,6217,6227,6233,6234,6238,25873,29088,51121,54534,55052,64979,64983,116541,220717,728655	EIF2AK2,RPL8,RPL18,RPL18A,RPL23A,RPL26,RPL28,RPL36AL,RPLP0,RPS2,RPS12,RPS13,RPS16,RPS21,RPS27A,RPS28,RRBP1,RPL36,MRPL15,RPL26L1,MRPL50,MRPL20,MRPL36,MRPL32,MRPL54,RPLP0P6,HULC
5_Member	GO Cellular Components	GO:0022625	cytosolic large ribosomal subunit	-3.38548	-1.68692	11/58	6132,6141,6142,6147,6154,6158,6166,6175,25873,51121,220717	RPL8,RPL18,RPL18A,RPL23A,RPL26,RPL28,RPL36AL,RPLP0,RPL36,RPL26L1,RPLP0P6
5_Member	GO Cellular Components	GO:0042788	polysomal ribosome	-2.11677	-0.789108	6/31	6132,6141,6142,6227,6234,25873	RPL8,RPL18,RPL18A,RPS21,RPS28,RPL36
6_Summary	GO Molecular Functions	GO:0016491	oxidoreductase activity	-11.6837	-8.48392	92/736	30,33,34,51,216,231,847,1193,1548,1549,1555,1559,1573,1579,1592,1621,1719,1735,1962,2110,2157,2731,2923,2938,3030,3032,3242,3248,3293,3295,3417,3712,4199,4731,5264,5959,6241,6307,6309,6648,6652,6713,6718,7108,7498,7915,8050,8284,8514,8608,8854,9023,9536,10840,10858,11315,22949,22992,23166,23498,23530,29958,50814,51302,51449,54363,55526,55576,55753,55825,56898,56931,57016,57553,58472,65263,66002,7…	ACAA1,ACADL,ACADM,ACOX1,ALDH1A1,AKR1B1,CAT,CLIC2,CYP2A6,CYP2A7,CYP2B6,CYP2C9,CYP2J2,CYP4A11,CYP26A1,DBH,DHFR,DIO3,EHHADH,ETFDH,F8,GLDC,PDIA3,GSTA1,HADHA,HADHB,HPD,HPGD,HSD17B3,HSD17B4,IDH1,IVD,ME1,NDUFV3,PHYH,RDH5,RRM2,MSMO1,SC5D,SOD2,SORD,SQLE,AKR1D1,TM7SF2,XDH,ALDH5A1,PDHX,KDM5D,KCNAB2,RDH16,ALDH1A2,CH25H,PTGES,ALDH1L1,CYP46A1,PARK7,PTGR1,KDM2A,STAB1,HAAO,NNT,DMGDH,NSDHL,CYP39A1,PCYOX1,HAO1,DHT…
6_Member	GO Molecular Functions	GO:0016491	oxidoreductase activity	-11.6837	-8.48392	92/736	30,33,34,51,216,231,847,1193,1548,1549,1555,1559,1573,1579,1592,1621,1719,1735,1962,2110,2157,2731,2923,2938,3030,3032,3242,3248,3293,3295,3417,3712,4199,4731,5264,5959,6241,6307,6309,6648,6652,6713,6718,7108,7498,7915,8050,8284,8514,8608,8854,9023,9536,10840,10858,11315,22949,22992,23166,23498,23530,29958,50814,51302,51449,54363,55526,55576,55753,55825,56898,56931,57016,57553,58472,65263,66002,7…	ACAA1,ACADL,ACADM,ACOX1,ALDH1A1,AKR1B1,CAT,CLIC2,CYP2A6,CYP2A7,CYP2B6,CYP2C9,CYP2J2,CYP4A11,CYP26A1,DBH,DHFR,DIO3,EHHADH,ETFDH,F8,GLDC,PDIA3,GSTA1,HADHA,HADHB,HPD,HPGD,HSD17B3,HSD17B4,IDH1,IVD,ME1,NDUFV3,PHYH,RDH5,RRM2,MSMO1,SC5D,SOD2,SORD,SQLE,AKR1D1,TM7SF2,XDH,ALDH5A1,PDHX,KDM5D,KCNAB2,RDH16,ALDH1A2,CH25H,PTGES,ALDH1L1,CYP46A1,PARK7,PTGR1,KDM2A,STAB1,HAAO,NNT,DMGDH,NSDHL,CYP39A1,PCYOX1,HAO1,DHT…
7_Summary	GO Biological Processes	GO:0009410	response to xenobiotic stimulus	-11.4166	-8.24679	61/401	9,20,30,32,123,143,148,368,847,983,1025,1373,1393,1548,1549,1555,1559,1573,1592,2180,2185,2203,2627,2938,2939,3030,3158,3485,3553,4609,4773,4824,5027,5563,5608,5621,5797,6554,6648,6652,6720,6760,6822,7057,7298,7372,10451,10858,10919,23491,27284,29104,54575,54578,54579,54600,54659,63826,66002,120227,134147	NAT1,ABCA2,ACAA1,ACACB,PLIN2,PARP4,ADRA1A,ABCC6,CAT,CDK1,CDK9,CPS1,CRHBP,CYP2A6,CYP2A7,CYP2B6,CYP2C9,CYP2J2,CYP26A1,ACSL1,PTK2B,FBP1,GATA6,GSTA1,GSTA2,HADHA,HMGCS2,IGFBP2,IL1B,MYC,NFATC2,NKX3-1,P2RX7,PRKAA2,MAP2K6,PRNP,PTPRM,SLC10A1,SOD2,SORD,SREBF1,SS18,SULT2A1,THBS1,TYMS,UMPS,VAV3,CYP46A1,EHMT2,CES3,SULT1B1,N6AMT1,UGT1A10,UGT1A6,UGT1A5,UGT1A9,UGT1A3,SRR,CYP4F12,CYP2R1,CMBL
7_Member	GO Biological Processes	GO:0009410	response to xenobiotic stimulus	-11.4166	-8.24679	61/401	9,20,30,32,123,143,148,368,847,983,1025,1373,1393,1548,1549,1555,1559,1573,1592,2180,2185,2203,2627,2938,2939,3030,3158,3485,3553,4609,4773,4824,5027,5563,5608,5621,5797,6554,6648,6652,6720,6760,6822,7057,7298,7372,10451,10858,10919,23491,27284,29104,54575,54578,54579,54600,54659,63826,66002,120227,134147	NAT1,ABCA2,ACAA1,ACACB,PLIN2,PARP4,ADRA1A,ABCC6,CAT,CDK1,CDK9,CPS1,CRHBP,CYP2A6,CYP2A7,CYP2B6,CYP2C9,CYP2J2,CYP26A1,ACSL1,PTK2B,FBP1,GATA6,GSTA1,GSTA2,HADHA,HMGCS2,IGFBP2,IL1B,MYC,NFATC2,NKX3-1,P2RX7,PRKAA2,MAP2K6,PRNP,PTPRM,SLC10A1,SOD2,SORD,SREBF1,SS18,SULT2A1,THBS1,TYMS,UMPS,VAV3,CYP46A1,EHMT2,CES3,SULT1B1,N6AMT1,UGT1A10,UGT1A6,UGT1A5,UGT1A9,UGT1A3,SRR,CYP4F12,CYP2R1,CMBL
7_Member	GO Biological Processes	GO:0071466	cellular response to xenobiotic stimulus	-9.9421	-6.95789	34/168	9,30,1393,1548,1549,1555,1559,1573,1592,2180,2203,2938,2939,3553,4609,4824,5563,5621,6554,6822,7372,10858,10919,23491,27284,29104,54575,54578,54579,54600,54659,66002,120227,134147	NAT1,ACAA1,CRHBP,CYP2A6,CYP2A7,CYP2B6,CYP2C9,CYP2J2,CYP26A1,ACSL1,FBP1,GSTA1,GSTA2,IL1B,MYC,NKX3-1,PRKAA2,PRNP,SLC10A1,SULT2A1,UMPS,CYP46A1,EHMT2,CES3,SULT1B1,N6AMT1,UGT1A10,UGT1A6,UGT1A5,UGT1A9,UGT1A3,CYP4F12,CYP2R1,CMBL
7_Member	GO Biological Processes	GO:0006805	xenobiotic metabolic process	-8.05747	-5.2556	24/108	9,30,1548,1549,1555,1559,1573,1592,2180,2938,2939,6822,10858,23491,27284,29104,54575,54578,54579,54600,54659,66002,120227,134147	NAT1,ACAA1,CYP2A6,CYP2A7,CYP2B6,CYP2C9,CYP2J2,CYP26A1,ACSL1,GSTA1,GSTA2,SULT2A1,CYP46A1,CES3,SULT1B1,N6AMT1,UGT1A10,UGT1A6,UGT1A5,UGT1A9,UGT1A3,CYP4F12,CYP2R1,CMBL
8_Summary	GO Biological Processes	GO:0044283	small molecule biosynthetic process	-10.8893	-7.74748	62/423	20,32,216,231,440,570,586,1373,1491,1559,1579,1621,1719,2203,2222,2247,2538,2806,3158,3293,3612,4048,4282,5313,5336,5563,5565,5723,6307,6309,6576,6652,6718,7108,8566,8854,8877,9536,10858,10993,11315,23498,23600,23743,29914,50814,51302,51363,51816,55258,55825,57818,63826,65263,79644,84532,84696,112817,116150,116519,120227,122970	ABCA2,ACACB,ALDH1A1,AKR1B1,ASNS,BAAT,BCAT1,CPS1,CTH,CYP2C9,CYP4A11,DBH,DHFR,FBP1,FDFT1,FGF2,G6PC1,GOT2,HMGCS2,HSD17B3,IMPA1,LTA4H,MIF,PKLR,PLCG2,PRKAA2,PRKAB2,PSPH,MSMO1,SC5D,SLC25A1,SORD,AKR1D1,TM7SF2,PDXK,ALDH1A2,SPHK1,PTGES,CYP46A1,SDS,PARK7,HAAO,AMACR,BHMT2,UBIAD1,NSDHL,CYP39A1,CHST15,ADA2,THNSL2,PECR,G6PC2,SRR,PYCR3,SRD5A3,ACSS1,ABHD1,HOGA1,NUS1,APOA5,CYP2R1,ACOT4
8_Member	GO Biological Processes	GO:0044283	small molecule biosynthetic process	-10.8893	-7.74748	62/423	20,32,216,231,440,570,586,1373,1491,1559,1579,1621,1719,2203,2222,2247,2538,2806,3158,3293,3612,4048,4282,5313,5336,5563,5565,5723,6307,6309,6576,6652,6718,7108,8566,8854,8877,9536,10858,10993,11315,23498,23600,23743,29914,50814,51302,51363,51816,55258,55825,57818,63826,65263,79644,84532,84696,112817,116150,116519,120227,122970	ABCA2,ACACB,ALDH1A1,AKR1B1,ASNS,BAAT,BCAT1,CPS1,CTH,CYP2C9,CYP4A11,DBH,DHFR,FBP1,FDFT1,FGF2,G6PC1,GOT2,HMGCS2,HSD17B3,IMPA1,LTA4H,MIF,PKLR,PLCG2,PRKAA2,PRKAB2,PSPH,MSMO1,SC5D,SLC25A1,SORD,AKR1D1,TM7SF2,PDXK,ALDH1A2,SPHK1,PTGES,CYP46A1,SDS,PARK7,HAAO,AMACR,BHMT2,UBIAD1,NSDHL,CYP39A1,CHST15,ADA2,THNSL2,PECR,G6PC2,SRR,PYCR3,SRD5A3,ACSS1,ABHD1,HOGA1,NUS1,APOA5,CYP2R1,ACOT4
8_Member	GO Biological Processes	GO:0046394	carboxylic acid biosynthetic process	-5.5738	-3.28476	35/260	32,216,440,570,586,1373,1491,1559,1579,1719,2806,4048,4282,5313,5563,5565,5723,6718,8854,9536,10858,10993,11315,23498,23600,23743,51302,55258,55825,63826,65263,84532,84696,112817,122970	ACACB,ALDH1A1,ASNS,BAAT,BCAT1,CPS1,CTH,CYP2C9,CYP4A11,DHFR,GOT2,LTA4H,MIF,PKLR,PRKAA2,PRKAB2,PSPH,AKR1D1,ALDH1A2,PTGES,CYP46A1,SDS,PARK7,HAAO,AMACR,BHMT2,CYP39A1,THNSL2,PECR,SRR,PYCR3,ACSS1,ABHD1,HOGA1,ACOT4
8_Member	GO Biological Processes	GO:0016053	organic acid biosynthetic process	-5.49761	-3.22353	35/262	32,216,440,570,586,1373,1491,1559,1579,1719,2806,4048,4282,5313,5563,5565,5723,6718,8854,9536,10858,10993,11315,23498,23600,23743,51302,55258,55825,63826,65263,84532,84696,112817,122970	ACACB,ALDH1A1,ASNS,BAAT,BCAT1,CPS1,CTH,CYP2C9,CYP4A11,DHFR,GOT2,LTA4H,MIF,PKLR,PRKAA2,PRKAB2,PSPH,AKR1D1,ALDH1A2,PTGES,CYP46A1,SDS,PARK7,HAAO,AMACR,BHMT2,CYP39A1,THNSL2,PECR,SRR,PYCR3,ACSS1,ABHD1,HOGA1,ACOT4
8_Member	GO Biological Processes	GO:0072330	monocarboxylic acid biosynthetic process	-3.84013	-2.00204	22/161	32,570,1559,4282,5313,5563,5565,6718,8854,9536,10858,10993,11315,23600,51302,55258,55825,63826,84532,84696,112817,122970	ACACB,BAAT,CYP2C9,MIF,PKLR,PRKAA2,PRKAB2,AKR1D1,ALDH1A2,PTGES,CYP46A1,SDS,PARK7,AMACR,CYP39A1,THNSL2,PECR,SRR,ACSS1,ABHD1,HOGA1,ACOT4
9_Summary	GO Biological Processes	GO:0055086	nucleobase-containing small molecule metabolic process	-10.1868	-7.14185	66/483	32,159,229,270,570,957,1373,1716,1739,1854,1890,2023,2027,2079,2180,2592,2762,3158,3295,3704,4199,4882,5138,5313,5373,5729,5901,6241,6576,6783,6822,7298,7371,7372,7374,7378,7498,8050,9567,9615,9945,10135,10380,11315,23098,23305,23498,25996,27115,27284,51816,53354,54187,55526,55753,57678,79646,80221,83549,84532,120892,122970,140733,221937,377841,554235,1154,2247,3074,3612,3631,4337,5277,5336,5467,…	ACACB,ADSS2,ALDOB,AMPD1,BAAT,ENTPD5,CPS1,DGUOK,DLG1,DUT,TYMP,ENO1,ENO3,ERH,ACSL1,GALT,GMDS,HMGCS2,HSD17B4,ITPA,ME1,NPR2,PDE2A,PKLR,PMM2,PTGDR,RAN,RRM2,SLC25A1,SULT1E1,SULT2A1,TYMS,UCK2,UMPS,UNG,UPP1,XDH,PDHX,GTPBP1,GDA,GFPT2,NAMPT,BPNT1,PARK7,SARM1,ACSL6,HAAO,REXO2,PDE7B,SULT1B1,ADA2,PANK1,NANS,DHTKD1,OGDHL,GPAM,PANK3,ACSF2,UCK1,ACSS1,LRRK2,ACOT4,MACROD2,FOXK1,ENTPD8,ASPDH,CISH,FGF2,HEXB,IMPA1,IN…
9_Member	GO Biological Processes	GO:0055086	nucleobase-containing small molecule metabolic process	-10.1868	-7.14185	66/483	32,159,229,270,570,957,1373,1716,1739,1854,1890,2023,2027,2079,2180,2592,2762,3158,3295,3704,4199,4882,5138,5313,5373,5729,5901,6241,6576,6783,6822,7298,7371,7372,7374,7378,7498,8050,9567,9615,9945,10135,10380,11315,23098,23305,23498,25996,27115,27284,51816,53354,54187,55526,55753,57678,79646,80221,83549,84532,120892,122970,140733,221937,377841,554235	ACACB,ADSS2,ALDOB,AMPD1,BAAT,ENTPD5,CPS1,DGUOK,DLG1,DUT,TYMP,ENO1,ENO3,ERH,ACSL1,GALT,GMDS,HMGCS2,HSD17B4,ITPA,ME1,NPR2,PDE2A,PKLR,PMM2,PTGDR,RAN,RRM2,SLC25A1,SULT1E1,SULT2A1,TYMS,UCK2,UMPS,UNG,UPP1,XDH,PDHX,GTPBP1,GDA,GFPT2,NAMPT,BPNT1,PARK7,SARM1,ACSL6,HAAO,REXO2,PDE7B,SULT1B1,ADA2,PANK1,NANS,DHTKD1,OGDHL,GPAM,PANK3,ACSF2,UCK1,ACSS1,LRRK2,ACOT4,MACROD2,FOXK1,ENTPD8,ASPDH
9_Member	GO Biological Processes	GO:0006753	nucleoside phosphate metabolic process	-8.46806	-5.61348	56/417	32,159,229,270,570,957,1716,1739,1854,1890,2023,2027,2180,3158,3295,3704,4199,4882,5138,5313,5901,6241,6576,6783,6822,7298,7371,7372,7374,7378,7498,8050,9567,9615,10135,10380,11315,23098,23305,23498,25996,27115,27284,53354,55526,55753,57678,79646,80221,83549,84532,120892,122970,221937,377841,554235	ACACB,ADSS2,ALDOB,AMPD1,BAAT,ENTPD5,DGUOK,DLG1,DUT,TYMP,ENO1,ENO3,ACSL1,HMGCS2,HSD17B4,ITPA,ME1,NPR2,PDE2A,PKLR,RAN,RRM2,SLC25A1,SULT1E1,SULT2A1,TYMS,UCK2,UMPS,UNG,UPP1,XDH,PDHX,GTPBP1,GDA,NAMPT,BPNT1,PARK7,SARM1,ACSL6,HAAO,REXO2,PDE7B,SULT1B1,PANK1,DHTKD1,OGDHL,GPAM,PANK3,ACSF2,UCK1,ACSS1,LRRK2,ACOT4,FOXK1,ENTPD8,ASPDH
9_Member	GO Biological Processes	GO:0009117	nucleotide metabolic process	-7.96882	-5.17918	54/408	32,159,229,270,570,1716,1739,1854,1890,2023,2027,2180,3158,3295,3704,4199,4882,5138,5313,5901,6241,6576,6783,6822,7298,7371,7372,7374,7378,7498,8050,9567,9615,10135,10380,11315,23098,23305,23498,25996,27115,27284,53354,55526,55753,57678,79646,80221,83549,84532,120892,122970,221937,554235	ACACB,ADSS2,ALDOB,AMPD1,BAAT,DGUOK,DLG1,DUT,TYMP,ENO1,ENO3,ACSL1,HMGCS2,HSD17B4,ITPA,ME1,NPR2,PDE2A,PKLR,RAN,RRM2,SLC25A1,SULT1E1,SULT2A1,TYMS,UCK2,UMPS,UNG,UPP1,XDH,PDHX,GTPBP1,GDA,NAMPT,BPNT1,PARK7,SARM1,ACSL6,HAAO,REXO2,PDE7B,SULT1B1,PANK1,DHTKD1,OGDHL,GPAM,PANK3,ACSF2,UCK1,ACSS1,LRRK2,ACOT4,FOXK1,ASPDH
9_Member	GO Biological Processes	GO:0090407	organophosphate biosynthetic process	-6.47881	-3.93221	57/488	32,159,270,1154,1373,1716,1854,2180,2247,3074,3158,3612,3631,4199,4337,4882,5277,5313,5336,5467,5833,6241,6576,7298,7371,7372,7378,8050,8396,8566,8651,8818,9021,9091,9896,10135,10380,22845,23175,23305,23396,23498,23556,53354,55224,57678,65258,79644,79646,80339,83394,83549,84302,84532,116150,377841,554235	ACACB,ADSS2,AMPD1,CISH,CPS1,DGUOK,DUT,ACSL1,FGF2,HEXB,HMGCS2,IMPA1,INPP4A,ME1,MOCS1,NPR2,PIGA,PKLR,PLCG2,PPARD,PCYT2,RRM2,SLC25A1,TYMS,UCK2,UMPS,UPP1,PDHX,PIP4K2B,PDXK,SOCS1,DPM2,SOCS3,PIGQ,FIG4,NAMPT,BPNT1,DOLK,LPIN1,ACSL6,PIP5K1C,HAAO,PIGN,PANK1,ETNK2,GPAM,MPPE1,SRD5A3,PANK3,PNPLA3,PITPNM3,UCK1,PGAP4,ACSS1,NUS1,ENTPD8,ASPDH
9_Member	GO Biological Processes	GO:0009259	ribonucleotide metabolic process	-6.25252	-3.78164	42/320	32,159,229,270,570,1716,1739,2023,2027,2180,3158,3295,3704,4882,5138,5313,5901,6576,6783,6822,7371,7372,7378,7498,8050,9567,9615,10380,23305,27115,27284,53354,55526,55753,57678,79646,80221,83549,84532,120892,122970,221937	ACACB,ADSS2,ALDOB,AMPD1,BAAT,DGUOK,DLG1,ENO1,ENO3,ACSL1,HMGCS2,HSD17B4,ITPA,NPR2,PDE2A,PKLR,RAN,SLC25A1,SULT1E1,SULT2A1,UCK2,UMPS,UPP1,XDH,PDHX,GTPBP1,GDA,BPNT1,ACSL6,PDE7B,SULT1B1,PANK1,DHTKD1,OGDHL,GPAM,PANK3,ACSF2,UCK1,ACSS1,LRRK2,ACOT4,FOXK1
9_Member	GO Biological Processes	GO:0019693	ribose phosphate metabolic process	-5.89655	-3.49999	42/330	32,159,229,270,570,1716,1739,2023,2027,2180,3158,3295,3704,4882,5138,5313,5901,6576,6783,6822,7371,7372,7378,7498,8050,9567,9615,10380,23305,27115,27284,53354,55526,55753,57678,79646,80221,83549,84532,120892,122970,221937	ACACB,ADSS2,ALDOB,AMPD1,BAAT,DGUOK,DLG1,ENO1,ENO3,ACSL1,HMGCS2,HSD17B4,ITPA,NPR2,PDE2A,PKLR,RAN,SLC25A1,SULT1E1,SULT2A1,UCK2,UMPS,UPP1,XDH,PDHX,GTPBP1,GDA,BPNT1,ACSL6,PDE7B,SULT1B1,PANK1,DHTKD1,OGDHL,GPAM,PANK3,ACSF2,UCK1,ACSS1,LRRK2,ACOT4,FOXK1
9_Member	GO Biological Processes	GO:0072521	purine-containing compound metabolic process	-5.31052	-3.07179	41/336	32,159,229,270,570,1716,1739,2023,2027,2180,3158,3295,3704,4882,5138,5313,5729,5901,6576,6783,6822,7498,8050,9567,9615,10380,23305,27115,27284,51816,53354,55526,55753,57678,79646,80221,84532,120892,122970,140733,221937	ACACB,ADSS2,ALDOB,AMPD1,BAAT,DGUOK,DLG1,ENO1,ENO3,ACSL1,HMGCS2,HSD17B4,ITPA,NPR2,PDE2A,PKLR,PTGDR,RAN,SLC25A1,SULT1E1,SULT2A1,XDH,PDHX,GTPBP1,GDA,BPNT1,ACSL6,PDE7B,SULT1B1,ADA2,PANK1,DHTKD1,OGDHL,GPAM,PANK3,ACSF2,ACSS1,LRRK2,ACOT4,MACROD2,FOXK1
9_Member	GO Biological Processes	GO:0009150	purine ribonucleotide metabolic process	-5.28187	-3.04987	38/302	32,159,229,270,570,1716,1739,2023,2027,2180,3158,3295,3704,4882,5138,5313,5901,6576,6783,6822,7498,8050,9567,9615,10380,23305,27115,27284,53354,55526,55753,57678,79646,80221,84532,120892,122970,221937	ACACB,ADSS2,ALDOB,AMPD1,BAAT,DGUOK,DLG1,ENO1,ENO3,ACSL1,HMGCS2,HSD17B4,ITPA,NPR2,PDE2A,PKLR,RAN,SLC25A1,SULT1E1,SULT2A1,XDH,PDHX,GTPBP1,GDA,BPNT1,ACSL6,PDE7B,SULT1B1,PANK1,DHTKD1,OGDHL,GPAM,PANK3,ACSF2,ACSS1,LRRK2,ACOT4,FOXK1
9_Member	GO Biological Processes	GO:0006163	purine nucleotide metabolic process	-4.8571	-2.72067	38/315	32,159,229,270,570,1716,1739,2023,2027,2180,3158,3295,3704,4882,5138,5313,5901,6576,6783,6822,7498,8050,9567,9615,10380,23305,27115,27284,53354,55526,55753,57678,79646,80221,84532,120892,122970,221937	ACACB,ADSS2,ALDOB,AMPD1,BAAT,DGUOK,DLG1,ENO1,ENO3,ACSL1,HMGCS2,HSD17B4,ITPA,NPR2,PDE2A,PKLR,RAN,SLC25A1,SULT1E1,SULT2A1,XDH,PDHX,GTPBP1,GDA,BPNT1,ACSL6,PDE7B,SULT1B1,PANK1,DHTKD1,OGDHL,GPAM,PANK3,ACSF2,ACSS1,LRRK2,ACOT4,FOXK1
9_Member	GO Biological Processes	GO:0033865	nucleoside bisphosphate metabolic process	-3.75924	-1.94861	18/120	32,570,2180,3158,3295,6576,6783,6822,8050,10380,23305,27284,53354,57678,79646,80221,84532,122970	ACACB,BAAT,ACSL1,HMGCS2,HSD17B4,SLC25A1,SULT1E1,SULT2A1,PDHX,BPNT1,ACSL6,SULT1B1,PANK1,GPAM,PANK3,ACSF2,ACSS1,ACOT4
9_Member	GO Biological Processes	GO:0033875	ribonucleoside bisphosphate metabolic process	-3.75924	-1.94861	18/120	32,570,2180,3158,3295,6576,6783,6822,8050,10380,23305,27284,53354,57678,79646,80221,84532,122970	ACACB,BAAT,ACSL1,HMGCS2,HSD17B4,SLC25A1,SULT1E1,SULT2A1,PDHX,BPNT1,ACSL6,SULT1B1,PANK1,GPAM,PANK3,ACSF2,ACSS1,ACOT4
9_Member	GO Biological Processes	GO:0034032	purine nucleoside bisphosphate metabolic process	-3.75924	-1.94861	18/120	32,570,2180,3158,3295,6576,6783,6822,8050,10380,23305,27284,53354,57678,79646,80221,84532,122970	ACACB,BAAT,ACSL1,HMGCS2,HSD17B4,SLC25A1,SULT1E1,SULT2A1,PDHX,BPNT1,ACSL6,SULT1B1,PANK1,GPAM,PANK3,ACSF2,ACSS1,ACOT4
9_Member	GO Biological Processes	GO:0006790	sulfur compound metabolic process	-3.70842	-1.91025	36/331	32,570,1193,1373,1491,2180,2938,2939,3158,3295,3417,6576,6648,6783,6819,6822,7498,8050,10380,10550,10855,11315,23305,23479,23743,27284,50859,51363,55454,57678,58472,80221,83539,84532,122970,126792	ACACB,BAAT,CLIC2,CPS1,CTH,ACSL1,GSTA1,GSTA2,HMGCS2,HSD17B4,IDH1,SLC25A1,SOD2,SULT1E1,SULT1C2,SULT2A1,XDH,PDHX,BPNT1,ARL6IP5,HPSE,PARK7,ACSL6,ISCU,BHMT2,SULT1B1,SPOCK3,CHST15,CSGALNACT2,GPAM,SQOR,ACSF2,CHST9,ACSS1,ACOT4,B3GALT6
9_Member	GO Biological Processes	GO:1901293	nucleoside phosphate biosynthetic process	-3.14698	-1.50861	25/216	32,159,270,1716,1854,2180,4199,4882,5313,6241,6576,7298,7371,7372,7378,8050,10135,23305,23498,53354,79646,83549,84532,377841,554235	ACACB,ADSS2,AMPD1,DGUOK,DUT,ACSL1,ME1,NPR2,PKLR,RRM2,SLC25A1,TYMS,UCK2,UMPS,UPP1,PDHX,NAMPT,ACSL6,HAAO,PANK1,PANK3,UCK1,ACSS1,ENTPD8,ASPDH
9_Member	GO Biological Processes	GO:0009165	nucleotide biosynthetic process	-2.85546	-1.29484	24/214	32,159,270,1716,1854,2180,4199,4882,5313,6241,6576,7298,7371,7372,7378,8050,10135,23305,23498,53354,79646,83549,84532,554235	ACACB,ADSS2,AMPD1,DGUOK,DUT,ACSL1,ME1,NPR2,PKLR,RRM2,SLC25A1,TYMS,UCK2,UMPS,UPP1,PDHX,NAMPT,ACSL6,HAAO,PANK1,PANK3,UCK1,ACSS1,ASPDH
9_Member	GO Biological Processes	GO:0006637	acyl-CoA metabolic process	-2.34804	-0.94645	12/88	32,570,2180,3158,3295,6576,8050,23305,57678,80221,84532,122970	ACACB,BAAT,ACSL1,HMGCS2,HSD17B4,SLC25A1,PDHX,ACSL6,GPAM,ACSF2,ACSS1,ACOT4
9_Member	GO Biological Processes	GO:0035383	thioester metabolic process	-2.34804	-0.94645	12/88	32,570,2180,3158,3295,6576,8050,23305,57678,80221,84532,122970	ACACB,BAAT,ACSL1,HMGCS2,HSD17B4,SLC25A1,PDHX,ACSL6,GPAM,ACSF2,ACSS1,ACOT4
9_Member	GO Biological Processes	GO:0009260	ribonucleotide biosynthetic process	-2.01429	-0.722959	17/158	32,159,270,1716,2180,4882,5313,6576,7371,7372,7378,8050,23305,53354,79646,83549,84532	ACACB,ADSS2,AMPD1,DGUOK,ACSL1,NPR2,PKLR,SLC25A1,UCK2,UMPS,UPP1,PDHX,ACSL6,PANK1,PANK3,UCK1,ACSS1
10_Summary	GO Molecular Functions	GO:0042803	protein homodimerization activity	-10.0745	-7.07094	83/680	51,154,269,598,847,858,950,1012,1410,1803,1890,2023,2731,2992,3280,3295,3417,3612,3654,4040,4085,4311,4435,4668,4869,4953,5138,5164,5660,5723,5800,5896,5959,6094,6241,6286,6723,6742,7153,7251,7298,7422,7498,8396,8530,8553,8566,9208,10404,10993,11122,11153,11235,11315,22806,23305,23380,26519,26520,51816,53354,54575,54578,54600,54659,55107,55149,55218,63826,79646,79691,81502,81603,84451,112817,1160…	ACOX1,ADRB2,AMHR2,BCL2L1,CAT,CAV2,SCARB2,CDH13,CRYAB,DPP4,TYMP,ENO1,GLDC,GYG1,HES1,HSD17B4,IDH1,IMPA1,IRAK1,LRP6,MAD2L1,MME,CITED1,NAGA,NPM1,ODC1,PDE2A,PDK2,PSAP,PSPH,PTPRO,RAG1,RDH5,ROM1,RRM2,S100P,SRM,SSBP1,TOP2A,TSG101,TYMS,VEGFA,XDH,PIP4K2B,CST7,BHLHE40,PDXK,LRRFIP1,CPQ,SDS,PTPRT,FICD,PDCD10,PARK7,IKZF3,ACSL6,SRGAP2,TIMM10,TIMM9,ADA2,PANK1,UGT1A10,UGT1A6,UGT1A9,UGT1A3,ANO1,MTPAP,EXD2,SRR,PANK…
10_Member	GO Molecular Functions	GO:0042803	protein homodimerization activity	-10.0745	-7.07094	83/680	51,154,269,598,847,858,950,1012,1410,1803,1890,2023,2731,2992,3280,3295,3417,3612,3654,4040,4085,4311,4435,4668,4869,4953,5138,5164,5660,5723,5800,5896,5959,6094,6241,6286,6723,6742,7153,7251,7298,7422,7498,8396,8530,8553,8566,9208,10404,10993,11122,11153,11235,11315,22806,23305,23380,26519,26520,51816,53354,54575,54578,54600,54659,55107,55149,55218,63826,79646,79691,81502,81603,84451,112817,1160…	ACOX1,ADRB2,AMHR2,BCL2L1,CAT,CAV2,SCARB2,CDH13,CRYAB,DPP4,TYMP,ENO1,GLDC,GYG1,HES1,HSD17B4,IDH1,IMPA1,IRAK1,LRP6,MAD2L1,MME,CITED1,NAGA,NPM1,ODC1,PDE2A,PDK2,PSAP,PSPH,PTPRO,RAG1,RDH5,ROM1,RRM2,S100P,SRM,SSBP1,TOP2A,TSG101,TYMS,VEGFA,XDH,PIP4K2B,CST7,BHLHE40,PDXK,LRRFIP1,CPQ,SDS,PTPRT,FICD,PDCD10,PARK7,IKZF3,ACSL6,SRGAP2,TIMM10,TIMM9,ADA2,PANK1,UGT1A10,UGT1A6,UGT1A9,UGT1A3,ANO1,MTPAP,EXD2,SRR,PANK…
11_Summary	GO Biological Processes	GO:0008610	lipid biosynthetic process	-9.47826	-6.56368	72/570	20,32,231,570,1154,1455,1559,2180,2222,2247,3074,3158,3293,3612,3631,4282,5027,5277,5336,5467,5563,5565,5833,6307,6309,6610,6713,6718,6720,7108,8396,8651,8818,8854,8877,9021,9023,9091,9215,9536,9896,10380,10858,11161,22845,23175,23305,23396,23556,23600,23659,27339,50814,51302,55224,55258,55825,57678,64090,65258,79644,80168,80339,81849,83394,84302,84532,84696,116150,116519,120227,122970,2627,3030,…	ABCA2,ACACB,AKR1B1,BAAT,CISH,CSNK1G2,CYP2C9,ACSL1,FDFT1,FGF2,HEXB,HMGCS2,HSD17B3,IMPA1,INPP4A,MIF,P2RX7,PIGA,PLCG2,PPARD,PRKAA2,PRKAB2,PCYT2,MSMO1,SC5D,SMPD2,SQLE,AKR1D1,SREBF1,TM7SF2,PIP4K2B,SOCS1,DPM2,ALDH1A2,SPHK1,SOCS3,CH25H,PIGQ,LARGE1,PTGES,FIG4,BPNT1,CYP46A1,ERG28,DOLK,LPIN1,ACSL6,PIP5K1C,PIGN,AMACR,PLA2G15,PRPF19,NSDHL,CYP39A1,ETNK2,THNSL2,PECR,GPAM,GAL3ST2,MPPE1,SRD5A3,MOGAT2,PNPLA3,ST6G…
11_Member	GO Biological Processes	GO:0008610	lipid biosynthetic process	-9.47826	-6.56368	72/570	20,32,231,570,1154,1455,1559,2180,2222,2247,3074,3158,3293,3612,3631,4282,5027,5277,5336,5467,5563,5565,5833,6307,6309,6610,6713,6718,6720,7108,8396,8651,8818,8854,8877,9021,9023,9091,9215,9536,9896,10380,10858,11161,22845,23175,23305,23396,23556,23600,23659,27339,50814,51302,55224,55258,55825,57678,64090,65258,79644,80168,80339,81849,83394,84302,84532,84696,116150,116519,120227,122970	ABCA2,ACACB,AKR1B1,BAAT,CISH,CSNK1G2,CYP2C9,ACSL1,FDFT1,FGF2,HEXB,HMGCS2,HSD17B3,IMPA1,INPP4A,MIF,P2RX7,PIGA,PLCG2,PPARD,PRKAA2,PRKAB2,PCYT2,MSMO1,SC5D,SMPD2,SQLE,AKR1D1,SREBF1,TM7SF2,PIP4K2B,SOCS1,DPM2,ALDH1A2,SPHK1,SOCS3,CH25H,PIGQ,LARGE1,PTGES,FIG4,BPNT1,CYP46A1,ERG28,DOLK,LPIN1,ACSL6,PIP5K1C,PIGN,AMACR,PLA2G15,PRPF19,NSDHL,CYP39A1,ETNK2,THNSL2,PECR,GPAM,GAL3ST2,MPPE1,SRD5A3,MOGAT2,PNPLA3,ST6G…
11_Member	GO Biological Processes	GO:0006644	phospholipid metabolic process	-5.91767	-3.51621	45/364	20,1154,2222,2247,2627,3030,3074,3158,3612,3631,5277,5331,5333,5336,5467,5833,5920,6610,7941,8396,8651,8818,9021,9091,9896,10062,10380,22845,23175,23396,23556,23659,55224,57406,57678,65258,79644,80339,81579,83394,84302,116150,116519,284161,388121	ABCA2,CISH,FDFT1,FGF2,GATA6,HADHA,HEXB,HMGCS2,IMPA1,INPP4A,PIGA,PLCB3,PLCD1,PLCG2,PPARD,PCYT2,PLAAT4,SMPD2,PLA2G7,PIP4K2B,SOCS1,DPM2,SOCS3,PIGQ,FIG4,NR1H3,BPNT1,DOLK,LPIN1,PIP5K1C,PIGN,PLA2G15,ETNK2,ABHD6,GPAM,MPPE1,SRD5A3,PNPLA3,PLA2G12A,PITPNM3,PGAP4,NUS1,APOA5,GDPD1,TNFAIP8L3
11_Member	GO Biological Processes	GO:0046486	glycerolipid metabolic process	-4.00489	-2.11243	39/357	847,1154,1373,2180,2247,2538,3030,3612,3631,5277,5331,5333,5336,5833,5920,6583,7941,8396,8651,8818,9021,9091,9896,10062,10380,23175,23396,23556,23659,55224,57406,57678,65258,80168,80339,83394,84302,116519,284161	CAT,CISH,CPS1,ACSL1,FGF2,G6PC1,HADHA,IMPA1,INPP4A,PIGA,PLCB3,PLCD1,PLCG2,PCYT2,PLAAT4,SLC22A4,PLA2G7,PIP4K2B,SOCS1,DPM2,SOCS3,PIGQ,FIG4,NR1H3,BPNT1,LPIN1,PIP5K1C,PIGN,PLA2G15,ETNK2,ABHD6,GPAM,MPPE1,MOGAT2,PNPLA3,PITPNM3,PGAP4,APOA5,GDPD1
11_Member	GO Biological Processes	GO:0008654	phospholipid biosynthetic process	-3.77939	-1.9572	29/243	1154,2247,3074,3158,3612,3631,5277,5336,5467,5833,8396,8651,8818,9021,9091,9896,10380,22845,23175,23396,23556,55224,57678,65258,79644,80339,83394,84302,116150	CISH,FGF2,HEXB,HMGCS2,IMPA1,INPP4A,PIGA,PLCG2,PPARD,PCYT2,PIP4K2B,SOCS1,DPM2,SOCS3,PIGQ,FIG4,BPNT1,DOLK,LPIN1,PIP5K1C,PIGN,ETNK2,GPAM,MPPE1,SRD5A3,PNPLA3,PITPNM3,PGAP4,NUS1
11_Member	GO Biological Processes	GO:0006650	glycerophospholipid metabolic process	-3.758	-1.94861	33/292	1154,2247,3030,3612,3631,5277,5331,5333,5336,5833,5920,7941,8396,8651,8818,9021,9091,9896,10062,10380,23175,23396,23556,23659,55224,57406,57678,65258,80339,83394,84302,116519,284161	CISH,FGF2,HADHA,IMPA1,INPP4A,PIGA,PLCB3,PLCD1,PLCG2,PCYT2,PLAAT4,PLA2G7,PIP4K2B,SOCS1,DPM2,SOCS3,PIGQ,FIG4,NR1H3,BPNT1,LPIN1,PIP5K1C,PIGN,PLA2G15,ETNK2,ABHD6,GPAM,MPPE1,PNPLA3,PITPNM3,PGAP4,APOA5,GDPD1
11_Member	GO Biological Processes	GO:0006661	phosphatidylinositol biosynthetic process	-3.3637	-1.66904	18/129	1154,2247,3612,3631,5277,5336,8396,8651,8818,9021,9091,9896,10380,23396,23556,65258,83394,84302	CISH,FGF2,IMPA1,INPP4A,PIGA,PLCG2,PIP4K2B,SOCS1,DPM2,SOCS3,PIGQ,FIG4,BPNT1,PIP5K1C,PIGN,MPPE1,PITPNM3,PGAP4
11_Member	GO Biological Processes	GO:0045017	glycerolipid biosynthetic process	-3.26728	-1.5962	26/224	1154,2180,2247,3612,3631,5277,5336,5833,8396,8651,8818,9021,9091,9896,10380,23175,23396,23556,23659,55224,57678,65258,80168,80339,83394,84302	CISH,ACSL1,FGF2,IMPA1,INPP4A,PIGA,PLCG2,PCYT2,PIP4K2B,SOCS1,DPM2,SOCS3,PIGQ,FIG4,BPNT1,LPIN1,PIP5K1C,PIGN,PLA2G15,ETNK2,GPAM,MPPE1,MOGAT2,PNPLA3,PITPNM3,PGAP4
11_Member	GO Biological Processes	GO:0046488	phosphatidylinositol metabolic process	-3.18352	-1.53655	20/156	1154,2247,3612,3631,5277,5331,5333,5336,8396,8651,8818,9021,9091,9896,10380,23396,23556,65258,83394,84302	CISH,FGF2,IMPA1,INPP4A,PIGA,PLCB3,PLCD1,PLCG2,PIP4K2B,SOCS1,DPM2,SOCS3,PIGQ,FIG4,BPNT1,PIP5K1C,PIGN,MPPE1,PITPNM3,PGAP4
11_Member	GO Biological Processes	GO:0046474	glycerophospholipid biosynthetic process	-2.79139	-1.24699	23/204	1154,2247,3612,3631,5277,5336,5833,8396,8651,8818,9021,9091,9896,10380,23175,23396,23556,55224,57678,65258,80339,83394,84302	CISH,FGF2,IMPA1,INPP4A,PIGA,PLCG2,PCYT2,PIP4K2B,SOCS1,DPM2,SOCS3,PIGQ,FIG4,BPNT1,LPIN1,PIP5K1C,PIGN,ETNK2,GPAM,MPPE1,PNPLA3,PITPNM3,PGAP4
12_Summary	GO Biological Processes	GO:0043549	regulation of kinase activity	-8.35325	-5.51246	85/763	148,154,493,890,900,901,902,942,995,1022,1154,1601,1605,1739,1742,1843,1917,2043,2047,2167,2180,2185,2247,2261,2264,3192,3553,3654,3791,4040,4216,4282,4616,4771,4869,5027,5058,5570,5605,5608,5621,5649,5787,5794,5800,5871,5934,6385,6653,6794,7010,7057,7251,7422,7564,8091,8396,8651,9021,9133,9134,9693,9928,10221,10451,10461,10519,10645,11122,11140,11235,11315,23624,29062,51654,54209,54923,57018,640…	ADRA1A,ADRB2,ATP2B4,CCNA2,CCNG1,CCNG2,CCNH,CD86,CDC25C,CDK7,CISH,DAB2,DAG1,DLG1,DLG4,DUSP1,EEF1A2,EPHA4,EPHB1,FABP4,ACSL1,PTK2B,FGF2,FGFR3,FGFR4,HNRNPU,IL1B,IRAK1,KDR,LRP6,MAP3K4,MIF,GADD45B,NF2,NPM1,P2RX7,PAK1,PKIB,MAP2K2,MAP2K6,PRNP,RELN,PTPRB,PTPRH,PTPRO,MAP4K2,RBL2,SDC4,SORL1,STK11,TEK,THBS1,TSG101,VEGFA,ZNF16,HMGA2,PIP4K2B,SOCS1,SOCS3,CCNB2,CCNE2,RAPGEF2,KIF14,TRIB1,VAV3,MERTK,CIB1,CAMKK2,PT…
12_Member	GO Biological Processes	GO:0043549	regulation of kinase activity	-8.35325	-5.51246	85/763	148,154,493,890,900,901,902,942,995,1022,1154,1601,1605,1739,1742,1843,1917,2043,2047,2167,2180,2185,2247,2261,2264,3192,3553,3654,3791,4040,4216,4282,4616,4771,4869,5027,5058,5570,5605,5608,5621,5649,5787,5794,5800,5871,5934,6385,6653,6794,7010,7057,7251,7422,7564,8091,8396,8651,9021,9133,9134,9693,9928,10221,10451,10461,10519,10645,11122,11140,11235,11315,23624,29062,51654,54209,54923,57018,640…	ADRA1A,ADRB2,ATP2B4,CCNA2,CCNG1,CCNG2,CCNH,CD86,CDC25C,CDK7,CISH,DAB2,DAG1,DLG1,DLG4,DUSP1,EEF1A2,EPHA4,EPHB1,FABP4,ACSL1,PTK2B,FGF2,FGFR3,FGFR4,HNRNPU,IL1B,IRAK1,KDR,LRP6,MAP3K4,MIF,GADD45B,NF2,NPM1,P2RX7,PAK1,PKIB,MAP2K2,MAP2K6,PRNP,RELN,PTPRB,PTPRH,PTPRO,MAP4K2,RBL2,SDC4,SORL1,STK11,TEK,THBS1,TSG101,VEGFA,ZNF16,HMGA2,PIP4K2B,SOCS1,SOCS3,CCNB2,CCNE2,RAPGEF2,KIF14,TRIB1,VAV3,MERTK,CIB1,CAMKK2,PT…
12_Member	GO Biological Processes	GO:0043408	regulation of MAPK cascade	-5.87698	-3.49482	71/686	148,154,331,858,948,1601,1605,1739,1843,2043,2047,2149,2185,2213,2247,2261,2264,2305,3383,3553,3589,3654,3791,4216,4282,4609,4616,4771,5027,5058,5148,5336,5518,5605,5608,5610,5871,6347,6358,6368,6653,7010,7057,7422,7498,8482,8877,9611,9693,10174,10519,10550,10912,11235,23008,23624,54209,55532,57007,57556,59341,80149,81610,90441,115352,120892,140885,152831,154043,344558,388121	ADRA1A,ADRB2,XIAP,CAV2,CD36,DAB2,DAG1,DLG1,DUSP1,EPHA4,EPHB1,F2R,PTK2B,FCGR2B,FGF2,FGFR3,FGFR4,FOXM1,ICAM1,IL1B,IL11,IRAK1,KDR,MAP3K4,MIF,MYC,GADD45B,NF2,P2RX7,PAK1,PDE6G,PLCG2,PPP2R1A,MAP2K2,MAP2K6,EIF2AK2,MAP4K2,CCL2,CCL14,CCL23,SORL1,TEK,THBS1,VEGFA,XDH,SEMA7A,SPHK1,NCOR1,RAPGEF2,SORBS3,CIB1,ARL6IP5,GADD45G,PDCD10,KLHDC10,CBLC,TREM2,SLC30A10,ACKR3,SEMA6A,TRPV4,ZC3H12A,FAM83D,ZNF622,FCRL3,LRRK2…
12_Member	GO Biological Processes	GO:0043410	positive regulation of MAPK cascade	-5.73456	-3.39294	55/490	148,154,331,858,948,2043,2149,2185,2213,2247,2261,2264,3383,3553,3589,3654,3791,4216,4282,4616,5027,5058,5148,5336,5605,5608,5610,5871,6347,6358,6368,7010,7057,7422,7498,8482,8877,9693,10174,10519,10550,10912,11235,23008,54209,55532,57007,59341,80149,90441,115352,120892,152831,344558,388121	ADRA1A,ADRB2,XIAP,CAV2,CD36,EPHA4,F2R,PTK2B,FCGR2B,FGF2,FGFR3,FGFR4,ICAM1,IL1B,IL11,IRAK1,KDR,MAP3K4,MIF,GADD45B,P2RX7,PAK1,PDE6G,PLCG2,MAP2K2,MAP2K6,EIF2AK2,MAP4K2,CCL2,CCL14,CCL23,TEK,THBS1,VEGFA,XDH,SEMA7A,SPHK1,RAPGEF2,SORBS3,CIB1,ARL6IP5,GADD45G,PDCD10,KLHDC10,TREM2,SLC30A10,ACKR3,TRPV4,ZC3H12A,ZNF622,FCRL3,LRRK2,KLB,SH3RF3,TNFAIP8L3
12_Member	GO Biological Processes	GO:0045859	regulation of protein kinase activity	-5.05764	-2.87307	65/645	148,154,493,890,900,901,902,942,995,1022,1601,1605,1739,1742,1843,2043,2167,2180,2185,2247,3553,3654,4040,4216,4282,4616,4771,4869,5027,5058,5570,5605,5608,5621,5649,5787,5794,5800,5871,6385,6653,6794,7057,7251,7422,8091,8651,9133,9134,9693,9928,10221,10519,10645,11122,11140,11235,11315,23624,51654,54923,57018,64061,92335,120892	ADRA1A,ADRB2,ATP2B4,CCNA2,CCNG1,CCNG2,CCNH,CD86,CDC25C,CDK7,DAB2,DAG1,DLG1,DLG4,DUSP1,EPHA4,FABP4,ACSL1,PTK2B,FGF2,IL1B,IRAK1,LRP6,MAP3K4,MIF,GADD45B,NF2,NPM1,P2RX7,PAK1,PKIB,MAP2K2,MAP2K6,PRNP,RELN,PTPRB,PTPRH,PTPRO,MAP4K2,SDC4,SORL1,STK11,THBS1,TSG101,VEGFA,HMGA2,SOCS1,CCNB2,CCNE2,RAPGEF2,KIF14,TRIB1,CIB1,CAMKK2,PTPRT,CDC37,PDCD10,PARK7,CBLC,CDK5RAP1,LIME1,CCNL1,TSPYL2,STRADA,LRRK2
12_Member	GO Biological Processes	GO:0071900	regulation of protein serine/threonine kinase activity	-4.93985	-2.7853	43/372	154,493,890,900,901,902,995,1022,1601,1843,2043,2180,2185,2247,3553,3654,4040,4216,4282,5027,5058,5570,5605,5608,5871,6653,7057,7251,7422,8091,9133,9134,9693,10221,10519,11140,11235,23624,51654,54923,57018,92335,120892	ADRB2,ATP2B4,CCNA2,CCNG1,CCNG2,CCNH,CDC25C,CDK7,DAB2,DUSP1,EPHA4,ACSL1,PTK2B,FGF2,IL1B,IRAK1,LRP6,MAP3K4,MIF,P2RX7,PAK1,PKIB,MAP2K2,MAP2K6,MAP4K2,SORL1,THBS1,TSG101,VEGFA,HMGA2,CCNB2,CCNE2,RAPGEF2,TRIB1,CIB1,CDC37,PDCD10,CBLC,CDK5RAP1,LIME1,CCNL1,STRADA,LRRK2
12_Member	GO Biological Processes	GO:0051347	positive regulation of transferase activity	-4.65989	-2.59498	57/559	148,154,493,942,1605,1736,1739,1742,1917,2043,2047,2180,2185,2247,2261,2264,3184,3553,3654,3791,4216,4282,4609,5027,5058,5570,5605,5608,5621,5649,5871,5920,6187,6385,6653,6794,7010,7057,7422,7564,8091,8550,9693,9928,10451,10461,10519,11235,11315,54209,57561,64805,90441,92335,120892,388121,648791	ADRA1A,ADRB2,ATP2B4,CD86,DAG1,DKC1,DLG1,DLG4,EEF1A2,EPHA4,EPHB1,ACSL1,PTK2B,FGF2,FGFR3,FGFR4,HNRNPD,IL1B,IRAK1,KDR,MAP3K4,MIF,MYC,P2RX7,PAK1,PKIB,MAP2K2,MAP2K6,PRNP,RELN,MAP4K2,PLAAT4,RPS2,SDC4,SORL1,STK11,TEK,THBS1,VEGFA,ZNF16,HMGA2,MAPKAPK5,RAPGEF2,KIF14,VAV3,MERTK,CIB1,PDCD10,PARK7,TREM2,ARRDC3,P2RY12,ZNF622,STRADA,LRRK2,TNFAIP8L3,PPP1R3G
12_Member	GO Biological Processes	GO:0033674	positive regulation of kinase activity	-3.69427	-1.9006	47/473	148,154,493,942,1605,1739,1742,1917,2043,2047,2180,2185,2247,2261,2264,3553,3654,3791,4216,4282,5027,5058,5605,5608,5621,5649,5871,6385,6794,7010,7057,7422,7564,8091,9693,9928,10451,10461,10519,11235,11315,54209,64805,90441,92335,120892,388121	ADRA1A,ADRB2,ATP2B4,CD86,DAG1,DLG1,DLG4,EEF1A2,EPHA4,EPHB1,ACSL1,PTK2B,FGF2,FGFR3,FGFR4,IL1B,IRAK1,KDR,MAP3K4,MIF,P2RX7,PAK1,MAP2K2,MAP2K6,PRNP,RELN,MAP4K2,SDC4,STK11,TEK,THBS1,VEGFA,ZNF16,HMGA2,RAPGEF2,KIF14,VAV3,MERTK,CIB1,PDCD10,PARK7,TREM2,P2RY12,ZNF622,STRADA,LRRK2,TNFAIP8L3
12_Member	GO Biological Processes	GO:0043405	regulation of MAP kinase activity	-2.69291	-1.18265	21/183	1843,2043,2185,2247,3553,3654,4216,4282,5027,5058,5608,5871,6653,7057,7251,7422,10221,11235,23624,54923,120892	DUSP1,EPHA4,PTK2B,FGF2,IL1B,IRAK1,MAP3K4,MIF,P2RX7,PAK1,MAP2K6,MAP4K2,SORL1,THBS1,TSG101,VEGFA,TRIB1,PDCD10,CBLC,LIME1,LRRK2
12_Member	GO Biological Processes	GO:0071902	positive regulation of protein serine/threonine kinase activity	-2.68115	-1.17423	23/208	154,493,2043,2180,2185,2247,3553,3654,4216,4282,5027,5058,5605,5608,5871,7057,7422,8091,9693,10519,11235,92335,120892	ADRB2,ATP2B4,EPHA4,ACSL1,PTK2B,FGF2,IL1B,IRAK1,MAP3K4,MIF,P2RX7,PAK1,MAP2K2,MAP2K6,MAP4K2,THBS1,VEGFA,HMGA2,RAPGEF2,CIB1,PDCD10,STRADA,LRRK2
12_Member	GO Biological Processes	GO:0070372	regulation of ERK1 and ERK2 cascade	-2.66678	-1.16325	31/311	148,948,1601,1739,2043,2047,2149,2185,2247,2261,2264,3383,3553,3791,4282,6347,6358,6368,7010,8482,9693,10519,54209,55532,57007,57556,59341,81610,140885,154043,388121	ADRA1A,CD36,DAB2,DLG1,EPHA4,EPHB1,F2R,PTK2B,FGF2,FGFR3,FGFR4,ICAM1,IL1B,KDR,MIF,CCL2,CCL14,CCL23,TEK,SEMA7A,RAPGEF2,CIB1,TREM2,SLC30A10,ACKR3,SEMA6A,TRPV4,FAM83D,SIRPA,CNKSR3,TNFAIP8L3
12_Member	GO Biological Processes	GO:0043406	positive regulation of MAP kinase activity	-2.56803	-1.09773	15/116	2043,2185,2247,3553,3654,4216,4282,5027,5058,5608,5871,7057,7422,11235,120892	EPHA4,PTK2B,FGF2,IL1B,IRAK1,MAP3K4,MIF,P2RX7,PAK1,MAP2K6,MAP4K2,THBS1,VEGFA,PDCD10,LRRK2
12_Member	GO Biological Processes	GO:0070374	positive regulation of ERK1 and ERK2 cascade	-2.07376	-0.758578	22/220	148,948,2149,2185,2247,2261,2264,3383,3791,4282,6347,6358,6368,7010,8482,9693,10519,54209,55532,57007,59341,388121	ADRA1A,CD36,F2R,PTK2B,FGF2,FGFR3,FGFR4,ICAM1,KDR,MIF,CCL2,CCL14,CCL23,TEK,SEMA7A,RAPGEF2,CIB1,TREM2,SLC30A10,ACKR3,TRPV4,TNFAIP8L3
13_Summary	GO Biological Processes	GO:0009451	RNA modification	-8.24013	-5.4127	31/166	1736,2091,3182,4234,4839,6894,9589,9836,10436,24140,27292,51605,51654,51726,54517,54888,55644,55651,56931,63892,79691,79979,80324,81627,83640,114049,115708,129450,150962,161931,221120,1022,1106,1776,1973,2186,5437,5438,5896,6041,7153,7374,8091,9557,9775,9931,11144,23016,23357,23404,23646,25996,29104,51651,54107,54108,54512,54606,55218,55247,55760,55794,56655,64135,64282,79605,79650,80149,84181,91…	DKC1,FBL,HNRNPAB,METTL1,NOP2,TARBP1,WTAP,LCMT2,EMG1,FTSJ1,DIMT1,TRMT6,CDK5RAP1,DNAJB11,PUS7,NSUN2,OSGEP,NHP2,DUS3L,THADA,QTRT2,TRMT2B,PUS1,TRMT1L,RAMAC,BUD23,TRMT61A,TYW5,PUS10,ADAD2,ALKBH3,CDK7,CHD2,DNASE1L3,EIF4A1,BPTF,POLR2H,POLR2I,RAG1,RNASEL,TOP2A,UNG,HMGA2,CHD1L,EIF4A3,HELZ,DMC1,EXOSC7,ANGEL1,EXOSC2,PLD3,REXO2,N6AMT1,PTRH2,POLE3,CHRAC1,EXOSC4,DDX56,EXD2,NEIL3,DHX32,DDX28,POLE4,IFIH1,TENT4B,…
13_Member	GO Biological Processes	GO:0009451	RNA modification	-8.24013	-5.4127	31/166	1736,2091,3182,4234,4839,6894,9589,9836,10436,24140,27292,51605,51654,51726,54517,54888,55644,55651,56931,63892,79691,79979,80324,81627,83640,114049,115708,129450,150962,161931,221120	DKC1,FBL,HNRNPAB,METTL1,NOP2,TARBP1,WTAP,LCMT2,EMG1,FTSJ1,DIMT1,TRMT6,CDK5RAP1,DNAJB11,PUS7,NSUN2,OSGEP,NHP2,DUS3L,THADA,QTRT2,TRMT2B,PUS1,TRMT1L,RAMAC,BUD23,TRMT61A,TYW5,PUS10,ADAD2,ALKBH3
13_Member	GO Molecular Functions	GO:0140640	catalytic activity, acting on a nucleic acid	-6.88548	-4.28773	66/583	1022,1106,1736,1776,1973,2091,2186,4234,4839,5437,5438,5896,6041,6894,7153,7374,8091,9557,9775,9836,9931,10436,11144,23016,23357,23404,23646,24140,25996,27292,29104,51651,54107,54108,54512,54606,54888,55218,55247,55760,55794,56655,56931,64135,64282,79605,79650,79691,79979,80149,80324,81627,84181,91351,91607,92667,92935,112479,114034,114049,115708,115752,129450,150962,192669,221120	CDK7,CHD2,DKC1,DNASE1L3,EIF4A1,FBL,BPTF,METTL1,NOP2,POLR2H,POLR2I,RAG1,RNASEL,TARBP1,TOP2A,UNG,HMGA2,CHD1L,EIF4A3,LCMT2,HELZ,EMG1,DMC1,EXOSC7,ANGEL1,EXOSC2,PLD3,FTSJ1,REXO2,DIMT1,N6AMT1,PTRH2,POLE3,CHRAC1,EXOSC4,DDX56,NSUN2,EXD2,NEIL3,DHX32,DDX28,POLE4,DUS3L,IFIH1,TENT4B,PGBD5,USB1,QTRT2,TRMT2B,ZC3H12A,PUS1,TRMT1L,CHD6,DDX60L,SLFN11,MGME1,MARS2,ERI2,TOE1,BUD23,TRMT61A,DIS3L,TYW5,PUS10,AGO3,ALKBH3
13_Member	GO Biological Processes	GO:0006400	tRNA modification	-5.6524	-3.33585	18/88	4234,6894,9836,24140,51605,51654,54517,54888,55644,56931,63892,79691,79979,80324,81627,115708,129450,150962	METTL1,TARBP1,LCMT2,FTSJ1,TRMT6,CDK5RAP1,PUS7,NSUN2,OSGEP,DUS3L,THADA,QTRT2,TRMT2B,PUS1,TRMT1L,TRMT61A,TYW5,PUS10
13_Member	GO Biological Processes	GO:0001510	RNA methylation	-5.3821	-3.13307	17/83	2091,4234,4839,6894,9589,9836,10436,24140,27292,51605,54888,63892,79979,81627,83640,114049,115708	FBL,METTL1,NOP2,TARBP1,WTAP,LCMT2,EMG1,FTSJ1,DIMT1,TRMT6,NSUN2,THADA,TRMT2B,TRMT1L,RAMAC,BUD23,TRMT61A
13_Member	GO Molecular Functions	GO:0140098	catalytic activity, acting on RNA	-4.49621	-2.47833	43/388	1973,2091,4234,4839,5437,5438,6041,6894,9775,9836,10436,23016,23357,23404,24140,25996,27292,51651,54512,54606,54888,55218,55760,55794,56931,64135,79650,79691,79979,80149,80324,81627,91351,92935,112479,114034,114049,115708,115752,129450,150962,192669,221120	EIF4A1,FBL,METTL1,NOP2,POLR2H,POLR2I,RNASEL,TARBP1,EIF4A3,LCMT2,EMG1,EXOSC7,ANGEL1,EXOSC2,FTSJ1,REXO2,DIMT1,PTRH2,EXOSC4,DDX56,NSUN2,EXD2,DHX32,DDX28,DUS3L,IFIH1,USB1,QTRT2,TRMT2B,ZC3H12A,PUS1,TRMT1L,DDX60L,MARS2,ERI2,TOE1,BUD23,TRMT61A,DIS3L,TYW5,PUS10,AGO3,ALKBH3
13_Member	GO Molecular Functions	GO:0008173	RNA methyltransferase activity	-4.14593	-2.22159	13/65	2091,4234,4839,6894,9836,10436,24140,27292,54888,79979,81627,114049,115708	FBL,METTL1,NOP2,TARBP1,LCMT2,EMG1,FTSJ1,DIMT1,NSUN2,TRMT2B,TRMT1L,BUD23,TRMT61A
13_Member	GO Biological Processes	GO:0030488	tRNA methylation	-4.07615	-2.17048	10/41	4234,6894,9836,24140,51605,54888,63892,79979,81627,115708	METTL1,TARBP1,LCMT2,FTSJ1,TRMT6,NSUN2,THADA,TRMT2B,TRMT1L,TRMT61A
13_Member	GO Biological Processes	GO:0008033	tRNA processing	-3.53373	-1.79093	18/125	4234,6894,9836,24140,51605,51654,54517,54888,55644,56931,63892,79691,79979,80324,81627,115708,129450,150962	METTL1,TARBP1,LCMT2,FTSJ1,TRMT6,CDK5RAP1,PUS7,NSUN2,OSGEP,DUS3L,THADA,QTRT2,TRMT2B,PUS1,TRMT1L,TRMT61A,TYW5,PUS10
13_Member	GO Molecular Functions	GO:0008175	tRNA methyltransferase activity	-3.34757	-1.65581	8/33	4234,6894,9836,24140,54888,79979,81627,115708	METTL1,TARBP1,LCMT2,FTSJ1,NSUN2,TRMT2B,TRMT1L,TRMT61A
13_Member	GO Biological Processes	GO:0043414	macromolecule methylation	-3.0081	-1.40488	28/258	2091,2107,4234,4839,5926,6628,6894,9589,9836,10436,10919,24140,27292,29104,51605,54888,55199,55729,56154,63892,79918,79979,81627,83640,114049,115708,196483,751071	FBL,ETF1,METTL1,NOP2,ARID4A,SNRPB,TARBP1,WTAP,LCMT2,EMG1,EHMT2,FTSJ1,DIMT1,N6AMT1,TRMT6,NSUN2,FAM86C1P,ATF7IP,TEX15,THADA,SETD6,TRMT2B,TRMT1L,RAMAC,BUD23,TRMT61A,EEF2KMT,CSKMT
13_Member	GO Biological Processes	GO:0006399	tRNA metabolic process	-2.87338	-1.30919	21/177	4234,6894,9836,23016,23404,24140,51605,51654,54517,54888,55644,56931,63892,79691,79979,80324,81627,92935,115708,129450,150962	METTL1,TARBP1,LCMT2,EXOSC7,EXOSC2,FTSJ1,TRMT6,CDK5RAP1,PUS7,NSUN2,OSGEP,DUS3L,THADA,QTRT2,TRMT2B,PUS1,TRMT1L,MARS2,TRMT61A,TYW5,PUS10
13_Member	GO Biological Processes	GO:0032259	methylation	-2.49314	-1.04041	30/306	2091,2107,4234,4839,5926,6628,6894,7298,9589,9836,10436,10919,23743,24140,27292,29104,51605,54888,55199,55729,56154,63892,79918,79979,81627,83640,114049,115708,196483,751071	FBL,ETF1,METTL1,NOP2,ARID4A,SNRPB,TARBP1,TYMS,WTAP,LCMT2,EMG1,EHMT2,BHMT2,FTSJ1,DIMT1,N6AMT1,TRMT6,NSUN2,FAM86C1P,ATF7IP,TEX15,THADA,SETD6,TRMT2B,TRMT1L,RAMAC,BUD23,TRMT61A,EEF2KMT,CSKMT
13_Member	GO Molecular Functions	GO:0008757	S-adenosylmethionine-dependent methyltransferase activity	-2.44479	-1.01425	18/155	2091,4234,4839,6894,10436,10919,24140,27292,29104,54888,55199,79918,79979,81627,114049,115708,196483,751071	FBL,METTL1,NOP2,TARBP1,EMG1,EHMT2,FTSJ1,DIMT1,N6AMT1,NSUN2,FAM86C1P,SETD6,TRMT2B,TRMT1L,BUD23,TRMT61A,EEF2KMT,CSKMT
13_Member	GO Molecular Functions	GO:0016423	tRNA (guanine) methyltransferase activity	-2.28979	-0.91075	4/13	4234,6894,24140,81627	METTL1,TARBP1,FTSJ1,TRMT1L
13_Member	GO Molecular Functions	GO:0140101	catalytic activity, acting on a tRNA	-2.25878	-0.893058	15/125	4234,6894,9836,24140,51651,54888,56931,79691,79979,80324,81627,92935,115708,129450,150962	METTL1,TARBP1,LCMT2,FTSJ1,PTRH2,NSUN2,DUS3L,QTRT2,TRMT2B,PUS1,TRMT1L,MARS2,TRMT61A,TYW5,PUS10
13_Member	GO Molecular Functions	GO:0016741	transferase activity, transferring one-carbon groups	-2.25582	-0.893058	23/225	275,2091,4234,4839,6894,7298,9836,10436,10840,10919,23743,24140,27292,29104,54888,55199,79918,79979,81627,114049,115708,196483,751071	AMT,FBL,METTL1,NOP2,TARBP1,TYMS,LCMT2,EMG1,ALDH1L1,EHMT2,BHMT2,FTSJ1,DIMT1,N6AMT1,NSUN2,FAM86C1P,SETD6,TRMT2B,TRMT1L,BUD23,TRMT61A,EEF2KMT,CSKMT
13_Member	GO Molecular Functions	GO:0008168	methyltransferase activity	-2.21043	-0.857487	22/214	275,2091,4234,4839,6894,7298,9836,10436,10919,23743,24140,27292,29104,54888,55199,79918,79979,81627,114049,115708,196483,751071	AMT,FBL,METTL1,NOP2,TARBP1,TYMS,LCMT2,EMG1,EHMT2,BHMT2,FTSJ1,DIMT1,N6AMT1,NSUN2,FAM86C1P,SETD6,TRMT2B,TRMT1L,BUD23,TRMT61A,EEF2KMT,CSKMT
14_Summary	GO Biological Processes	GO:0061687	detoxification of inorganic compound	-7.95601	-5.17827	10/18	847,4489,4490,4493,4495,4499,4501,4502,11315,326343,55532,1373,4048,5027,6648,23498,57817,84329,159,493,890,983,1393,1410,1742,1965,2167,2168,2185,2203,2281,3158,3184,3485,3778,3791,4609,5313,5336,5563,5599,5621,6652,6898,7057,8877,9456,9775,10068,10105,11235,27094,56670,80149,84301,85365,120892,140885,331,375,1318,23479,56898,79689,81894,148867,391059	CAT,MT1A,MT1B,MT1E,MT1G,MT1M,MT1X,MT2A,PARK7,MT1DP,SLC30A10,CPS1,LTA4H,P2RX7,SOD2,HAAO,HAMP,HVCN1,ADSS2,ATP2B4,CCNA2,CDK1,CRHBP,CRYAB,DLG4,EIF2S1,FABP4,FABP1,PTK2B,FBP1,FKBP1B,HMGCS2,HNRNPD,IGFBP2,KCNMA1,KDR,MYC,PKLR,PLCG2,PRKAA2,MAPK8,PRNP,SORD,TAT,THBS1,SPHK1,HOMER1,EIF4A3,IL18BP,PPIF,PDCD10,KCNMB3,SUCNR1,ZC3H12A,DDI2,ALG2,LRRK2,SIRPA,XIAP,ARF1,SLC31A2,ISCU,BDH2,STEAP4,SLC25A28,SLC30A7,FRRS1
14_Member	GO Biological Processes	GO:0061687	detoxification of inorganic compound	-7.95601	-5.17827	10/18	847,4489,4490,4493,4495,4499,4501,4502,11315,326343	CAT,MT1A,MT1B,MT1E,MT1G,MT1M,MT1X,MT2A,PARK7,MT1DP
14_Member	GO Biological Processes	GO:0097501	stress response to metal ion	-7.65462	-4.93192	10/19	4489,4490,4493,4495,4499,4501,4502,11315,55532,326343	MT1A,MT1B,MT1E,MT1G,MT1M,MT1X,MT2A,PARK7,SLC30A10,MT1DP
14_Member	GO Biological Processes	GO:0010273	detoxification of copper ion	-7.60778	-4.91136	9/15	4489,4490,4493,4495,4499,4501,4502,11315,326343	MT1A,MT1B,MT1E,MT1G,MT1M,MT1X,MT2A,PARK7,MT1DP
14_Member	GO Biological Processes	GO:1990169	stress response to copper ion	-7.60778	-4.91136	9/15	4489,4490,4493,4495,4499,4501,4502,11315,326343	MT1A,MT1B,MT1E,MT1G,MT1M,MT1X,MT2A,PARK7,MT1DP
14_Member	GO Biological Processes	GO:0010043	response to zinc ion	-7.58218	-4.899	16/53	1373,4048,4489,4490,4493,4495,4499,4501,4502,5027,6648,23498,55532,57817,84329,326343	CPS1,LTA4H,MT1A,MT1B,MT1E,MT1G,MT1M,MT1X,MT2A,P2RX7,SOD2,HAAO,SLC30A10,HAMP,HVCN1,MT1DP
14_Member	GO Biological Processes	GO:0010035	response to inorganic substance	-6.11294	-3.66462	58/513	159,493,847,890,983,1373,1393,1410,1742,1965,2167,2168,2185,2203,2281,3158,3184,3485,3778,3791,4048,4489,4490,4493,4495,4499,4501,4502,4609,5027,5313,5336,5563,5599,5621,6648,6652,6898,7057,8877,9456,9775,10068,10105,11235,11315,23498,27094,55532,56670,57817,80149,84301,84329,85365,120892,140885,326343	ADSS2,ATP2B4,CAT,CCNA2,CDK1,CPS1,CRHBP,CRYAB,DLG4,EIF2S1,FABP4,FABP1,PTK2B,FBP1,FKBP1B,HMGCS2,HNRNPD,IGFBP2,KCNMA1,KDR,LTA4H,MT1A,MT1B,MT1E,MT1G,MT1M,MT1X,MT2A,MYC,P2RX7,PKLR,PLCG2,PRKAA2,MAPK8,PRNP,SOD2,SORD,TAT,THBS1,SPHK1,HOMER1,EIF4A3,IL18BP,PPIF,PDCD10,PARK7,HAAO,KCNMB3,SLC30A10,SUCNR1,HAMP,ZC3H12A,DDI2,HVCN1,ALG2,LRRK2,SIRPA,MT1DP
14_Member	GO Biological Processes	GO:0046686	response to cadmium ion	-6.07129	-3.63916	15/59	847,983,4489,4490,4493,4495,4499,4501,4502,5599,5621,6648,6652,23498,326343	CAT,CDK1,MT1A,MT1B,MT1E,MT1G,MT1M,MT1X,MT2A,MAPK8,PRNP,SOD2,SORD,HAAO,MT1DP
14_Member	GO Biological Processes	GO:0046688	response to copper ion	-5.67887	-3.35412	12/41	983,4489,4490,4493,4495,4499,4501,4502,5621,6652,11315,326343	CDK1,MT1A,MT1B,MT1E,MT1G,MT1M,MT1X,MT2A,PRNP,SORD,PARK7,MT1DP
14_Member	GO Biological Processes	GO:0010038	response to metal ion	-5.58139	-3.28853	43/351	847,983,1373,1393,1742,1965,2167,2185,2203,3158,3184,3485,3778,4048,4489,4490,4493,4495,4499,4501,4502,5027,5313,5336,5563,5599,5621,6648,6652,6898,7057,9456,10105,11315,23498,27094,55532,56670,57817,84329,85365,120892,326343	CAT,CDK1,CPS1,CRHBP,DLG4,EIF2S1,FABP4,PTK2B,FBP1,HMGCS2,HNRNPD,IGFBP2,KCNMA1,LTA4H,MT1A,MT1B,MT1E,MT1G,MT1M,MT1X,MT2A,P2RX7,PKLR,PLCG2,PRKAA2,MAPK8,PRNP,SOD2,SORD,TAT,THBS1,HOMER1,PPIF,PARK7,HAAO,KCNMB3,SLC30A10,SUCNR1,HAMP,HVCN1,ALG2,LRRK2,MT1DP
14_Member	GO Biological Processes	GO:0071294	cellular response to zinc ion	-5.39635	-3.14032	9/24	4489,4490,4493,4495,4499,4501,4502,84329,326343	MT1A,MT1B,MT1E,MT1G,MT1M,MT1X,MT2A,HVCN1,MT1DP
14_Member	GO Biological Processes	GO:0055076	transition metal ion homeostasis	-5.14172	-2.93218	22/133	331,375,1318,4489,4490,4493,4495,4499,4501,4502,4609,5621,6648,23479,55532,56898,57817,79689,81894,148867,326343,391059	XIAP,ARF1,SLC31A2,MT1A,MT1B,MT1E,MT1G,MT1M,MT1X,MT2A,MYC,PRNP,SOD2,ISCU,SLC30A10,BDH2,HAMP,STEAP4,SLC25A28,SLC30A7,MT1DP,FRRS1
14_Member	GO Biological Processes	GO:0071280	cellular response to copper ion	-4.91021	-2.76839	9/27	4489,4490,4493,4495,4499,4501,4502,5621,326343	MT1A,MT1B,MT1E,MT1G,MT1M,MT1X,MT2A,PRNP,MT1DP
14_Member	GO Biological Processes	GO:0006882	cellular zinc ion homeostasis	-4.72466	-2.63158	10/35	4489,4490,4493,4495,4499,4501,4502,55532,148867,326343	MT1A,MT1B,MT1E,MT1G,MT1M,MT1X,MT2A,SLC30A10,SLC30A7,MT1DP
14_Member	GO Biological Processes	GO:0055069	zinc ion homeostasis	-4.38258	-2.39074	10/38	4489,4490,4493,4495,4499,4501,4502,55532,148867,326343	MT1A,MT1B,MT1E,MT1G,MT1M,MT1X,MT2A,SLC30A10,SLC30A7,MT1DP
14_Member	GO Biological Processes	GO:0046916	cellular transition metal ion homeostasis	-4.36744	-2.3857	18/108	375,1318,4489,4490,4493,4495,4499,4501,4502,4609,5621,23479,55532,57817,79689,148867,326343,391059	ARF1,SLC31A2,MT1A,MT1B,MT1E,MT1G,MT1M,MT1X,MT2A,MYC,PRNP,ISCU,SLC30A10,HAMP,STEAP4,SLC30A7,MT1DP,FRRS1
14_Member	GO Biological Processes	GO:0071276	cellular response to cadmium ion	-3.71296	-1.91356	9/37	4489,4490,4493,4495,4499,4501,4502,5599,326343	MT1A,MT1B,MT1E,MT1G,MT1M,MT1X,MT2A,MAPK8,MT1DP
14_Member	GO Biological Processes	GO:0071241	cellular response to inorganic substance	-2.69341	-1.18265	24/220	890,1393,1742,1965,2167,2203,3184,4489,4490,4493,4495,4499,4501,4502,5336,5563,5599,5621,9775,10105,84301,84329,120892,326343	CCNA2,CRHBP,DLG4,EIF2S1,FABP4,FBP1,HNRNPD,MT1A,MT1B,MT1E,MT1G,MT1M,MT1X,MT2A,PLCG2,PRKAA2,MAPK8,PRNP,EIF4A3,PPIF,DDI2,HVCN1,LRRK2,MT1DP
14_Member	GO Biological Processes	GO:0071248	cellular response to metal ion	-2.16938	-0.824739	20/190	1393,1742,1965,2167,2203,4489,4490,4493,4495,4499,4501,4502,5336,5563,5599,5621,10105,84329,120892,326343	CRHBP,DLG4,EIF2S1,FABP4,FBP1,MT1A,MT1B,MT1E,MT1G,MT1M,MT1X,MT2A,PLCG2,PRKAA2,MAPK8,PRNP,PPIF,HVCN1,LRRK2,MT1DP
15_Summary	GO Biological Processes	GO:0034097	response to cytokine	-7.74722	-4.98106	86/799	54,598,608,1025,1393,1491,1612,1843,1984,2167,2180,2185,2532,2731,2923,3192,3280,3383,3433,3437,3553,3587,3590,3598,3601,3654,4311,4360,4435,4501,4502,4609,4824,4882,4938,4939,5138,5277,5610,5914,6217,6347,6358,6368,6428,6723,6812,6880,7057,7076,7077,7298,8519,8651,8854,8877,9021,9023,9173,9945,10068,10410,10435,10519,10581,10990,11122,11235,22808,29088,53833,54209,54838,55022,55647,57007,57539,5…	ACP5,BCL2L1,TNFRSF17,CDK9,CRHBP,CTH,DAPK1,DUSP1,EIF5A,FABP4,ACSL1,PTK2B,ACKR1,GLDC,PDIA3,HNRNPU,HES1,ICAM1,IFIT2,IFIT3,IL1B,IL10RA,IL11RA,IL13RA2,IL15RA,IRAK1,MME,MRC1,CITED1,MT1X,MT2A,MYC,NKX3-1,NPR2,OAS1,OAS2,PDE2A,PIGA,EIF2AK2,RARA,RPS16,CCL2,CCL14,CCL23,SRSF3,SRM,STXBP1,TAF9,THBS1,TIMP1,TIMP2,TYMS,IFITM1,SOCS1,ALDH1A2,SPHK1,SOCS3,CH25H,IL1RL1,GFPT2,IL18BP,IFITM3,CDC42EP2,CIB1,IFITM2,LILRB5,PT…
15_Member	GO Biological Processes	GO:0034097	response to cytokine	-7.74722	-4.98106	86/799	54,598,608,1025,1393,1491,1612,1843,1984,2167,2180,2185,2532,2731,2923,3192,3280,3383,3433,3437,3553,3587,3590,3598,3601,3654,4311,4360,4435,4501,4502,4609,4824,4882,4938,4939,5138,5277,5610,5914,6217,6347,6358,6368,6428,6723,6812,6880,7057,7076,7077,7298,8519,8651,8854,8877,9021,9023,9173,9945,10068,10410,10435,10519,10581,10990,11122,11235,22808,29088,53833,54209,54838,55022,55647,57007,57539,5…	ACP5,BCL2L1,TNFRSF17,CDK9,CRHBP,CTH,DAPK1,DUSP1,EIF5A,FABP4,ACSL1,PTK2B,ACKR1,GLDC,PDIA3,HNRNPU,HES1,ICAM1,IFIT2,IFIT3,IL1B,IL10RA,IL11RA,IL13RA2,IL15RA,IRAK1,MME,MRC1,CITED1,MT1X,MT2A,MYC,NKX3-1,NPR2,OAS1,OAS2,PDE2A,PIGA,EIF2AK2,RARA,RPS16,CCL2,CCL14,CCL23,SRSF3,SRM,STXBP1,TAF9,THBS1,TIMP1,TIMP2,TYMS,IFITM1,SOCS1,ALDH1A2,SPHK1,SOCS3,CH25H,IL1RL1,GFPT2,IL18BP,IFITM3,CDC42EP2,CIB1,IFITM2,LILRB5,PT…
15_Member	GO Biological Processes	GO:0071345	cellular response to cytokine stimulus	-6.37747	-3.86628	74/703	608,1025,1393,1491,1612,1843,1984,2167,2180,2185,2532,2731,2923,3192,3280,3383,3433,3437,3553,3587,3590,3598,3601,3654,4311,4360,4501,4502,4609,4824,4882,4938,4939,5138,5277,6217,6347,6358,6368,6428,6723,6812,7057,8519,8651,9021,9173,9945,10068,10410,10435,10519,10581,10990,11122,11235,22808,29088,53833,54209,54838,55022,55647,57007,57539,57817,64388,79155,80149,90865,140885,149041,149628,440712	TNFRSF17,CDK9,CRHBP,CTH,DAPK1,DUSP1,EIF5A,FABP4,ACSL1,PTK2B,ACKR1,GLDC,PDIA3,HNRNPU,HES1,ICAM1,IFIT2,IFIT3,IL1B,IL10RA,IL11RA,IL13RA2,IL15RA,IRAK1,MME,MRC1,MT1X,MT2A,MYC,NKX3-1,NPR2,OAS1,OAS2,PDE2A,PIGA,RPS16,CCL2,CCL14,CCL23,SRSF3,SRM,STXBP1,THBS1,IFITM1,SOCS1,SOCS3,IL1RL1,GFPT2,IL18BP,IFITM3,CDC42EP2,CIB1,IFITM2,LILRB5,PTPRT,PDCD10,MRAS,MRPL15,IL20RB,TREM2,WBP1L,PID1,RAB20,ACKR3,WDR35,HAMP,GREM…
16_Summary	GO Molecular Functions	GO:0016788	hydrolase activity, acting on ester bonds	-7.71502	-4.96323	82/750	54,249,313,570,995,1739,1776,1843,2139,2151,2203,2538,2923,3612,3631,3988,5138,5148,5331,5333,5336,5518,5531,5537,5723,5775,5787,5794,5797,5800,5803,5896,5920,6041,6610,7130,7941,9896,10380,11122,11153,11196,23016,23175,23357,23404,23491,23646,23659,25996,27115,28990,51020,51651,54512,54935,55218,55347,55959,57406,57460,57818,65258,79605,79650,80149,80339,81579,83394,84696,85464,92667,112479,1140…	ACP5,ALPL,AOAH,BAAT,CDC25C,DLG1,DNASE1L3,DUSP1,EYA2,F2RL2,FBP1,G6PC1,PDIA3,IMPA1,INPP4A,LIPA,PDE2A,PDE6G,PLCB3,PLCD1,PLCG2,PPP2R1A,PPP4C,PPP6C,PSPH,PTPN4,PTPRB,PTPRH,PTPRM,PTPRO,PTPRZ1,RAG1,PLAAT4,RNASEL,SMPD2,TNFAIP6,PLA2G7,FIG4,BPNT1,PTPRT,FICD,SEC23IP,EXOSC7,LPIN1,ANGEL1,EXOSC2,CES3,PLD3,PLA2G15,REXO2,PDE7B,ASTE1,HDDC2,PTRH2,EXOSC4,DUSP23,EXD2,ABHD10,SULF2,ABHD6,PPM1H,G6PC2,MPPE1,PGBD5,USB1,ZC…
16_Member	GO Molecular Functions	GO:0016788	hydrolase activity, acting on ester bonds	-7.71502	-4.96323	82/750	54,249,313,570,995,1739,1776,1843,2139,2151,2203,2538,2923,3612,3631,3988,5138,5148,5331,5333,5336,5518,5531,5537,5723,5775,5787,5794,5797,5800,5803,5896,5920,6041,6610,7130,7941,9896,10380,11122,11153,11196,23016,23175,23357,23404,23491,23646,23659,25996,27115,28990,51020,51651,54512,54935,55218,55347,55959,57406,57460,57818,65258,79605,79650,80149,80339,81579,83394,84696,85464,92667,112479,1140…	ACP5,ALPL,AOAH,BAAT,CDC25C,DLG1,DNASE1L3,DUSP1,EYA2,F2RL2,FBP1,G6PC1,PDIA3,IMPA1,INPP4A,LIPA,PDE2A,PDE6G,PLCB3,PLCD1,PLCG2,PPP2R1A,PPP4C,PPP6C,PSPH,PTPN4,PTPRB,PTPRH,PTPRM,PTPRO,PTPRZ1,RAG1,PLAAT4,RNASEL,SMPD2,TNFAIP6,PLA2G7,FIG4,BPNT1,PTPRT,FICD,SEC23IP,EXOSC7,LPIN1,ANGEL1,EXOSC2,CES3,PLD3,PLA2G15,REXO2,PDE7B,ASTE1,HDDC2,PTRH2,EXOSC4,DUSP23,EXD2,ABHD10,SULF2,ABHD6,PPM1H,G6PC2,MPPE1,PGBD5,USB1,ZC…
16_Member	GO Molecular Functions	GO:0042578	phosphoric ester hydrolase activity	-5.47874	-3.21198	44/366	54,249,995,1739,1843,2139,2151,2203,2538,2923,3612,3631,5138,5148,5331,5333,5336,5518,5531,5537,5723,5775,5787,5794,5797,5800,5803,6610,9896,10380,11122,11153,23175,23646,27115,51020,54935,57460,57818,65258,85464,120892,284161,493911	ACP5,ALPL,CDC25C,DLG1,DUSP1,EYA2,F2RL2,FBP1,G6PC1,PDIA3,IMPA1,INPP4A,PDE2A,PDE6G,PLCB3,PLCD1,PLCG2,PPP2R1A,PPP4C,PPP6C,PSPH,PTPN4,PTPRB,PTPRH,PTPRM,PTPRO,PTPRZ1,SMPD2,FIG4,BPNT1,PTPRT,FICD,LPIN1,PLD3,PDE7B,HDDC2,DUSP23,PPM1H,G6PC2,MPPE1,SSH2,LRRK2,GDPD1,PHOSPHO2
16_Member	GO Molecular Functions	GO:0016791	phosphatase activity	-3.52158	-1.78524	31/276	54,249,995,1739,1843,2139,2203,2538,3612,3631,5518,5531,5537,5723,5775,5787,5794,5797,5800,5803,9896,10380,11122,23175,51020,54935,57460,57818,85464,120892,493911	ACP5,ALPL,CDC25C,DLG1,DUSP1,EYA2,FBP1,G6PC1,IMPA1,INPP4A,PPP2R1A,PPP4C,PPP6C,PSPH,PTPN4,PTPRB,PTPRH,PTPRM,PTPRO,PTPRZ1,FIG4,BPNT1,PTPRT,LPIN1,HDDC2,DUSP23,PPM1H,G6PC2,SSH2,LRRK2,PHOSPHO2
16_Member	GO Biological Processes	GO:0016311	dephosphorylation	-3.31065	-1.63029	33/309	54,249,995,1739,1843,2139,2203,2538,3612,3631,5518,5531,5537,5723,5775,5787,5794,5797,5800,5803,6794,9896,10380,11122,23175,51020,54935,55258,57460,57818,85464,120892,493911	ACP5,ALPL,CDC25C,DLG1,DUSP1,EYA2,FBP1,G6PC1,IMPA1,INPP4A,PPP2R1A,PPP4C,PPP6C,PSPH,PTPN4,PTPRB,PTPRH,PTPRM,PTPRO,PTPRZ1,STK11,FIG4,BPNT1,PTPRT,LPIN1,HDDC2,DUSP23,THNSL2,PPM1H,G6PC2,SSH2,LRRK2,PHOSPHO2
16_Member	GO Molecular Functions	GO:0004721	phosphoprotein phosphatase activity	-2.17684	-0.831764	19/177	995,1739,1843,2139,5518,5531,5537,5775,5787,5794,5797,5800,5803,9896,11122,54935,57460,85464,120892	CDC25C,DLG1,DUSP1,EYA2,PPP2R1A,PPP4C,PPP6C,PTPN4,PTPRB,PTPRH,PTPRM,PTPRO,PTPRZ1,FIG4,PTPRT,DUSP23,PPM1H,SSH2,LRRK2
17_Summary	GO Biological Processes	GO:0060341	regulation of cellular localization	-7.7069	-4.96323	85/788	20,493,598,948,983,1193,1263,1410,1601,1605,1736,1739,1742,2035,2149,2185,2281,3182,3192,3305,3553,3598,3689,3916,4771,5027,5127,5174,5467,5599,5605,5621,5901,5905,6653,6720,6794,6812,7130,7251,7531,8379,8417,8514,9141,9776,10403,10519,10541,11190,11235,11315,23479,25831,26354,30851,51009,51112,51686,54209,54888,54923,54984,55022,55107,55486,56704,57602,57787,79809,80149,81603,84455,85409,89866,9…	ABCA2,ATP2B4,BCL2L1,CD36,CDK1,CLIC2,PLK3,CRYAB,DAB2,DAG1,DKC1,DLG1,DLG4,EPB41,F2R,PTK2B,FKBP1B,HNRNPAB,HNRNPU,HSPA1L,IL1B,IL13RA2,ITGB2,LAMP1,NF2,P2RX7,CDK16,PDZK1,PPARD,MAPK8,MAP2K2,PRNP,RAN,RANGAP1,SORL1,SREBF1,STK11,STXBP1,TNFAIP6,TSG101,YWHAE,MAD1L1,STX7,KCNAB2,PDCD5,ATG13,NDC80,CIB1,ANP32B,CEP250,PDCD10,PARK7,ISCU,HECTD1,GNL3,TAX1BP3,DERL2,TRAPPC12,OAZ3,TREM2,NSUN2,LIME1,PINX1,PID1,ANO1,PARL…
17_Member	GO Biological Processes	GO:0060341	regulation of cellular localization	-7.7069	-4.96323	85/788	20,493,598,948,983,1193,1263,1410,1601,1605,1736,1739,1742,2035,2149,2185,2281,3182,3192,3305,3553,3598,3689,3916,4771,5027,5127,5174,5467,5599,5605,5621,5901,5905,6653,6720,6794,6812,7130,7251,7531,8379,8417,8514,9141,9776,10403,10519,10541,11190,11235,11315,23479,25831,26354,30851,51009,51112,51686,54209,54888,54923,54984,55022,55107,55486,56704,57602,57787,79809,80149,81603,84455,85409,89866,9…	ABCA2,ATP2B4,BCL2L1,CD36,CDK1,CLIC2,PLK3,CRYAB,DAB2,DAG1,DKC1,DLG1,DLG4,EPB41,F2R,PTK2B,FKBP1B,HNRNPAB,HNRNPU,HSPA1L,IL1B,IL13RA2,ITGB2,LAMP1,NF2,P2RX7,CDK16,PDZK1,PPARD,MAPK8,MAP2K2,PRNP,RAN,RANGAP1,SORL1,SREBF1,STK11,STXBP1,TNFAIP6,TSG101,YWHAE,MAD1L1,STX7,KCNAB2,PDCD5,ATG13,NDC80,CIB1,ANP32B,CEP250,PDCD10,PARK7,ISCU,HECTD1,GNL3,TAX1BP3,DERL2,TRAPPC12,OAZ3,TREM2,NSUN2,LIME1,PINX1,PID1,ANO1,PARL…
17_Member	GO Biological Processes	GO:0032386	regulation of intracellular transport	-5.75955	-3.41361	42/334	20,948,983,1263,1410,1601,3305,3553,3689,3916,5174,5599,5605,5621,5901,5905,6653,6720,6794,7531,9141,9776,10519,10541,11235,11315,51009,51686,54888,55486,57602,79809,80149,84455,89866,92840,116150,120892,123264,127933,258010,337867	ABCA2,CD36,CDK1,PLK3,CRYAB,DAB2,HSPA1L,IL1B,ITGB2,LAMP1,PDZK1,MAPK8,MAP2K2,PRNP,RAN,RANGAP1,SORL1,SREBF1,STK11,YWHAE,PDCD5,ATG13,CIB1,ANP32B,PDCD10,PARK7,DERL2,OAZ3,NSUN2,PARL,USP36,TTC21B,ZC3H12A,EFCAB7,SEC16B,REEP6,NUS1,LRRK2,SLC51B,UHMK1,SVIP,UBAC2
17_Member	GO Biological Processes	GO:0033157	regulation of intracellular protein transport	-5.70808	-3.37497	32/224	948,983,1263,3305,3553,3689,5174,5599,5621,5901,5905,6653,6720,7531,9141,9776,10519,10541,11235,11315,51009,51686,55486,57602,80149,84455,89866,120892,123264,127933,258010,337867	CD36,CDK1,PLK3,HSPA1L,IL1B,ITGB2,PDZK1,MAPK8,PRNP,RAN,RANGAP1,SORL1,SREBF1,YWHAE,PDCD5,ATG13,CIB1,ANP32B,PDCD10,PARK7,DERL2,OAZ3,PARL,USP36,ZC3H12A,EFCAB7,SEC16B,LRRK2,SLC51B,UHMK1,SVIP,UBAC2
17_Member	GO Biological Processes	GO:1903829	positive regulation of protein localization	-4.92993	-2.77989	49/446	493,983,1263,1736,1739,1742,2035,3305,3553,3689,5027,5174,5467,5563,5599,5621,5901,6653,6794,7130,7251,7531,9141,9501,9776,10391,10403,10519,10541,11190,11235,11315,26354,51112,51686,51768,54209,54984,55107,57602,57787,80149,81603,84455,85409,85459,89866,123264,149628	ATP2B4,CDK1,PLK3,DKC1,DLG1,DLG4,EPB41,HSPA1L,IL1B,ITGB2,P2RX7,PDZK1,PPARD,PRKAA2,MAPK8,PRNP,RAN,SORL1,STK11,TNFAIP6,TSG101,YWHAE,PDCD5,RPH3AL,ATG13,CORO2B,NDC80,CIB1,ANP32B,CEP250,PDCD10,PARK7,GNL3,TRAPPC12,OAZ3,TM7SF3,TREM2,PINX1,ANO1,USP36,MARK4,ZC3H12A,TRIM8,EFCAB7,NKD2,CEP295,SEC16B,SLC51B,PYHIN1
17_Member	GO Biological Processes	GO:0070201	regulation of establishment of protein localization	-4.66602	-2.59883	54/520	948,983,1263,1736,2149,2281,3305,3553,3689,5027,5127,5174,5467,5599,5621,5901,5905,6653,6720,7251,7531,9141,9501,9575,9776,10062,10391,10519,10541,11235,11315,51009,51686,51768,54209,55107,55486,57602,57818,64215,80149,84455,85459,89866,90007,91942,120892,123264,127933,258010,337867,353500,415116,441161	CD36,CDK1,PLK3,DKC1,F2R,FKBP1B,HSPA1L,IL1B,ITGB2,P2RX7,CDK16,PDZK1,PPARD,MAPK8,PRNP,RAN,RANGAP1,SORL1,SREBF1,TSG101,YWHAE,PDCD5,RPH3AL,CLOCK,ATG13,NR1H3,CORO2B,CIB1,ANP32B,PDCD10,PARK7,DERL2,OAZ3,TM7SF3,TREM2,ANO1,PARL,USP36,G6PC2,DNAJC1,ZC3H12A,EFCAB7,CEP295,SEC16B,MIDN,NDUFAF2,LRRK2,SLC51B,UHMK1,SVIP,UBAC2,BMP8A,PIM3,OOEP
17_Member	GO Biological Processes	GO:0051223	regulation of protein transport	-4.06482	-2.16448	50/495	948,983,1263,2149,2281,3305,3553,3689,5027,5127,5174,5467,5599,5621,5901,5905,6653,6720,7251,7531,9141,9501,9575,9776,10062,10519,10541,11235,11315,51009,51686,51768,54209,55107,55486,57602,57818,64215,80149,84455,89866,90007,91942,120892,123264,127933,258010,337867,353500,415116	CD36,CDK1,PLK3,F2R,FKBP1B,HSPA1L,IL1B,ITGB2,P2RX7,CDK16,PDZK1,PPARD,MAPK8,PRNP,RAN,RANGAP1,SORL1,SREBF1,TSG101,YWHAE,PDCD5,RPH3AL,CLOCK,ATG13,NR1H3,CIB1,ANP32B,PDCD10,PARK7,DERL2,OAZ3,TM7SF3,TREM2,ANO1,PARL,USP36,G6PC2,DNAJC1,ZC3H12A,EFCAB7,SEC16B,MIDN,NDUFAF2,LRRK2,SLC51B,UHMK1,SVIP,UBAC2,BMP8A,PIM3
17_Member	GO Biological Processes	GO:0090316	positive regulation of intracellular protein transport	-4.04423	-2.14544	22/156	983,1263,3305,3553,3689,5174,5599,5621,5901,6653,7531,9141,9776,10519,10541,11235,51686,57602,80149,84455,89866,123264	CDK1,PLK3,HSPA1L,IL1B,ITGB2,PDZK1,MAPK8,PRNP,RAN,SORL1,YWHAE,PDCD5,ATG13,CIB1,ANP32B,PDCD10,OAZ3,USP36,ZC3H12A,EFCAB7,SEC16B,SLC51B
17_Member	GO Biological Processes	GO:0032388	positive regulation of intracellular transport	-3.33322	-1.64337	24/198	983,1263,1601,3305,3553,3689,5174,5599,5621,5901,6653,6794,7531,9141,9776,10519,10541,11235,51686,57602,80149,84455,89866,123264	CDK1,PLK3,DAB2,HSPA1L,IL1B,ITGB2,PDZK1,MAPK8,PRNP,RAN,SORL1,STK11,YWHAE,PDCD5,ATG13,CIB1,ANP32B,PDCD10,OAZ3,USP36,ZC3H12A,EFCAB7,SEC16B,SLC51B
17_Member	GO Biological Processes	GO:1904951	positive regulation of establishment of protein localization	-3.00338	-1.40173	32/309	983,1263,1736,3305,3553,3689,5027,5174,5467,5599,5621,5901,6653,7251,7531,9141,9501,9776,10391,10519,10541,11235,51686,51768,54209,55107,57602,80149,84455,85459,89866,123264	CDK1,PLK3,DKC1,HSPA1L,IL1B,ITGB2,P2RX7,PDZK1,PPARD,MAPK8,PRNP,RAN,SORL1,TSG101,YWHAE,PDCD5,RPH3AL,ATG13,CORO2B,CIB1,ANP32B,PDCD10,OAZ3,TM7SF3,TREM2,ANO1,USP36,ZC3H12A,EFCAB7,CEP295,SEC16B,SLC51B
17_Member	GO Biological Processes	GO:1903533	regulation of protein targeting	-2.7942	-1.24897	12/78	3305,3689,5174,5621,6720,9141,9776,10519,55486,57602,120892,123264	HSPA1L,ITGB2,PDZK1,PRNP,SREBF1,PDCD5,ATG13,CIB1,PARL,USP36,LRRK2,SLC51B
17_Member	GO Biological Processes	GO:0051222	positive regulation of protein transport	-2.48846	-1.0368	29/293	983,1263,3305,3553,3689,5027,5174,5467,5599,5621,5901,6653,7251,7531,9141,9501,9776,10519,10541,11235,51686,51768,54209,55107,57602,80149,84455,89866,123264	CDK1,PLK3,HSPA1L,IL1B,ITGB2,P2RX7,PDZK1,PPARD,MAPK8,PRNP,RAN,SORL1,TSG101,YWHAE,PDCD5,RPH3AL,ATG13,CIB1,ANP32B,PDCD10,OAZ3,TM7SF3,TREM2,ANO1,USP36,ZC3H12A,EFCAB7,SEC16B,SLC51B
17_Member	GO Biological Processes	GO:1903747	regulation of establishment of protein localization to mitochondrion	-2.13628	-0.804442	8/50	3305,5599,6720,9141,9776,55486,57602,120892	HSPA1L,MAPK8,SREBF1,PDCD5,ATG13,PARL,USP36,LRRK2
18_Summary	GO Biological Processes	GO:0010817	regulation of hormone levels	-7.69639	-4.96323	61/496	133,185,216,231,1393,1559,1592,1601,1735,1803,2281,3293,3295,3553,3557,3589,3623,4824,5127,5467,5861,5959,6447,6718,6720,6783,6822,6926,7941,8608,8854,9501,9575,10404,10858,11069,11315,23178,23428,27284,27445,51762,51768,54600,54659,55107,57016,57818,59341,59342,79644,83539,90007,91942,147015,283849,353500,387597,389434,415116,619373	ADM,AGTR1,ALDH1A1,AKR1B1,CRHBP,CYP2C9,CYP26A1,DAB2,DIO3,DPP4,FKBP1B,HSD17B3,HSD17B4,IL1B,IL1RN,IL11,INHA,NKX3-1,CDK16,PPARD,RAB1A,RDH5,SCG5,AKR1D1,SREBF1,SULT1E1,SULT2A1,TBX3,PLA2G7,RDH16,ALDH1A2,RPH3AL,CLOCK,CPQ,CYP46A1,RAPGEF4,PARK7,PASK,SLC7A8,SULT1B1,PCLO,RAB8B,TM7SF3,UGT1A9,UGT1A3,ANO1,AKR1B10,G6PC2,TRPV4,SCPEP1,SRD5A3,CHST9,MIDN,NDUFAF2,DHRS13,EXOC3L1,BMP8A,ILDR2,IYD,PIM3,MBOAT4
18_Member	GO Biological Processes	GO:0010817	regulation of hormone levels	-7.69639	-4.96323	61/496	133,185,216,231,1393,1559,1592,1601,1735,1803,2281,3293,3295,3553,3557,3589,3623,4824,5127,5467,5861,5959,6447,6718,6720,6783,6822,6926,7941,8608,8854,9501,9575,10404,10858,11069,11315,23178,23428,27284,27445,51762,51768,54600,54659,55107,57016,57818,59341,59342,79644,83539,90007,91942,147015,283849,353500,387597,389434,415116,619373	ADM,AGTR1,ALDH1A1,AKR1B1,CRHBP,CYP2C9,CYP26A1,DAB2,DIO3,DPP4,FKBP1B,HSD17B3,HSD17B4,IL1B,IL1RN,IL11,INHA,NKX3-1,CDK16,PPARD,RAB1A,RDH5,SCG5,AKR1D1,SREBF1,SULT1E1,SULT2A1,TBX3,PLA2G7,RDH16,ALDH1A2,RPH3AL,CLOCK,CPQ,CYP46A1,RAPGEF4,PARK7,PASK,SLC7A8,SULT1B1,PCLO,RAB8B,TM7SF3,UGT1A9,UGT1A3,ANO1,AKR1B10,G6PC2,TRPV4,SCPEP1,SRD5A3,CHST9,MIDN,NDUFAF2,DHRS13,EXOC3L1,BMP8A,ILDR2,IYD,PIM3,MBOAT4
18_Member	GO Biological Processes	GO:0046883	regulation of hormone secretion	-2.12094	-0.790777	23/231	185,1393,1601,2281,3553,3589,3623,4824,5127,5467,6447,6720,9501,9575,23178,51762,51768,55107,57818,90007,91942,353500,415116	AGTR1,CRHBP,DAB2,FKBP1B,IL1B,IL11,INHA,NKX3-1,CDK16,PPARD,SCG5,SREBF1,RPH3AL,CLOCK,PASK,RAB8B,TM7SF3,ANO1,G6PC2,MIDN,NDUFAF2,BMP8A,PIM3
19_Summary	GO Biological Processes	GO:0080135	regulation of cellular response to stress	-7.60409	-4.91136	77/692	331,598,948,1021,1025,1393,1719,1739,1843,2023,2043,2047,2139,2185,2213,2281,2305,2521,2907,3553,4216,4282,4609,4616,4824,4869,5366,5396,5514,5531,5605,5610,5871,6154,6648,6880,7178,7422,7498,8091,8533,8870,8877,9611,10062,10314,10391,10488,10550,10912,11153,11235,11315,23008,54209,54537,55086,55532,55829,56154,57007,57599,59341,80149,80317,84250,84447,90441,90993,120892,140885,149628,158880,2580…	XIAP,BCL2L1,CD36,CDK6,CDK9,CRHBP,DHFR,DLG1,DUSP1,ENO1,EPHA4,EPHB1,EYA2,PTK2B,FCGR2B,FKBP1B,FOXM1,FUS,GRINA,IL1B,MAP3K4,MIF,MYC,GADD45B,NKX3-1,NPM1,PMAIP1,PRRX1,PPP1R10,PPP4C,MAP2K2,EIF2AK2,MAP4K2,RPL26,SOD2,TAF9,TPT1,VEGFA,XDH,HMGA2,COPS3,IER3,SPHK1,NCOR1,NR1H3,LANCL1,CORO2B,CREB3,ARL6IP5,GADD45G,FICD,PDCD10,PARK7,KLHDC10,TREM2,SHLD2,RADX,SLC30A10,SELENOS,TEX15,ACKR3,WDR48,TRPV4,ZC3H12A,ZKSCAN3,S…
19_Member	GO Biological Processes	GO:0080135	regulation of cellular response to stress	-7.60409	-4.91136	77/692	331,598,948,1021,1025,1393,1719,1739,1843,2023,2043,2047,2139,2185,2213,2281,2305,2521,2907,3553,4216,4282,4609,4616,4824,4869,5366,5396,5514,5531,5605,5610,5871,6154,6648,6880,7178,7422,7498,8091,8533,8870,8877,9611,10062,10314,10391,10488,10550,10912,11153,11235,11315,23008,54209,54537,55086,55532,55829,56154,57007,57599,59341,80149,80317,84250,84447,90441,90993,120892,140885,149628,158880,2580…	XIAP,BCL2L1,CD36,CDK6,CDK9,CRHBP,DHFR,DLG1,DUSP1,ENO1,EPHA4,EPHB1,EYA2,PTK2B,FCGR2B,FKBP1B,FOXM1,FUS,GRINA,IL1B,MAP3K4,MIF,MYC,GADD45B,NKX3-1,NPM1,PMAIP1,PRRX1,PPP1R10,PPP4C,MAP2K2,EIF2AK2,MAP4K2,RPL26,SOD2,TAF9,TPT1,VEGFA,XDH,HMGA2,COPS3,IER3,SPHK1,NCOR1,NR1H3,LANCL1,CORO2B,CREB3,ARL6IP5,GADD45G,FICD,PDCD10,PARK7,KLHDC10,TREM2,SHLD2,RADX,SLC30A10,SELENOS,TEX15,ACKR3,WDR48,TRPV4,ZC3H12A,ZKSCAN3,S…
19_Member	GO Biological Processes	GO:2001020	regulation of response to DNA damage stimulus	-2.67391	-1.1687	26/246	598,1025,2139,2305,2521,4282,4609,4824,5366,5514,5531,6154,6880,7178,8091,8533,8870,54537,55086,56154,57007,57599,84250,149628,158880,441161	BCL2L1,CDK9,EYA2,FOXM1,FUS,MIF,MYC,NKX3-1,PMAIP1,PPP1R10,PPP4C,RPL26,TAF9,TPT1,HMGA2,COPS3,IER3,SHLD2,RADX,TEX15,ACKR3,WDR48,SLF1,PYHIN1,USP51,OOEP
20_Summary	GO Molecular Functions	GO:0043021	ribonucleoprotein complex binding	-7.50597	-4.83946	28/150	1965,1984,2107,3192,3692,4869,5292,6041,6059,6628,6637,7374,9775,10289,10430,10952,23246,23468,23480,23481,51009,51119,56648,64135,80149,84295,127933,143244,1917,1936,9567,54676,1802	EIF2S1,EIF5A,ETF1,HNRNPU,EIF6,NPM1,PIM1,RNASEL,ABCE1,SNRPB,SNRPG,UNG,EIF4A3,EIF1B,TMEM147,SEC61B,BOP1,CBX5,SEC61G,PES1,DERL2,SBDS,EIF5A2,IFIH1,ZC3H12A,PHF6,UHMK1,EIF5AL1,EEF1A2,EEF1D,GTPBP1,GTPBP2,DPH2
20_Member	GO Molecular Functions	GO:0043021	ribonucleoprotein complex binding	-7.50597	-4.83946	28/150	1965,1984,2107,3192,3692,4869,5292,6041,6059,6628,6637,7374,9775,10289,10430,10952,23246,23468,23480,23481,51009,51119,56648,64135,80149,84295,127933,143244	EIF2S1,EIF5A,ETF1,HNRNPU,EIF6,NPM1,PIM1,RNASEL,ABCE1,SNRPB,SNRPG,UNG,EIF4A3,EIF1B,TMEM147,SEC61B,BOP1,CBX5,SEC61G,PES1,DERL2,SBDS,EIF5A2,IFIH1,ZC3H12A,PHF6,UHMK1,EIF5AL1
20_Member	GO Molecular Functions	GO:0003746	translation elongation factor activity	-4.25029	-2.30343	7/19	1917,1936,1984,9567,54676,56648,143244	EEF1A2,EEF1D,EIF5A,GTPBP1,GTPBP2,EIF5A2,EIF5AL1
20_Member	GO Biological Processes	GO:0045901	positive regulation of translational elongation	-3.13812	-1.5065	3/4	1984,56648,143244	EIF5A,EIF5A2,EIF5AL1
20_Member	GO Biological Processes	GO:0045905	positive regulation of translational termination	-3.13812	-1.5065	3/4	1984,56648,143244	EIF5A,EIF5A2,EIF5AL1
20_Member	GO Molecular Functions	GO:0043022	ribosome binding	-2.68153	-1.17423	11/70	1965,1984,2107,3692,10430,10952,23480,51119,56648,80149,143244	EIF2S1,EIF5A,ETF1,EIF6,TMEM147,SEC61B,SEC61G,SBDS,EIF5A2,ZC3H12A,EIF5AL1
20_Member	GO Biological Processes	GO:0006449	regulation of translational termination	-2.58539	-1.11103	4/11	1984,2107,56648,143244	EIF5A,ETF1,EIF5A2,EIF5AL1
20_Member	GO Biological Processes	GO:0006448	regulation of translational elongation	-2.32827	-0.936092	5/20	1802,1984,9775,56648,143244	DPH2,EIF5A,EIF4A3,EIF5A2,EIF5AL1
20_Member	GO Biological Processes	GO:0006414	translational elongation	-2.26788	-0.894137	7/38	1917,1936,1984,9567,54676,56648,143244	EEF1A2,EEF1D,EIF5A,GTPBP1,GTPBP2,EIF5A2,EIF5AL1
