# Supplementary material for: Identification of MAP3K4 as a novel regulation factor of hepatic lipid metabolism in non-alcoholic fatty liver disease
Source: J Transl Med. 2022 Nov 14;20:529. doi: 10.1186/s12967-022-03734-8 (PMC9664664; doi:10.1186/s12967-022-03734-8)
Supplement: Supplementary file 4 — Additional file 4: Table S4. The top 20 significantly KEGG pathways of RNA-seq data. [file 12967_2022_3734_MOESM4_ESM.xls]

## Sheet: Sheet1
The top 20 significantly KEGG pathways of RNA-seq related to NAFLD
Pathway	GeneRatio	Count	-log10Palue
Drug metabolism - other enzymes	0.00988142	20	7.74575
Spliceosome	0.013834	28	7.7044
PPAR signaling pathway	0.00790514	16	5.34384
Steroid biosynthesis	0.00395257	8	5.09858
Carbon metabolism	0.00988142	20	5.06661
p53 signaling pathway	0.00741107	15	4.83988
Peroxisome	0.00790514	16	4.82079
Primary bile acid biosynthesis	0.0034585	7	4.61946
Adipocytokine signaling pathway	0.006917	14	4.49272
Protein processing in endoplasmic reticulum	0.0118577	24	4.31998
Ribosome biogenesis in eukaryotes	0.00889328	18	4.31277
Coronavirus disease - COVID-19	0.0143281	29	4.1353
Human T-cell leukemia virus 1 infection	0.013834	28	4.08296
Caffeine metabolism	0.00197628	4	3.82658
FoxO signaling pathway	0.00938735	19	3.73768
Hippo signaling pathway	0.0103755	21	3.56414
Pyrimidine metabolism	0.00543478	11	3.38548
Osteoclast differentiation	0.00839921	17	2.96435
MAPK signaling pathway	0.0148221	30	2.7541
Kaposi sarcoma-associated herpesvirus infection	0.0108696	22	2.72753
