# Supplementary material for: Identification of MAP3K4 as a novel regulation factor of hepatic lipid metabolism in non-alcoholic fatty liver disease
Source: J Transl Med. 2022 Nov 14;20:529. doi: 10.1186/s12967-022-03734-8 (PMC9664664; doi:10.1186/s12967-022-03734-8)
Supplement: Supplementary file 7 — Additional file 7: Table S7. Differentially expressed genes that appeared in both RNA-seq data and the GSE159676 datasets [file 12967_2022_3734_MOESM7_ESM.xls]

## Sheet: jVenn
RNA-seq	GSE159676	RNA-seq|GSE159676
FRMD6-AS1	2022-09-08	UGT2A3
CLEC1B	AAK1	KCNK1
DOPEY2	AAMP	ZSCAN26
RHOD	ABCA1	GADD45G
CHST9	ABCB6	IGFBP2
PCDHAC1	ABCC10	TMEM169
MRO	ABCG2	GALT
ADRB2	ACADS	NPL
HULC	ACADSB	RFX7
H2AFY2	ACOT12	NR4A2
AC087392.1	ACOT2	GADD45B
SLC16A12	ACOT8	UBXN6
UGT1A3	ACP1	RRBP1
AC024909.3	ACRC	RHOBTB1
FRMD6	ACSM2A	PIEZO2
RAPGEF5	ACTR3C	CA5B
PRKAB2	ADAM20	SIVA1
GTF2B	ADAMTS1	ZNF248
AL157935.2	AFDN	ODC1
CD36	AHCYL1	ZC3H12A
ARMCX5	AIDA	DNTTIP1
XRRA1	AIMP1	NDUFAF2
PTGES	AKR1C8P	CYP26A1
CNBD2	AKR7A2P1	CCNA2
AC008537.3	AKT1	ARF1
LINC01232	ALG13	EEF1D
ZKSCAN3	ALMS1	CYP2B7P
C2orf54	AMDHD1	CLCN4
LGALS4	ANAPC13	HDHD3
KCNMA1	ANGPT2	FNIP2
TBX3	ANGPTL4	PANX1
AL078590.3	ANKAR	UBE2T
ALKBH3	ANKH	PBDC1
ESPN	ANKRD16	ATF7IP
PPFIBP1	ANKRD36B	REXO2
AL139035.1	ANKRD37	SLC39A1
TSPAN10	ANKRD44	PFN1P2
VPS41	ANP32A	RACGAP1
NIPA2	ANP32A-IT1	NAMPT
FCRL6	ANP32E	FAM207A
AC080112.4	ANTXR2	MYC
STX7	ANXA10	CBX5
SPATS2L	AOC1	ARL5B
PRMT5-AS1	APLP2	CCDC9
GREB1	APMAP	ZFC3H1
PLIN2	APOBEC3F	FAM50A
FREM2	APOF	RNF126
RARA	APPBP2	FABP4
UGT1A10	AREG	YRDC
SLC7A8	ARF6	DOLK
AC129507.3	ARFIP2	MAP3K4
SOD2	ARHGAP17	SHB
PDZK1	ARID1A	SEH1L
AL512329.2	ARMC10	EIF3I
HGFAC	ARMCX3	MRC1
MYLK	ARPC5	TMX4
GRAMD4	ARRDC1	RPS2
ATRNL1	ASB16-AS1	PDCD5
ACP5	ASGR1	UPP1
TMOD1	ASMTL	HOGA1
ESPL1	ASMTL-AS1	RRP1
GPR153	ASNSD1	ACOT4
PPP1R3G	ATAD2	WDR55
NR3C2	ATF3	GTF2F1
SNRPGP10	ATF4	BCL2L1
MOB4	ATG101	SOCS3
TMEM154	ATG2A	MAFK
ATAD3A	ATL3	MRPL20
MT1A	ATM	PPP4C
SYNGR2	ATN1	UHMK1
2022-03-03	ATP1B1	TBRG4
AC241584.2	ATP5D	YIPF6
AC113191.1	ATP5J	MPHOSPH10
SVIL-AS1	ATP5L2	CEP295
PGBD1	ATP5S	IL1RN
TMEM147	ATP6V1F	FAM46A
EHD3	ATR	ETS2
AC008575.2	ATXN2	ARHGDIA
XKR8	ATXN7	RPLP0
TRAPPC9	ATXN7L1	ZNF622
AL049844.1	AUTS2	PRPF19
COPS3	AVPI1	KLRG1
SLC25A20	AXIN1	ABT1
AL442663.3	AZIN1	SERPINB8
PTCHD3	BAG5	USE1
AL627309.7	BAGE2	AURKAIP1
MYO10	BAGE3	KIAA1109
DPP4	BAGE4	BPTF
MTND1P23	BAGE5	SLC3A2
HES1	BANF1	ZFYVE26
NKD2	BAZ2A	IRF2BPL
AKR1B10	BAZ2B	FBL
RAMP1	BCL2L13	TPT1
MT1JP	BFAR	NIP7
KIF20A	BIN3-IT1	ZNF138
CYP2J2	BLNK	PSPC1
AP000851.2	BLOC1S6	EIF3B
TCAF1P1	BMP10	GPATCH11
CMBL	BMT2	IVD
FCGR2B	BORA	MCMBP
AC092070.2	BORCS5	WDR43
SLC20A1	BRCA2	DNAJC12
OAS1	BRD3	CEP112
AL669831.1	BROX	ATF7
DUSP23	BTBD6	PARD3B
PTPN4	BTBD7	MIRLET7BHG
MOCS1	BZW1	MICAL3
TBC1D9	BZW2	PFDN2
PLA2G15	C11orf58	ZNF274
UCHL3	C14orf169	NHP2
XIRP2	C17orf58	EIF2B2
GPR182	C19orf54	HNRNPU
CDK6	C19orf60	CYP2R1
LBHD1	C1orf101	PCYT2
OIT3	C1orf54	CDK9
CCL23	C21orf91	SLC25A25
SHC4	C2CD2	SERPINE1
EWSR1	C2CD3	POLR3GL
AC022211.4	C3orf35	ETF1
NPR2	C4BPB	CASC10
UBIAD1	C5orf42	TRIB1
SPTBN2	C5orf56	PYHIN1
Y_RNA	C6orf136	QTRT2
Z98257.1	C6orf163	PARK7
TMEM256-PLSCR3	C6orf47	PRNP
C4orf33	C8orf37	AGO3
CYP4A11	C8orf4	AMN
THADA	C9orf131	PLK3
SEC16B	C9orf72	PRR11
AC016708.1	CACHD1	PRR13
PCBP3	CACNA1D	TOE1
SCG5	CADM1	LYAR
DIO3OS	CALCOCO2	AGTR1
SULT1C2	CANX	CENPV
GDA	CAP2
TAGLN2	CAPS2
LINC00513	CAPZB
AC004540.2	CARF
ADGRF5	CASP10
FLNB-AS1	CBLB
PLCD1	CBX3
AC083837.1	CBX7
ENO3	CBY1
ZBTB33	CCAR1
AL691482.3	CCDC159
ANKRD55	CCDC30
BHLHE40	CCDC43
RC3H1	CCDC71L
MERTK	CCDC94
ARHGEF10	CCM2
ABHD1	CCS
CHRNA4	CCT2
KIRREL1	CD14
PRKACB	CD52
NANOS1	CD82
TRIM16L	CDC34
MTFP1	CDK10
OOEP	CDK11B
OTOF	CDK4
PIGA	CDK5RAP2
VSIG4	CDK5RAP3
ZC3H11A	CDKN1B
LINC00598	CDKN2AIP
ACAA1	CDO1
CHRDL2	CDON
AC145676.1	CDV3
AC006042.1	CEBPB
LTV1	CEBPD
PAPD5	CECR5
MT2A	CENPF
JPH1	CEP164
STAB2	CEP192
BCL3	CFAP44
MT1DP	CFB
G6PC	CFHR5
NTN3	CFL2
HM13	CHD9
SF3B4	CHMP1B
CFAP61	CHMP2A
PDK4	CHMP6
WBP1L	CHTF8
AC012181.2	CIITA
MIDN	CITED4
TM7SF2	CLASP2
DNASE1L3	CLDN12
HECW2	CLEC16A
ACSF2	CLP1
ADAD2	CLPP
DNAJC1	CLPX
HSFX2	CMTM6
RASEF	CNBP
GSAP	CNN3
PSMG1	CNOT8
LINC02128	CNPY3
SLC31A2	COA3
HADHB	COA6
NANS	COPS6
ALPK3	COQ10B
2022-09-06	COQ5
PCDHGA8	COQ7
COL5A3	COQ8A
RN7SL5P	COQ9
SUSD3	COX14
AC021074.2	COX5B
PKIB	COX7A2
HADHA	COX8A
AC024559.2	CPD
AC009690.1	CPEB3
AKR1B1	CPN1
MATR3	CPOX
DUS3L	CPSF3L
HMG20A	CPSF4
ACTRT3	CPTP
MT1E	CREBL2
SLC7A1	CRNKL1
SLC2A1	CSNK2B
SPHK1	CSPG4P5
IFIH1	CSTF2
EPB41L4A	CSTF3
SLC30A7	CTDSP2
PIP4K2B	CTR9
PDF	CTSF
SLC9A2	CTSK
STRADA	CTSL
FP236315.2	CTTN
FP671120.2	CUEDC2
CU634019.3	CXCL2
MSTO1	CXorf40B
CDCA3	CXorf56
LILRB5	CYB5D2
CLEC4M	CYC1
AL512506.2	CYP27A1
IRF4	CYP7A1
ETNK2	CYP7B1
DPH2	CYR61
AC087752.4	DCAF16
PPA1	DCUN1D3
SLC25A28	DDX1
C14orf159	DDX18
TRPC5	DDX19B
BIN3	DDX20
BIVM	DDX23
RDH5	DDX24
AC123595.1	DDX27
EPOP	DDX42
DDX56	DEDD2
TAGLN2P1	DEK
TRPV4	DENND2D
ERAP2	DEPDC7
AL731577.2	DET1
BUD23	DGCR14
CYP2C9	DHODH
UCK2	DHPS
AL359075.2	DHX9
TRANK1	DIABLO
SLC16A13	DIP2A
ELF3	DIRAS3
SSH2	DLEU2
STX16	DLST
MT1M	DMTF1
DIO3	DNA2
LTBP1	DNAJC11
KLF7-IT1	DNAJC17
SCARB2	DOCK1
KCNE3	DOCK5
TMEM177	DRG2
THOC3	DTL
RRM2	DTNB
AC078814.1	DTX1
ZNF445	DUS2
IFIT2	DUSP10
FAM135A	DUSP14
SLC22A31	DUSP16
HMMR	DUSP5
FKBP9	DUSP6
C11orf98	DXO
CYFIP2	DZIP1
IL18BP	EAF2
GPATCH4	ECE1
FAM213A	ECHDC3
AC129507.2	ECI2
CABP7	EDEM2
RN7SKP23	EDN1
ACADL	EFCAB11
PDE4DIP	EGLN1
COL4A5	EGR1
ZNF680	EGR3
CAT	EID1
ACKR1	EIF3D
FAM83D	EIF3G
KDR	EIF3L
RPLP0P6	EIF4B
ZNF671	EIF4G3
HOOK3	EIF4H
AL359075.1	EMC10
KLHL6-AS1	ENSA
BLOC1S4	ENTPD6
PLA2G12A	EP300
PRC1	EP400NL
DUT	EPAS1
TM7SF3	EPHA2
USB1	EPS15L1
CYP2A6	EPT1
LYRM1	ERICH1
ZNF91	ERLIN1
SRM	ERV3-1
NOL7	ESR1
GLDCP1	ETFB
LYPLA2P2	ETHE1
RN7SL4P	EVA1A
ETFDH	EXOC8
CNDP1	EXOSC5
RAB8B	F10
SNRPG	FAAP100
RPL23AP2	FAM107B
SARM1	FAM110C
ZNF16	FAM111B
SLC51A	FAM117B
AC004832.4	FAM122B
G6PC2	FAM134B
ITGB7	FAM193A
SDHAP1	FAM210B
CIB1	FAM214B
MAPKAPK5	FAM32A
LPIN1	FAM3C
F8	FAM46C
KCTD14	FAM50B
KCNMB3	FAM78B
NOL6	FAM8A1
ELMOD2	FAM96A
CDC37	FAM98A
GAPDHP29	FAT1
RARRES3	FAT4
RGS16	FBXO17
IYD	FBXO18
LINC02362	FBXO21
CENPB	FBXO45
LINC00844	FBXO48
TNIP2	FERMT2
TMEM63A	FH
DPYSL4	FIGN
RPL14P3	FKBP2
CENPK	FLAD1
MSH3	FLJ42393
RAG1	FLJ42627
PTPRT	FMO1
TCTN1	FMO5
PRKAA2	FNBP4
ABHD6	FOS
PTMA	FOSB
SDF2L1	FOXA2
PNPLA3	FOXD3
ALG2	FRMD4B
FRK	FRYL
SORL1	FST
ERICH5	FUBP3
CLEC4G	FUCA1
PHYH	FUOM
DENND4C	FXR1
C1S	GAB1
SNHG3	GABARAPL1
NFKBIB	GABBR1
DPM2	GABPB1
BOLA2-SMG1P6	GALE
NKPD1	GALNT1
VWA1	GATA5
FTSJ1	GATAD1
SLC22A4	GATAD2A
EPHB1	GBAS
PASK	GBP2
SMIM12	GCAT
LRRFIP1	GCDH
WDR48	GCLM
FAM120C	GDF7
BCORP1	GFER
TMEM44	GID8
AC138430.1	GIT2
FDFT1	GLCE
SNORA73B	GLTSCR2
DDX28	GLYCTK
FAM198A	GMCL1
FAM103A1	GNL2
RASL11A	GNPNAT1
TUSC1	GPANK1
SLC51B	GPAT3
AC061992.1	GPATCH8
LDLRAD2	GPR18
GM2A	GPR21
GAL3ST2	GPR52
OGDHL	GPRC5C
CD300LG	GRIA3
CBLC	GRIK1-AS2
EXOSC4	GRK5
EEF2KMT	GRTP1
CES3	GSKIP
EHHADH	GSTCD
RAB42	GUCD1
KDM2A	H6PD
ESS2	HACD3
IRX3	HACD4
CH25H	HAGH
APOA5	HAL
VASN	HARS
HSPA1L	HBEGF
AL031587.6	HCAR2
RIC8B	HCCS
UGT1A6	HDAC11
NPY1R	HDGF
TMEM19	HDLBP
AL732372.3	HECTD4
TLE3	HEY2
EMCN	HGS
ADGRL4	HINT2
GIMAP5	HINT3
FP565260.1	HIP1
SSR4	HIPK1
TIMM9	HIPK3
EIF1AXP1	HIST1H2BM
ESRRG	HIVEP1
EIF5AL1	HK3
RRP9	HMBS
HMGB3P10	HMCES
PDAP1	HMCN1
TARBP1	HMG20B
EIF3M	HMGCL
HORMAD2-AS1	HMOX2
SNHG26	HN1L
ZNHIT3	HNF1A-AS1
AL954705.1	HNRNPA0
PLEKHA2	HOMER2
TNFRSF12A	HOOK1
SMN1	HOXA4
AP001324.1	HPRT1
HNRNPM	HPS6
CCDC15	HS3ST3B1
LRRC28	HSBP1
THBS1	HSCB
CCL2	HSD11B1
ATP2B4	HSD17B2
RN7SL657P	HUWE1
PKD1P5	IARS2
WNT2	ICE2
XIAP	IER2
AMZ2	IFT46
SVIP	IGF1
EIF6	IGFBP1
NAMPTP1	IKBKG
PPM1H	IKZF4
FRMD8	IL15
EPB41	IMP3
CKAP2L	IMP4
NOP16	IMPAD1
NPBWR1	INO80C
TSPAN7	INO80D
CLTB	INPP1
SF3B5	INTS10
PAK1IP1	INTS3
LINC00969	IRAK2
DHX32	IRF2BP2
PDIA3	IRF5
AL358942.1	IRF6
CTSH	IRF8
CCDC32	IRS2
NFATC3	ISOC2
AC092296.3	JAGN1
TMEM139	JDP2
SLF1	JOSD1
HMGA2	JUN
SLC34A2	JUNB
PRR5	JUND
PDGFRL	KANSL1
WTAP	KAT5
RANGAP1	KAT8
MME	KAZN
SDS	KCNA10
CRELD2	KCTD11
SNRPA1	KCTD5
AL139011.1	KCTD7
PLBD1-AS1	KDM7A
SEMA6A	KIAA0753
CD72	KIAA0825
PXMP4	KIAA0907
RNPEP	KIAA1456
UGT1A9	KIAA1841
RABL2A	KIAA2026
FABP1	KLF4
MNT	KLF8
PHKG1	KLF9
NAGA	KLHDC3
PES1	KLHDC8B
PTPRO	KLHDC9
RHOJ	KLHL15
AC037198.3	KLHL2
ADAMTS9-AS1	KLHL29
ZNF41	KMT2A
PHLDA2	KMT2C
FRRS1	KMT2E
CRX	KPRP
HPGD	KSR1
BISPR	KTN1
MSR1	KYNU
MT1X	LAMA3
GAA	LAMA5
LRRK2	LAMP3
AC069307.1	LAS1L
AC141586.1	LATS1
INPP4A	LBR
NEBL	LDB1
SQLE	LDLR
EEF1A2	LGMN
AC026403.1	LINC00174
PARP4	LINC00260
AC103740.1	LINC00268
AL109766.1	LINC00328
MAP3K21	LINC00341
PA2G4P2	LINC00665
GNGT2	LINC00671
AC087273.2	LINC00852
FGFR3	LINC00885
OR7D2	LINC01138
BAIAP2	LINC01599
NCAPD2	LMNA
PCYOX1	LMO7DN
CAVIN2	LOC100133315
TAT	LOC101927770
DHRS4L2	LOC102724229
BTG3	LOC171391
OAS2	LOC202181
SLC16A7	LOC650293
RPL28	LONRF1
PSMB3	LPL
NDRG3	LPP
SEC61B	LPXN
BPNT1	LRIG2
R3HDM4	LRRC37B
SGCB	LSM1
ALDOB	LY6G5B
ELOC	LYST
SELENOP	LZIC
GRAP	LZTS2
USPL1	MAK16
PDK2	MAOB
KATNAL1	MAP10
HILPDA	MAP2K4
EFCAB2	MAP4
IMPG2	MAPRE1
AC002985.2	MAST3
PITPNM3	MAST4
TMED6	MAT2B
FICD	MBD6
ACSL6	MCAT
CORO2B	MCCC2
OBSL1	MCL1
PHC2	MED11
AL031320.2	MED28
CYP2B6	MED29
POLE4	MET
CPED1	METTL21EP
LINC01002	METTL23
CRNDE	METTL25
PECR	MFSD1
TBC1D19	MGST2
SEC61G	MICA
SDC4	MIR192
GYG1	MIR21
AL009178.1	MIR24-2
EHMT2	MIR30C2
YWHAB	MIR30E
WDR35	MIR320C1
HECTD1	MIR99A
GLDC	MIRLET7C
PTPRZ1	MIRLET7G
DKC1	MKI67
RANP1	MLLT10
AC012358.3	MLLT6
LENG9	MLYCD
GABRB3	MMAA
RHOQP1	MOAP1
AL390208.1	MORN1
ZDHHC9	MPHOSPH9
BTNL9	MPI
ANO3	MRFAP1
ACKR3	MRPL16
AC007182.2	MRPL37
UTP4	MRPL38
SPATS2	MRPL4
AC004832.5	MRPL40
MED7	MRPL44
TMEM70	MRPL58
PIM3	MRPS2
ZBTB47	MRPS26
ANO1	MRPS34
C10orf10	MRPS35
DAZAP1	MRPS7
EIF5A	MSANTD2
GNL3	MSL1
MAP2K2	MSL2
CHRAC1	MSN
EMG1	MSS51
XDH	MTA2
AL110504.1	MTCH1
PSMA6	MTDH
FBP1	MTHFD1
DHFR	MTHFR
SPESP1	MTMR14
F11-AS1	MTMR9LP
AL354920.1	MTX2
RAB1A	MUC20
PRAMEF15	MUL1
FJX1	MUT
SF3B6	MVB12B
ITPRIPL2	MXI1
CCNH	MYBBP1A
RTCA-AS1	MYBL1
HNRNPDL	MYDGF
ABCA2	MYSM1
SENP7	N4BP2L2
EXD2	NAB1
EXOC3L1	NAB2
MYOM2	NADSYN1
ZNF697	NAIP
PANK1	NAPA
GOLGA7	NAPB
CLASP1	NAPG
AL445493.3	NAXD
MAFF	NBN
M6PR	NCBP2-AS2
TSPYL2	NCK1
FAM157B	NCOA6
TATDN3	NDUFS1
ZNF674-AS1	NECAB3
THNSL1	NEK1
ACADM	NELFB
DHRS13	NELFCD
AC005104.1	NENF
TIMM23	NFAT5
AC100827.3	NFE2L2
PLA2G7	NFU1
GLIDR	NHSL1
RPH3AL	NIPAL1
AC067852.2	NKAPP1
AL078621.1	NMRAL1
MED9	NMT1
MEOX2-AS1	NNMT
PPAN	NOB1
MED6	NOC2LP2
TRPV3	NOL12
STXBP1	NPFF
AC146944.3	NPR1
MEGF9	NPRL2
PABPC1P3	NR1H2
FCGR3A	NR4A1
STAB1	NSD1
C1orf186	NSMCE3
HMGCS2	NT5C3B
SRGAP2D	NTMT1
ERVFRD-1	NUBP2
PYCR3	NUCB1
C21orf59	NUDC
MARS2	NUDT16
KLB	NUMB
AIF1L	NUMBL
WARS2-IT1	NUP210
GIMAP1	NUP214
ABCE1	NUSAP1
PLEKHM3	NXN
GFAP	NXT2
NUCB2	OAZ2
MPPED1	OCLM
GTF2I	OGFOD3
DCAF13	OLIG2
RNF181	OS9
SURF2	OSBPL2
IL1RL1	OTUD1
AC244093.1	OXSM
PPIL1	P2RX4
AC012379.1	PACSIN3
AC135803.1	PALM3
FHL2	PAN3
AEBP2	PAPPA-AS1
UBXN7	PARGP1
GPR135	PARP1
TOMM5	PC
AC099676.1	PCDHA4
AC068946.1	PCED1A
NXT1	PCGF3
ITGB3BP	PCGF5
KANSL1L	PCGF6
RPS16	PCID2
DPEP3	PDCD11
GRAMD1A	PDE4D
TIMM10	PDHA1
CHMP4B	PDIA5
IL11RA	PDIA6
EPB41L4A-AS1	PDLIM5
MAB21L3	PDPK1
PTX3	PEAK1
TOMM6	PEBP1
GPAT2P1	PEX10
DRAM1	PEX5
PGLYRP2	PFN1
AC093752.3	PGD
RCE1	PGRMC2
SPRTN	PHACTR4
ZNF618	PHC1
CLDN8	PHC3
DMRTC1B	PHF13
ZBED3	PHF21A
SMARCD2	PHLDA1
RPS13P2	PIAS3
KDM5D	PIGF
HMGB3	PIH1D1
AC110079.1	PIK3AP1
DCTN6	PIK3C2B
AL359715.4	PIN1
AL136133.1	PIWIL4
P2RY12	PKIG
EDA	PLEKHA4
AL136454.1	PLEKHA7
MT1G	PLEKHH1
CPQ	PLEKHH2
ABHD11	PLOD2
AC024940.5	PLPP6
NTN4	PLS1
ZNF333	PLSCR4
AC021054.1	PMM1
SUCNR1	PMPCA
TNK2	PNISR
AC009948.1	PNPLA8
GDPD1	PNRC2
RFPL4AP6	POGK
NBPF26	POGZ
YBX1P1	POLR1C
TCTEX1D1	POLR1E
GDF3	POLR2C
EXOSC7	POLR3H
DIRC2	POMT1
WDR31	POPDC2
F2RL2	PPARGC1A
AC023024.2	PPP1CB
KRTCAP3	PPP1R15A
AC004448.1	PPP1R15B
AL049873.1	PPP2CB
DIS3L	PPP3CB
TPTE2P6	PPP4R2
CDK1	PPP6R2
ACSS1	PRDX5
HNRNPD	PRKACA
GNG5	PRKAR1A
SRPRB	PRKAR2A
TRAV8-4	PRLR
AC112219.2	PRMT1
NPM1P27	PRMT5
EVI2A	PROC
IGHV1-2	PRORSD1P
RDH16	PROS1
KRT18P17	PRPF31
NIPSNAP3A	PRPF6
SHANK3	PRR12
MT2P1	PRR26
ACSL1	PRRC2C
GSTA1	PSMB5
SRGAP2	PSMC3
CNTNAP2	PTBP2
ERMP1	PTP4A2
AC026471.1	PTPN3
AC093591.1	PTPN6
SLC50A1	PURB
UTP11	PWAR6
AC011476.3	PWP1
AC136632.1	PXDC1
SIRPA	QTRT1
IL20RB	R3HCC1L
SRR	R3HDM1
RASSF9	RAB17
ATG3	RAB27A
DLGAP1-AS1	RAB37
ARL6IP5	RABGAP1
AL157400.5	RALB
HELZ	RALGPS1
EEF1A1P16	RAMP2
RAB30-AS1	RANBP1
ADAMTS17	RASA2
SRSF3	RASAL2
PUS10	RASGEF1B
AC093724.1	RASIP1
KLF12	RB1CC1
AL033397.1	RBM14
YWHAE	RBM26
SLC25A42	RBM3
MRPL32	RBM33
LHX9	RBM45
IL15RA	RBM4B
PATJ	RBM8A
IFITM3	RBPMS
GMDS	RCAN1
VEGFA	RCOR3
GMPSP1	RER1
CKAP2	RFC5
IGHE	RGS1
TMTC2	RHOB
EIF5A2	RHOU
TBC1D4	RHPN2
GCOM1	RILP
ENTPD8	RILPL2
NBPF3	RIPK4
PDHX	RLIM
GSTA2	RND3
GLTP	RNF114
MSTO2P	RNF128
USP51	RNF141
PLEK2	RNF148
MT1B	RNF152
KLHDC10	RNF168
ZFP14	RNF185-AS1
GTPBP1	RNF213
RELN	RNF38
PTGIR	RNF40
AC067930.6	RNF43
MACROD2	RNF44
NSDHL	RNU105B
MOSPD2	RNU6ATAC
INTS2	RPAP2
N6AMT1	RPL15
FGFR4	RPL23AP32
SIPA1L2	RPL3
ZBTB46	RPS20P27
ABHD10	RRAGD
NCMAP	RSL1D1
ELFN2	RSRC1
AC004825.2	RSRP1
AC092296.1	RTCB
TYMS	RTN3
AC009948.4	RUFY2
C1orf116	RUNDC3A
RBAK-RBAKDN	RUNDC3B
PCLAF	RUSC1-AS1
PRPF38B	S100A10
KRTAP5-2	S100PBP
RPL8	SAMD12
ITPA	SAMD5
SVILP1	SAP130
SDC2	SARS
FAM187A	SART1
PSORS1C3	SASS6
CBX2	SAT2
EFCAB7	SCAF8
DGUOK	SCARF1
AC010336.2	SCGB2B2
NDUFB9P2	SCMH1
PPIB	SCN8A
GRINA	SCYL1
AMACR	SDCCAG3
HOXB7	SDCCAG8
ZNF446	SDE2
SERPINA4	SDF2
CRISP3	SDR42E1
REPS2	SELE
SORD2P	SEMA6D
SLC7A7	SENP2
GJC3	SEPHS2
TEK	SERINC1
FAAP20	SERTAD1
PKLR	SET
PIP5K1C	SETD4
SERPINA3	SETD5
AC131160.1	SETD7
DCDC1	SETDB1
MAPK8	SETMAR
LINC01871	SFMBT1
UHRF2	SFSWAP
IFITM2	SGMS2
SIGLEC12	SGSM3
ATP10A	SH3BP5
MRTO4	SHH
C19orf73	SHPRH
IKBIP	SIPA1L3
SC5D	SIRT3
EIF4A1P7	SIRT6
SLC22A1	SLBP
DAG1	SLC19A2
SETD6	SLC1A1
TANC2	SLC22A10
STARD8	SLC22A5
CILP	SLC25A32
TMEM170B	SLC25A4
FLJ37453	SLC27A4
RORB	SLC30A1
SCAND1	SLC35B2
FAM86C1	SLC37A4
MS4A7	SLC38A2
PIMREG	SLC39A8
LINC01767	SLC9A3R2
IDH1	SLC9A6
NUDT6	SLFN12L
SLC38A4	SLU7
FAM27E3	SLX4
FAM171A2	SLX4IP
MAF	SMAD2
RN7SL834P	SMCHD1
MIR1244-2	SMG1
MRPL50	SMG6
H1FX	SMG7
WDR66	SMIM15
NPM1	SMU1
UGT1A5	SMYD2
LINC01189	SNAPC3
AC093752.1	SNAPC5
C1orf162	SND1-IT1
ERVK13-1	SNIP1
AC023043.4	SNORA22
MDM1	SNORA30
SELENOS	SNORA38B
MAP1LC3B2	SNORA50A
AL161457.1	SNORA70B
GADD45GIP1	SNORA70E
AC018690.1	SNORA7B
LANCL1	SNORD13P2
BBS10	SNORD21
AC131097.4	SNORD30
AL445686.2	SNORD37
AC095055.1	SNORD38A
TMEM242	SNORD46
PCDHGB5	SNORD56B
MLIP	SNORD75
BMP8A	SNORD83A
ATG4C	SNORD95
TAX1BP3	SNRPA
ALDH5A1	SNW1
KCTD9P4	SNX9
MS4A4A	SOCS2
AC090587.1	SORBS2
RASA4CP	SOS1
MYCBP2	SOWAHC
PAPPA	SOX6
PDE2A	SPAG16
G0S2	SPAG7
SLC25A30	SPOUT1
ODAM	SPR
MOGAT2	SPRY2
C20orf202	SPRY4
DNAJB12	SQRDL
ICAM1	SRF
SYPL1	SRP68
AC073130.2	SRP9
RIOK1	SRRM2
MPPE1	SRXN1
PYROXD2	SSH1
ALDH1A2	STAG3L4
PTPRH	STARD7
ALPL	STAT6
CSNK1G2	STK16
FOXM1	STK38
ZNF524	STK40
WDR44	STOML2
FGD6	STUB1
VWA8	STXBP5
ZNF593	SUFU
SYCP1	SUGP2
HSD17B3	SUMF2
INVS	SURF1
PCDHGA9	SYF2
CD163L1	SYNCRIP
GALNT14	TAF15
C3orf85	TAF7
GPX8	TAMM41
FTCDNL1	TAPT1-AS1
PLIN3	TAS2R10
ATXN1	TAS2R13
BTBD19	TAS2R19
ZNF786	TAS2R20
RDH10-AS1	TAS2R3
P2RX7	TAS2R31
TMEM116	TAS2R4
S100P	TAS2R45
SLC2A4RG	TAS2R50
U2AF1	TBCB
SMG1P5	TBL3
TMEM185B	TBX19
KCNAB2	TCAF1
AC112220.4	TCEAL4
NIF3L1	TCN2
AC073592.10	TCP11L2
LINC-PINT	TEAD3
LINC02446	TECR
AC010530.1	TEFM
UBAC2	TEP1
PWRN1	TERF2IP
TPGS2	TET2
ASNS	TEX264
DPF3	TFAM
MED8	TFB2M
SLFN11	TFPT
YBX1P2	TGDS
NFE2L1	THAP4
UBALD1	THOC6
AL662791.4	THSD7A
INHA	THTPA
TMEM110	THUMPD1
FADD	TIA1
KIAA1549	TIMM8B
ERI2	TIPARP
MRAS	TMCO6
AL360093.1	TMEM106A
FAH	TMEM120A
LINC00896	TMEM120B
ZNF419	TMEM192
AC067838.1	TMEM222
PARL	TMEM30A
C11orf96	TMEM45A
AC010761.3	TMEM57
AC004948.1	TNFRSF10B
PINX1	TNKS
EXOSC2	TNRC6A
KRAS	TNRC6C
CALCRL	TNS1
SH3RF3	TOB2
AC007068.1	TOM1L1
LIPA	TOMM34
AC063947.2	TOP1MT
EYA2	TOR1AIP2
BBS9	TOR1B
GOT2	TOX
CCL14	TPD52L2
WDR91	TPI1
SCPEP1	TPST1
RNASEL	TPT1-AS1
TREM2	TRA2A
EPHA4	TRAF3IP1
TEAD4	TRAF3IP3
PLD3	TRAP1
ABO	TRAPPC3
CCDC125	TRIB3
AP003072.2	TRIM15
RRP12	TRIM2
KCNK5	TRIM26
LARGE1	TRIM44
CDH13	TRIM66
SLC30A10	TRMT1
PPP6C	TRMT13
C6orf48	TSN
LRMP	TSPAN1
RPL13AP6	TSPAN9
OLFM2	TSR2
GPR137C	TTC17
TCF20	TTC21A
NCAPD2P1	TTC22
AL158050.1	TTC28
ENTPD5	TTC30A
HAMP	TTC30B
ISCU	TTC6
NOP58	TTC7B
TYMP	TTC9C
AL592211.1	TTLL5
AC105046.1	TTN
TFPI	TUBG2
MOBP	TUSC2
UBXN10	TXN2
RRP7A	TYROBP
ZNF440	U2AF2
FGF2	UAP1
C16orf91	UBA2
CYP4F12	UBAC1
HSDL2	UBE2L3
GPM6A	UBE2S
ERH	UBL3
GPR160	UBL4A
AC254629.1	UBL5
NSUN2	UBN2
GNG12	UBR7
FAM89A	UBTF
ADAMTS9	UBXN8
AC006023.2	UIMC1
MIF	UQCR11
GIMAP2	USF1
SLC5A6	USP38
PLCB3	USP5
AF111169.1	USP6NL
F5	UTP18
BDH2P1	UTP3
NPM3	VAMP7
NPIPA5	VASP
PHKG2	VBP1
IGKV1D-13	VCPIP1
ARRDC3	VMA21
IFT172	VMAC
SLCO2B1	VNN3
TYW5	VPS13B
RPL36AL	VPS53
DOCK10	VTRNA1-1
CSNK1D	VWA9
LINC00205	WASF1
AP001372.2	WBSCR22
ADM	WDR27
JMJD8	WDSUB1
PCNX3	WEE1
AC008026.3	WEE2-AS1
RPS9P1	WHSC1
KIF14	WIPF1
PSMC4	WNK1
CALU	WRNIP1
AC132219.2	XAB2
SEMA4G	XCR1
POLE3	XPNPEP1
PUS7	YDJC
SQOR	YES1
NR1H3	YIPF4
ZSCAN30	YLPM1
TRMT61A	YME1L1
IFITM1	YPEL2
TMSB4Y	YPEL5
USP48	YWHAQP8
SNORD100	YY1AP1
PPP1R12A-AS1	ZBED5
ZC3H10	ZBED9
HNRNPA1L2	ZBTB10
PTPRB	ZBTB20
CDC42SE2	ZBTB38
ALPK2	ZBTB7A
OR2A4	ZC2HC1C
IMPA1	ZC3HAV1
ITGB2	ZCCHC14
WASHC3	ZCCHC4
ITGAD	ZDHHC21
TMED9	ZEB2
DPRXP4	ZER1
PRCP	ZFAND5
PIGN	ZFP36
AL512625.1	ZFYVE19
AC092587.1	ZFYVE27
MIR4721	ZKSCAN8
PTGR1	ZMAT2
ANO6	ZMAT5
SWSAP1	ZMYM5
AC020978.8	ZNF107
2022-03-07	ZNF121
DLG4	ZNF142
STPG3-AS1	ZNF169
EIF1AX	ZNF195
RPS27AP16	ZNF226
AL590094.1	ZNF235
NDUFA9P1	ZNF236
KCNK13	ZNF277
AL354740.1	ZNF280C
PTMAP2	ZNF292
PUM3	ZNF320
SULT2A1	ZNF337
MYT1	ZNF345
MLXIP	ZNF37BP
RPL5P4	ZNF436
TMEM245	ZNF552
RPS12	ZNF57
GTPBP2	ZNF585A
ASS1P12	ZNF586
DAPK1	ZNF605
AC013643.3	ZNF630
VILL	ZNF684
RPL13AP20	ZNF70
ABCC6	ZNF767P
TIMP1	ZNF774
AQP4-AS1	ZNF782
FAM206A	ZNF829
PHKB	ZNF830
NUTM2E	ZNRD1ASP
EIF2AK2	ZXDC
PVALB	ZZEF1
MPZL2
MBOAT4
RDM1
STEAP4
ACACB
AC006548.3
RAPGEF4
AK4P3
AL365356.1
AL163051.1
CNTN3
F12
CCNL1
AC018628.1
ZFHX4-AS1
AC091982.1
TIMM23B
GNB2
RBM28
DUSP1
AC093829.1
PDE7B
FAM160A1
AC139530.1
FUT10
NEMP1
WISP1-OT1
IGFALS
AC004947.2
NEURL3
PMM2
ADRA1A
EMC4
ZCCHC2
CITED1
PSPH
RPSAP19
RAN
ARFGAP2
PRR4
NNT
DHTKD1
DYNLT1
AL359881.2
NBPF12
MAGOH
CCNE2
TEX15
ALDH1A1
PDIA3P1
MLH3
CSRNP3
DDX60L
UFD1
GIN1
FENDRR
IFT43
RAB20
CD86
AL591806.3
CD63
PSAP
THNSL2
CD79B
TM4SF18
LRP6
ZNF699
EVPLL
ANGEL1
AC109597.2
EMC7
PUS1
HEXB
MED30
PANK3
SGK1
MARK4
SULT1B1
PTPRM
U2AF1L5
AC135178.2
PPP1R10
ERG28
MSMO1
AC087645.4
REEP1
F11
DLG1
UBE2SP1
AC093484.5
AC069281.2
AC007622.2
WDR74
FCRL3
LSM8
ALG9
AC135983.4
AC087190.1
WDR45B
LINC00339
ZFAND2A
ZNF366
IL10RA
CDC42EP1
DMC1
BCL2L2-PABPN1
PHOSPHO2
AC016747.2
FAM84A
AC026740.1
MTPAP
CISH
AC010463.3
PSMC5
ABRACL
PIM1
TAGLN3
RPS27A
AL354893.2
UBE2M
VPS8
NIPAL2
AC027514.2
IGIP
PKNOX1
SMN2
MGME1
AL592114.1
PDZK1P1
HPS3
PIGBOS1
CDC25C
NIFK
CYP2A7
PCTP
ZNF780A
AL157392.5
SH3BGRL2
MIR9-3HG
ZNF510
CREB3L1
NFATC2
TOMM40
AC008592.4
HNF4A-AS1
AP2A2
THAP12P7
VDAC1P8
AC002094.1
AL589674.2
LRRC59
HPD
SERTAD2
CEP250
ACBD5
AL023806.3
AC073548.1
SKP1P1
CPLX2
MIR22HG
AC009974.1
SRSF5
IRAK1
TMEM52
SV2B
RN7SL608P
APBB1IP
BDH2
WNT5B
UBE2MP1
VSX1
LCMT2
PHF6
MDM4
AL117382.2
SDC3
ARPC5L
SYVN1
DCST2
PEG10
AC011487.1
IGF2-AS
NDC80
ZNHIT2
TTC21B
SMPD2
EIF1B
RPL7P32
RPL23A
CRHBP
LGALS3BP
DLGAP5
LIME1
TNFAIP8L3
CLOCK
WDR45
HLA-H
ANP32B
AMT
AC068228.1
AC015871.1
USP36
AL590705.5
TOP2A
RPS21
LINC01730
TNRC6B
BRIX1
LIN54
AL031714.1
GFPT2
UTS2B
CPS1
HPSE
CPVL
NFKB2
ZCCHC10
ADGRD1
SNORD22
NPTX2
AC027290.2
RPL21P39
GPAM
PCP4
OAZ3
EFCAB13
FRG1
TMEM246
PDE6G
PPIF
TM6SF2
RPL36
PSMB4
LINC00622
UNG
TSG101
RPS28
IMMP1LP1
ADSS
AC124016.2
SS18
RFFL
FKBP3
CTAGE8
CARMIL3
F2R
ILDR2
RPS7P10
FOXN4
IFT57
AKR1D1
SIPA1L1
SMC6
OR8T1P
LYPD2
SPICE1
HNRNPUP1
AOAH
AC241952.1
MFSD5
BUB1
UNQ6494
MAD1L1
IGHV4-59
EIF4A3
METTL12
AC104452.1
MS4A6A
HAO1
AL121929.2
RPL7P1
USP18
RAPGEF2
NOC2L
FBXW2
MICALL1
AATF
RNU6-2
RPL18A
STK11
L2HGDH
KLHL6
FCGR2C
AMPD1
PDCD10
SUCLG1
GABRE
RBL2
LRP2
LRRC3
LYVE1
UMPS
NCOR1
FIZ1
AL133406.3
IL1B
EIF1AY
NUS1
TNFRSF17
NPM1P39
AC015849.1
RPF1
TRMT6
MUM1L1
KDELC1
TMEM63B
MPDZ
PRPF18
TRMT2B
DNAJC5B
KIAA1522
SYNPO2
CHCHD7
AC020763.2
TULP4
MRPL54
PTGDR
MYO19
SSSCA1
SLC14A1
SEC23IP
PGBD5
DERL2
UBE2Z
ZNF165
AC068657.1
NADK2-AS1
KCNE4
AC011815.1
SSBP1
TOM1
POLR2H
ZNF607
PTK2B
FAM102A
ALDH1L1
AL392048.1
RPL29P11
IER3
PDXK
PKP4
PPP2R1A
IL13RA2
BUB1B
MT1L
SORD
ARHGEF33
C1GALT1C1
COX6A1P2
PCDHGA10
SORBS3
ZNF322P1
PBX4
GRWD1
CREM
NUP93
ANKRD20A4
SRA1
CDK16
VPS16
TSR1
AC067945.1
KIAA1551
OGFRP1
CCNB2
HOMER1
AC231533.2
CHD1L
FLNC
GPR84
FBXW5
PSMG2
PHF5A
TMEM56
NAT1
KRT23
AC136604.3
TEX2
PRIMA1
KLRD1
AC013476.1
SPATA18
CFAP74
NOC4L
ZNF460
POLR2I
AL022311.1
AP001056.1
ZNF425
BAAT
TLCD2
AC095033.1
DBH
TEAD1
GATA6
LINC02185
KANK4
AL139022.1
AC099518.3
KCNH7
AP000919.4
CAV2
SLC25A1
GPS2P1
SLC37A2
FPGS
RPS13
AL137244.1
SDAD1
CHD2
LINC00977
NLRP11
SULT1E1
LTA4H
CDK7
AC090510.2
TAF9
RTKN
CXADR
HSF4
SOCS1
AC115085.1
CUL7
CLIC2
ENO1
ECHDC1
EIF2S1
SLC35F6
AC132872.4
NIT2
DDI2
LNPK
KCTD1
AC007249.2
TRAPPC12
ARID4A
DNAJB11
PCDHGB3
AFF4
NF2
SCGN
DZIP3
ABHD15
MYO7A
AKR1B10P1
ABCC5
ME1
MANBA
AC026333.4
EHD4
AC092384.3
ST6GALNAC5
MRPL15
NKX3-1
GUCA2B
TGFBR3
C2orf82
SLC35F3
SRSF2
PAX8-AS1
HDC
LINC00926
CFAP45
SPOCK3
LAMP1
MLANA
SREBF1
CRYAB
FKBP1B
AL121612.1
SSRP1
EFNB3
UCK1
ZNF117
AC010616.1
PORCN
RRP15
LDHAP4
GOLGA8IP
ZNF251
AC009108.1
GSDMB
LINC01579
SULF2
TSPY26P
AL356320.2
NOP2
IFIT3
AC092881.1
AC027796.3
DTNA
TRHDE-AS1
EDF1
TRIM8
MAP2K6
TNNI1
PAK1
U62317.5
AC124283.3
PPARD
ILF3
SCAP
CDC42EP2
CREB3
OSGEP
ASTE1
MIR3142HG
RNF186
REEP6
MRPL36
DIMT1
KLHL32
RASD1
AL450326.1
CCNG1
RPL18
PID1
SEMA7A
MTCYBP18
PLCG2
HSD17B4
IL11
C2CD4A
ADA2
NUF2
HNRNPAB
AL138767.3
CHST15
TRPM7
AC078817.1
BAG1
CCDC74A
CTH
ZNF182
NDUFV3
BCAT1
FAM122C
ATG13
FBXO44
BIRC5
MELK
RPL21P75
ARL4C
IKZF3
CHD6
AC005387.2
TEAD2
RPL26L1
AC114812.3
HDDC2
GREM2
IGSF10
TRMT1L
HS3ST2
ANKRD33B
SNRPB
AL390778.2
PMAIP1
FAM109A
LRRC56
SRGAP2C
SNX29
C9orf116
FUS
MAN1C1
ABL2
ZMYM4
MZT2A
KLHL36
CENPBD1
AL442128.2
KRT18P59
AC004686.1
DDN-AS1
CKAP4
ZNF124
WASF4P
PPP1R3F
CCDC85B
LINC00570
RABGGTB
SH2D5
NOL4
TPT1P4
IL33
PCLO
RPL26
PSMB6
HAAO
CCNG2
TUBB4B
RBBP4P2
BAMBI
UBA7
SLC10A1
CLEC18A
AC087190.4
SLC2A6
SIK1
KCND2
CHMP2B
POC5
LINC01119
CST7
BAIAP2-AS1
CEACAM21
AC012640.4
SLC37A3
RNASEK-C17orf49
EIF4A1P10
MAP3K1
LINC02197
SSPO
METTL1
EIF4A1
PRRX1
GAPDHP38
CSRNP1
RPL24P2
AC022532.1
SF3B2
AC008543.1
ELOB
CADM3-AS1
FOSL2
RAPH1
UBE2D2
TM9SF3
PIGQ
RABAC1
TOMM40L
TMEM5
AC125807.2
LSM2
BHMT2
AL109809.1
AC137056.2
FAM35A
APOL5
ZBTB11
MPND
MAP4K2
CORO7-PAM16
ACRV1
ROM1
OXER1
H1F0
FOXK1
ACOX1
NGDN
CXorf57
RASSF6
RN7SL81P
ASPDH
SPINK5
ADAM19
SNORA62
CNKSR3
LEAP2
BOP1
AC106864.1
DMGDH
TNFAIP6
AC026401.3
AC090825.1
CLYBL
LINC00957
MAN1B1-AS1
AL158801.5
AC010542.3
CAMKK2
DAB2
EXOC3L2
LANCL2
TXNDC16
HERC1
RPL10P9
AC027020.2
HVCN1
GRAMD1C
NHLRC3
ALYREF
PBRM1
RRN3P1
ATAD2B
NEIL3
RHOQP3
POMP
AC010201.2
PTRH2
CCSER2
ZP3
TNNI2
BET1
ECHS1
B3GALT6
SBDS
FIG4
RPL7P9
AC019097.1
PCNPP5
VAV3
LRRD1
CYP39A1
MEA1
AL627230.2
SBF2
CYP46A1
FAM239A
MAD2L1
CPB1
AMHR2
TLN2
PRH1
ERAS
ADAMTS4
RTEL1-TNFRSF6B
MAP3K8
CDK5RAP1
TIMP2
ATP1A1-AS1
SRD5A3
CSGALNACT2
CTNNAL1
